# Supplementary material for: Aqua­tri­fluorido­boron–1,3-dioxolan-2-one (1/2)
Source: IUCrdata. 2023 Jan 26;8(Pt 1):x230062. doi: 10.1107/S2414314623000627 (PMC9912315; doi:10.1107/S2414314623000627)
Supplement: Supplementary file 1 [file x-08-x230062-sup1.cif]

##############################################################################
#                                                                            #
# This CIF contains the data for a data article accepted for                 #
# publication in IUCrData. It conforms to the requirements of                #
# Notes for Authors for IUCrData, and has been                               #
# peer reviewed under the auspices of IUCrData.                              #
#                                                                            #
# Full details of the Crystallographic Information File format               #
# are given in the paper "The Crystallographic Information File (CIF):       #
# a New Standard Archive File for Crystallography" by S. R. Hall, F. H.      #
# Allen and I. D. Brown [Acta Cryst. (1991), A47, 655-685].                  #
#                                                                            #
# The current version of the core CIF dictionary is obtainable from          #
# ftp://ftp.iucr.org/pub/cif_core.dic.                                       #
#                                                                            #
# Software is freely available for graphical display of the structure(s)     #
# in this CIF. For information consult the CIF software page                 #
# http://www.iucr.org/resources/cif/software.                                #
#                                                                            #
# This file may be used for bona fide research purposes within the           #
# scientific community so long as proper attribution is given to the data    # 
# article from which it was obtained.                                        #
#                                                                            #
##############################################################################
data_I
_audit_creation_method
;
Olex2 1.5
(compiled 2022.04.07 svn.rca3783a0 for OlexSys, GUI svn.r6498)
;
_journal_date_recd_electronic     2023-01-13
_journal_date_accepted     2023-01-24
_journal_name_full     'IUCrData'
_journal_year     2023
_journal_volume     8
_journal_issue      1
_journal_page_first     0
_journal_page_last     0
_journal_paper_category     HO
_journal_paper_doi     10.1107/S2414314623000627
_journal_coeditor_code     WM4182
_publ_contact_author_name     'Matic Lozin\<sek'
_publ_contact_author_address
;
Department of Inorganic Chemistry and Technology, Jo\<zef Stefan Institute,
Jamova cesta 39, 1000 Ljubljana, Slovenia
;
_publ_contact_author_email     matic.lozinsek@ijs.si
_publ_contact_author_fax     ?
_publ_contact_author_phone     ?
_publ_section_title
;
Aquatrifluoridoboron--1,3-dioxolan-2-one (1/2)
;
loop_
    _publ_author_name
    _publ_author_footnote
    _publ_author_address
    'Radan, Kristian' .
;
Jo\<zef Stefan Institute, Jamova cesta 39, 1000 Ljubljana,
Slovenia
;
    'Forero-Saboya, Juan' .
;
Institut de Ci\`encia de Materials de Barcelona, ICMAB-CSIC, Campus UAB 08193,
Bellaterra,
Spain
;
    'Ponrouch, Alexandre' .
;
Institut de Ci\`encia de Materials de Barcelona, ICMAB-CSIC, Campus UAB 08193,
Bellaterra,
Spain
;
    'Lozin\<sek, Matic' .
;
Jo\<zef Stefan Institute, Jamova cesta 39, 1000 Ljubljana,
Slovenia
;
_publ_section_synopsis
;
Aquatrifluoridoboron and ethylene carbonate form a 1:2 co-crystal with a
C\\dbO...H---O---H...O\\dbC hydrogen-bonding motif.
;
_chemical_name_systematic
;
Aquatrifluoridoboron--1,3-dioxolan-2-one (1/2)
;
_chemical_name_common     ?
_chemical_formula_moiety     '2(C3 H4 O3), B F3 H2 O'
_chemical_formula_sum     'C6 H10 B F3 O7'
_chemical_formula_iupac     '2C3 H4 O3, H2 B F3 O'
_chemical_formula_weight     261.95
_chemical_melting_point     ?
_chemical_absolute_configuration     ad
_space_group_crystal_system     orthorhombic
_space_group_name_H-M_alt     'P 21 21 21'
_space_group_name_Hall     'P 2ac 2ab'
loop_
    _space_group_symop_operation_xyz
    'x, y, z'
    '-x+1/2, -y, z+1/2'
    '-x, y+1/2, -z+1/2'
    'x+1/2, -y+1/2, -z'
_cell_length_a     5.44197(4)
_cell_length_b     13.09134(8)
_cell_length_c     14.36102(9)
_cell_angle_alpha     90
_cell_angle_beta     90
_cell_angle_gamma     90
_cell_volume     1023.117(11)
_cell_formula_units_Z     4
_cell_measurement_reflns_used     24984
_cell_measurement_theta_min     4.5540
_cell_measurement_theta_max     75.4840
_cell_measurement_temperature     150.00(10)
_exptl_crystal_description     plate
_exptl_crystal_colour     'clear colourless'
_exptl_crystal_size_max     0.176
_exptl_crystal_size_mid     0.081
_exptl_crystal_size_min     0.048
_exptl_crystal_density_diffrn     1.701
_exptl_crystal_density_meas     ?
_exptl_crystal_density_method     ?
_exptl_crystal_F_000     536
loop_
    _exptl_crystal_face_index_h
    _exptl_crystal_face_index_k
    _exptl_crystal_face_index_l
    _exptl_crystal_face_perp_dist
    0 1 2 0.0449
    1 0 0 0.0201
    0 -1 0 0.0951
    0 -1 -2 0.0266
    0 -1 2 0.0674
    -1 -2 2 0.0681
    0 0 1 0.0372
    -2 -1 -1 0.0487
    -1 1 2 0.0600
    0 0 -1 0.0112
    -1 -1 -2 0.0343
    -2 -2 -1 0.0439
    1 2 0 0.0512
    -1 2 -1 0.0774
    0 2 1 0.0688
    -2 -1 7 0.0349
_exptl_absorpt_coefficient_mu     1.646
_exptl_absorpt_correction_type     gaussian
_exptl_absorpt_process_details
;
(<i>CrysAlisPro</i>; Rigaku OD, 2022)
;
_exptl_absorpt_correction_T_min     0.663
_exptl_absorpt_correction_T_max     1.000
_diffrn_ambient_temperature     150.00(10)
_diffrn_source     'micro-focus sealed X-ray tube'
_diffrn_radiation_type     'Cu K\a'
_diffrn_radiation_wavelength     1.54184
_diffrn_radiation_monochromator     mirror
_diffrn_measurement_device_type     'XtaLAB Synergy, Dualflex, Eiger2 R CdTe 1M'
_diffrn_measurement_device     'four-circle diffractometer'
_diffrn_measurement_method     '\w scans'
_diffrn_detector     'Hybrid Pixel Array Detector'
_diffrn_detector_area_resol_mean     13.3333
_diffrn_reflns_number     34542
_diffrn_reflns_av_R_equivalents     0.0379
_diffrn_reflns_av_unetI/netI     0.0117
_diffrn_reflns_theta_min     4.570
_diffrn_reflns_theta_max     76.108
_diffrn_reflns_theta_full     67.684
_diffrn_measured_fraction_theta_max     1.000
_diffrn_measured_fraction_theta_full     1.000
_diffrn_reflns_limit_h_min     -6
_diffrn_reflns_limit_h_max     6
_diffrn_reflns_limit_k_min     -15
_diffrn_reflns_limit_k_max     16
_diffrn_reflns_limit_l_min     -18
_diffrn_reflns_limit_l_max     18
_diffrn_radiation_probe     x-ray
_refine_special_details     ?
_reflns_number_total     2134
_reflns_number_gt     2100
_reflns_threshold_expression     'I > 2\s(I)'
_refine_ls_structure_factor_coef     Fsqd
_refine_ls_matrix_type     full
_refine_ls_R_factor_all     0.0189
_refine_ls_R_factor_gt     0.0185
_refine_ls_wR_factor_gt     0.0500
_refine_ls_wR_factor_ref     0.0503
_refine_ls_goodness_of_fit_ref     1.038
_refine_ls_restrained_S_all     1.038
_refine_ls_number_reflns     2134
_refine_ls_number_parameters     195
_refine_ls_number_restraints     0
_refine_ls_hydrogen_treatment     refall
_refine_ls_weighting_scheme     calc
_refine_ls_weighting_details
              'w=1/[\s^2^(Fo^2^)+(0.0311P)^2^+0.1146P] where P=(Fo^2^+2Fc^2^)/3'
_atom_sites_solution_hydrogens     difmap
_atom_sites_solution_primary     dual
_atom_sites_solution_secondary     ?
_refine_ls_shift/su_max     0.000
_refine_ls_shift/su_mean     0.000
_refine_diff_density_max     0.109
_refine_diff_density_min     -0.130
_refine_ls_extinction_method
;
SHELXL (Sheldrick, 2015b)
;
_refine_ls_extinction_coef     0.0035(5)
_refine_ls_extinction_expression
     '<i>F<i>~c~^*^ = <i>kF</i>~c~[1+0.001<i>xF</i>~c~^2^\l^3^/sin(2\q)]^--1/4^'
_refine_ls_abs_structure_details
;
Flack <i>x</i> determined using 853 quotients
[(<i>I</i>^+^)--(<i>I</i>^--^)]/[(<i>I</i>^+^)+(<i>I</i>^--^)]
(Parsons <i>et al.</i>, 2013)
;
_refine_ls_abs_structure_Flack     -0.05(3)
loop_
    _atom_type_symbol
    _atom_type_description
    _atom_type_scat_dispersion_real
    _atom_type_scat_dispersion_imag
    _atom_type_scat_source
    'C' 'C' 0.0181 0.0091
                         'International Tables Vol C Tables 4.2.6.8 and 6.1.1.4'
    'H' 'H' 0.0000 0.0000
                         'International Tables Vol C Tables 4.2.6.8 and 6.1.1.4'
    'B' 'B' 0.0090 0.0039
                         'International Tables Vol C Tables 4.2.6.8 and 6.1.1.4'
    'F' 'F' 0.0727 0.0534
                         'International Tables Vol C Tables 4.2.6.8 and 6.1.1.4'
    'O' 'O' 0.0492 0.0322
                         'International Tables Vol C Tables 4.2.6.8 and 6.1.1.4'
_computing_data_collection
;
CrysAlisPro (Rigaku OD, 2022)
;
_computing_cell_refinement
;
CrysAlisPro (Rigaku OD, 2022)
;
_computing_data_reduction
;
CrysAlisPro (Rigaku OD, 2022)
;
_computing_structure_solution
;
<i>SHELXT</i> (Sheldrick, 2015a)
;
_computing_structure_refinement
;
SHELXL (Sheldrick, 2015b)
;
_computing_molecular_graphics
;
Olex2 (Dolomanov <i>et al.</i>,  2009), DIAMOND (Brandenburg,
2005)
;
_computing_publication_material
;
publCIF (Westrip, 2010)
;
loop_
    _atom_site_type_symbol
    _atom_site_label
    _atom_site_fract_x
    _atom_site_fract_y
    _atom_site_fract_z
    _atom_site_U_iso_or_equiv
    _atom_site_adp_type
    _atom_site_calc_flag
    _atom_site_occupancy
    _atom_site_disorder_assembly
    _atom_site_disorder_group
    F F1 0.05387(16) 0.46158(7) 0.69151(6) 0.0345(2) Uani d 1 . .
    F F2 0.31541(19) 0.57475(6) 0.75716(6) 0.0347(2) Uani d 1 . .
    F F3 0.35784(17) 0.40399(6) 0.78723(6) 0.0320(2) Uani d 1 . .
    O O1 0.4683(2) 0.46651(8) 0.64281(7) 0.0283(2) Uani d 1 . .
    H H1A 0.518(5) 0.404(2) 0.6252(19) 0.071(8) Uiso d 1 . .
    H H1B 0.432(5) 0.5005(19) 0.5968(17) 0.052(6) Uiso d 1 . .
    O O2 0.6234(2) 0.29312(8) 0.58425(7) 0.0312(2) Uani d 1 . .
    O O3 0.29867(18) 0.19871(7) 0.62526(7) 0.0266(2) Uani d 1 . .
    O O4 0.59130(18) 0.13169(7) 0.53775(7) 0.0255(2) Uani d 1 . .
    C C1 0.5104(2) 0.21312(10) 0.58256(9) 0.0232(3) Uani d 1 . .
    C C2 0.2189(3) 0.09379(11) 0.61128(10) 0.0267(3) Uani d 1 . .
    H H2A 0.062(4) 0.0949(14) 0.5867(13) 0.033(5) Uiso d 1 . .
    H H2B 0.220(3) 0.0629(13) 0.6729(12) 0.025(4) Uiso d 1 . .
    C C3 0.4125(3) 0.04997(10) 0.54606(10) 0.0249(3) Uani d 1 . .
    H H3A 0.349(4) 0.0354(14) 0.4844(13) 0.031(4) Uiso d 1 . .
    H H3B 0.497(4) -0.0097(15) 0.5697(12) 0.030(5) Uiso d 1 . .
    B B1 0.2884(3) 0.47702(12) 0.72354(11) 0.0252(3) Uani d 1 . .
    O O5 0.3601(2) 0.59963(8) 0.51501(8) 0.0359(3) Uani d 1 . .
    O O6 0.60783(19) 0.63618(7) 0.39559(7) 0.0280(2) Uani d 1 . .
    O O7 0.31353(19) 0.74337(7) 0.43534(6) 0.0266(2) Uani d 1 . .
    C C4 0.4246(3) 0.65572(10) 0.45246(9) 0.0240(3) Uani d 1 . .
    C C5 0.6409(3) 0.72193(11) 0.33235(10) 0.0305(3) Uani d 1 . .
    H H5B 0.793(4) 0.7521(16) 0.3486(14) 0.040(5) Uiso d 1 . .
    H H5A 0.649(4) 0.6923(14) 0.2694(14) 0.038(5) Uiso d 1 . .
    C C6 0.4207(3) 0.78959(11) 0.35281(10) 0.0291(3) Uani d 1 . .
    H H6B 0.470(3) 0.8616(15) 0.3687(13) 0.032(4) Uiso d 1 . .
    H H6A 0.296(4) 0.7853(15) 0.3028(14) 0.040(5) Uiso d 1 . .
loop_
    _atom_site_aniso_label
    _atom_site_aniso_U_11
    _atom_site_aniso_U_22
    _atom_site_aniso_U_33
    _atom_site_aniso_U_12
    _atom_site_aniso_U_13
    _atom_site_aniso_U_23
    F1 0.0260(4) 0.0419(5) 0.0356(4) -0.0012(4) -0.0027(3) 0.0046(4)
    F2 0.0475(5) 0.0265(4) 0.0300(4) 0.0037(4) -0.0046(4) -0.0043(3)
    F3 0.0379(5) 0.0309(4) 0.0273(4) 0.0026(4) -0.0013(4) 0.0085(3)
    O1 0.0324(5) 0.0254(5) 0.0271(5) 0.0034(4) 0.0049(4) 0.0046(4)
    O2 0.0325(5) 0.0237(4) 0.0373(5) -0.0033(4) 0.0051(5) -0.0004(4)
    O3 0.0256(5) 0.0243(4) 0.0299(5) 0.0006(4) 0.0066(4) -0.0026(4)
    O4 0.0236(5) 0.0243(4) 0.0285(5) 0.0008(4) 0.0043(4) -0.0025(4)
    C1 0.0240(6) 0.0236(6) 0.0220(6) 0.0025(5) 0.0007(5) 0.0016(5)
    C2 0.0243(7) 0.0258(6) 0.0300(7) -0.0032(5) 0.0023(6) -0.0027(5)
    C3 0.0236(6) 0.0234(6) 0.0275(6) -0.0009(5) -0.0003(5) -0.0010(5)
    B1 0.0282(8) 0.0253(7) 0.0220(7) 0.0020(6) -0.0007(6) 0.0015(5)
    O5 0.0459(6) 0.0315(5) 0.0303(5) -0.0073(5) -0.0016(5) 0.0098(4)
    O6 0.0299(5) 0.0225(4) 0.0314(5) 0.0031(4) 0.0017(4) -0.0006(4)
    O7 0.0303(5) 0.0240(4) 0.0255(4) 0.0035(4) 0.0055(4) 0.0024(4)
    C4 0.0278(7) 0.0212(6) 0.0229(6) -0.0023(5) -0.0024(5) 0.0002(5)
    C5 0.0343(8) 0.0271(7) 0.0302(7) -0.0041(6) 0.0083(6) 0.0000(6)
    C6 0.0355(8) 0.0244(7) 0.0273(6) 0.0000(6) 0.0034(6) 0.0069(5)
_geom_special_details
;
 All esds (except the esd in the dihedral angle between two l.s. planes)
 are estimated using the full covariance matrix.  The cell esds are taken
 into account individually in the estimation of esds in distances, angles
 and torsion angles; correlations between esds in cell parameters are only
 used when they are defined by crystal symmetry.  An approximate (isotropic)
 treatment of cell esds is used for estimating esds involving l.s. planes.
;
loop_
    _geom_bond_atom_site_label_1
    _geom_bond_atom_site_label_2
    _geom_bond_site_symmetry_2
    _geom_bond_distance
    _geom_bond_publ_flag
    F1 B1 . 1.3718(18) ?
    F2 B1 . 1.3753(17) ?
    F3 B1 . 1.3760(17) ?
    O1 H1A . 0.90(3) ?
    O1 H1B . 0.82(3) ?
    O1 B1 . 1.5236(18) ?
    O2 C1 . 1.2147(17) ?
    O3 C1 . 1.3187(16) ?
    O3 C2 . 1.4545(16) ?
    O4 C1 . 1.3208(16) ?
    O4 C3 . 1.4512(17) ?
    C2 H2A . 0.92(2) ?
    C2 H2B . 0.972(18) ?
    C2 C3 . 1.522(2) ?
    C3 H3A . 0.969(19) ?
    C3 H3B . 0.97(2) ?
    O5 C4 . 1.2122(17) ?
    O6 C4 . 1.3139(18) ?
    O6 C5 . 1.4550(17) ?
    O7 C4 . 1.3200(16) ?
    O7 C6 . 1.4530(17) ?
    C5 H5B . 0.95(2) ?
    C5 H5A . 0.98(2) ?
    C5 C6 . 1.519(2) ?
    C6 H6B . 1.01(2) ?
    C6 H6A . 0.99(2) ?
loop_
    _geom_angle_atom_site_label_1
    _geom_angle_atom_site_label_2
    _geom_angle_atom_site_label_3
    _geom_angle_site_symmetry_1
    _geom_angle_site_symmetry_3
    _geom_angle
    _geom_angle_publ_flag
    H1A O1 H1B . . 110(2) ?
    B1 O1 H1A . . 119.4(18) ?
    B1 O1 H1B . . 114.2(17) ?
    C1 O3 C2 . . 109.38(10) ?
    C1 O4 C3 . . 109.35(10) ?
    O2 C1 O3 . . 123.81(12) ?
    O2 C1 O4 . . 122.46(12) ?
    O3 C1 O4 . . 113.73(12) ?
    O3 C2 H2A . . 108.3(12) ?
    O3 C2 H2B . . 105.4(10) ?
    O3 C2 C3 . . 103.55(11) ?
    H2A C2 H2B . . 110.9(16) ?
    C3 C2 H2A . . 114.2(12) ?
    C3 C2 H2B . . 113.6(11) ?
    O4 C3 C2 . . 103.71(11) ?
    O4 C3 H3A . . 108.0(11) ?
    O4 C3 H3B . . 107.7(11) ?
    C2 C3 H3A . . 112.9(12) ?
    C2 C3 H3B . . 114.7(11) ?
    H3A C3 H3B . . 109.3(16) ?
    F1 B1 F2 . . 110.75(12) ?
    F1 B1 F3 . . 112.08(13) ?
    F1 B1 O1 . . 109.23(11) ?
    F2 B1 F3 . . 112.57(12) ?
    F2 B1 O1 . . 106.41(12) ?
    F3 B1 O1 . . 105.47(11) ?
    C4 O6 C5 . . 109.37(11) ?
    C4 O7 C6 . . 109.27(11) ?
    O5 C4 O6 . . 124.23(13) ?
    O5 C4 O7 . . 122.13(14) ?
    O6 C4 O7 . . 113.64(11) ?
    O6 C5 H5B . . 106.1(13) ?
    O6 C5 H5A . . 105.9(11) ?
    O6 C5 C6 . . 103.38(11) ?
    H5B C5 H5A . . 110.5(17) ?
    C6 C5 H5B . . 113.6(13) ?
    C6 C5 H5A . . 116.3(12) ?
    O7 C6 C5 . . 103.40(11) ?
    O7 C6 H6B . . 108.2(11) ?
    O7 C6 H6A . . 107.1(12) ?
    C5 C6 H6B . . 112.2(11) ?
    C5 C6 H6A . . 111.6(11) ?
    H6B C6 H6A . . 113.6(15) ?
loop_
    _geom_torsion_atom_site_label_1
    _geom_torsion_atom_site_label_2
    _geom_torsion_atom_site_label_3
    _geom_torsion_atom_site_label_4
    _geom_torsion_site_symmetry_1
    _geom_torsion_site_symmetry_2
    _geom_torsion_site_symmetry_3
    _geom_torsion_site_symmetry_4
    _geom_torsion
    _geom_torsion_publ_flag
    O3 C2 C3 O4 . . . . 5.22(14) ?
    C1 O3 C2 C3 . . . . -4.14(14) ?
    C1 O4 C3 C2 . . . . -4.81(14) ?
    C2 O3 C1 O2 . . . . -178.23(13) ?
    C2 O3 C1 O4 . . . . 1.26(15) ?
    C3 O4 C1 O2 . . . . -178.06(13) ?
    C3 O4 C1 O3 . . . . 2.44(15) ?
    O6 C5 C6 O7 . . . . 9.38(14) ?
    C4 O6 C5 C6 . . . . -7.83(15) ?
    C4 O7 C6 C5 . . . . -8.29(15) ?
    C5 O6 C4 O5 . . . . -177.25(14) ?
    C5 O6 C4 O7 . . . . 2.92(16) ?
    C6 O7 C4 O5 . . . . -176.09(13) ?
    C6 O7 C4 O6 . . . . 3.74(16) ?
loop_
    _geom_hbond_atom_site_label_D
    _geom_hbond_atom_site_label_H
    _geom_hbond_atom_site_label_A
    _geom_hbond_site_symmetry_A
    _geom_hbond_distance_DH
    _geom_hbond_distance_HA
    _geom_hbond_distance_DA
    _geom_hbond_angle_DHA
    _geom_hbond_publ_flag
    O1 H1A O2 . 0.90(3) 1.67(3) 2.5637(15) 175(3) yes
    O1 H1B O5 . 0.82(3) 1.79(3) 2.5985(15) 166(2) yes
    C3 H3B F3 3_646 0.97(2) 2.474(19) 3.3085(16) 144.2(14) no
    C6 H6B F1 4_566 1.01(2) 2.51(2) 3.3974(17) 146.4(14) no
_shelx_space_group_comment
;
The symmetry employed for this shelxl refinement is uniquely defined
by the following loop, which should always be used as a source of
symmetry information in preference to the above space-group names.
They are only intended as comments.
;
_shelx_estimated_absorpt_T_min     0.760
_shelx_estimated_absorpt_T_max     0.925
_shelx_hkl_file
;
   0   0   1   -0.15    0.31
   0   0   1    1.29    0.40
   0   0   1    0.18    0.32
   0   0  -1    0.11    0.42
   0   0  -1    0.18    0.28
   0   0   1    0.48    0.39
   0   0  -2  283.50   10.24
   0   0  -2  281.86   10.28
   0   0   2  293.00   10.27
   0   0  -3    0.17    1.08
   0   0  -3   -0.17    1.05
   0   0   3   -0.64    1.15
   0   0   4  560.93   20.16
   0   0  -4  600.49   20.66
   0   0  -4  549.84   19.03
   0   0   4  552.76   20.23
   0   0  -5    0.18    0.88
   0   0   5   -0.54    1.25
   0   0   5    0.27    1.22
   0   0  -5    0.30    1.48
   0   0  -5    0.50    1.21
   0   0   5    0.55    1.49
   0   0  -6 1128.99   34.89
   0   0   6 1118.15   38.57
   0   0   6 1178.70   38.69
   0   0   6 1105.43   37.02
   0   0  -6 1125.37   36.64
   0   0  -6 1162.18   38.36
   0   0   6 1043.60   34.69
   0   0  -7    0.41    0.99
   0   0  -7    0.12    0.84
   0   0   7   -0.37    0.83
   0   0  -7    0.25    1.12
   0   0   7   -0.28    1.16
   0   0   7    2.06    1.03
   0   0   7    0.41    1.70
   0   0  -7   -0.38    1.64
   0   0  -8    1.25    1.09
   0   0   8    0.89    0.90
   0   0  -8    2.08    1.07
   0   0   8   -0.49    1.78
   0   0  -8    0.92    1.86
   0   0   8   -0.46    1.12
   0   0   8    0.32    1.09
   0   0  -8    0.85    1.15
   0   0   9    0.35    1.02
   0   0  -9   -1.19    0.96
   0   0   9   -0.21    1.00
   0   0   9    0.43    1.02
   0   0  -9   -0.48    1.05
   0   0  -9    0.37    1.12
   0   0   9    1.04    0.92
   0   0  -9   -0.37    0.96
   0   0  -9   -0.40    1.30
   0   0   9    1.15    1.85
   0   0  10   64.37    7.41
   0   0  10   49.59    4.13
   0   0  10   63.94    4.65
   0   0 -10   60.64    3.94
   0   0  10   49.97    3.45
   0   0 -10   56.53    4.11
   0   0  10   53.96    3.94
   0   0 -10   53.71    4.12
   0   0 -10   47.89    4.06
   0   0  10   57.18    4.03
   0   0  10   56.51    4.26
   0   0  11   -0.75    2.14
   0   0  11    0.72    2.31
   0   0  11   -0.82    1.46
   0   0  11   -0.28    1.36
   0   0 -11   -0.24    1.44
   0   0 -11   -0.20    1.17
   0   0  11   -0.22    1.29
   0   0 -11    0.73    1.22
   0   0 -11   -0.26    1.48
   0   0  11   -0.52    1.34
   0   0  12  106.13   10.61
   0   0  12  136.09   11.77
   0   0  12  122.97    7.48
   0   0  12  135.44    7.35
   0   0  12  127.13    7.70
   0   0  12  133.37    7.16
   0   0 -12  129.47    7.23
   0   0 -12  129.02    7.37
   0   0 -12  130.93    7.58
   0   0  12  128.41    7.48
   0   0  13   -0.82    2.05
   0   0  13    0.78    2.11
   0   0  13   -0.31    1.42
   0   0  13   -0.32    1.48
   0   0 -13    1.02    1.50
   0   0  13    0.52    1.32
   0   0 -13   -0.70    1.11
   0   0 -13   -0.56    1.86
   0   0 -13    0.89    1.85
   0   0  13    1.75    1.70
   0   0  14    0.29    1.56
   0   0  14    2.43    1.44
   0   0  14    0.92    1.56
   0   0 -14    2.40    1.60
   0   0  14    4.24    1.53
   0   0 -14    2.43    1.50
   0   0 -14    0.21    1.07
   0   0 -14    1.15    1.78
   0   0  14    2.99    1.88
   0   0  14    1.41    1.52
   0   0  15   -0.61    1.09
   0   0 -15   -0.17    0.69
   0   0 -15    1.68    1.34
   0   0  15   -0.20    1.04
   0   0 -15    0.20    1.28
   0   0  15   -1.08    1.45
   0   0 -15    1.80    1.57
   0   0  15   -0.50    1.53
   0   0 -16   11.43    2.17
   0   0  16    8.64    1.98
   0   0  16    5.83    1.64
   0   0 -16    7.24    1.73
   0   0  16    9.07    2.01
   0   0 -17   -0.14    1.10
   0   0  17   -0.32    1.09
   0   0  17   -0.46    0.97
   0   0 -17    1.27    0.94
   0   0 -17    0.61    1.13
   0   0  18    0.45    0.71
   0   0 -18    0.48    0.69
   0   0  18   -0.19    0.73
   0   1   0   -0.24    0.45
   0  -1   0    0.32    0.20
   0   1  -1    0.38    0.42
   0   1  -1    0.57    0.55
   0  -1   1    0.12    0.40
   0  -1  -1    0.58    0.44
   0  -1   1    0.47    0.41
   0  -1  -1   -0.07    0.41
   0  -1   1    2.03    0.39
   0  -1  -1    2.56    0.43
   0   1   1    0.74    0.58
   0   1   2  435.88   13.44
   0  -1   2  412.14   14.12
   0   1  -2  427.35   13.42
   0   1   2  393.13   13.69
   0  -1  -2  432.62   14.48
   0  -1   2  415.65   13.99
   0  -1   2  425.24   14.46
   0  -1   3   44.33    2.94
   0   1   3   45.90    2.03
   0   1  -3   43.47    1.98
   0   1  -3   43.39    2.03
   0   1  -3   41.07    2.25
   0  -1  -3   42.19    3.30
   0   1   3   43.97    2.76
   0  -1   3   43.04    3.22
   0  -1  -3   43.87    3.29
   0  -1   4 3283.52   91.22
   0  -1  -4 3179.71   92.18
   0   1   4 3112.09   90.48
   0   1  -4 2928.44   89.10
   0   1  -4 2903.80   88.15
   0   1  -4 2710.29   88.47
   0   1   4 2992.28   88.21
   0  -1   4 3192.97   91.92
   0  -1   4 3249.13   91.95
   0  -1  -4 3168.12   92.09
   0  -1   5 1959.86   60.74
   0   1   5 1871.84   58.98
   0   1  -5 1766.71   57.54
   0  -1  -5 1955.81   61.10
   0  -1  -5 1931.35   59.93
   0  -1  -5 1931.20   60.92
   0  -1   5 1924.84   60.71
   0  -1  -6  322.83   11.21
   0   1  -6  305.82   11.08
   0  -1  -6  304.39   10.95
   0   1   6  301.92   10.92
   0  -1   6  320.07   14.34
   0  -1   6  321.38   14.50
   0  -1  -6  315.96   14.67
   0   1  -6  284.78   11.27
   0   1   6  315.15   12.71
   0  -1   6  323.50   10.78
   0  -1  -6  310.12   13.39
   0  -1   6  301.03   10.93
   0  -1   6  315.08   14.41
   0  -1  -6  321.80   14.02
   0  -1  -7   11.18    1.62
   0   1  -7    9.86    1.35
   0   1   7   11.02    1.55
   0  -1  -7    9.59    1.61
   0   1  -7   10.77    1.66
   0   1  -7   10.11    1.52
   0  -1   7   12.62    2.85
   0  -1   7   11.89    2.87
   0  -1  -7    8.17    2.25
   0   1  -7    8.84    1.42
   0  -1   7   13.93    1.72
   0  -1   7   10.11    1.34
   0  -1  -7   13.54    2.91
   0  -1   7   17.72    3.39
   0  -1  -8  435.33   16.24
   0  -1  -8  443.92   15.95
   0   1  -8  463.40   16.34
   0  -1  -8  485.84   16.40
   0   1  -8  443.66   15.86
   0   1   8  432.20   15.40
   0   1  -8  436.58   15.50
   0   1   8  447.27   15.97
   0  -1   8  485.39   21.50
   0   1   8  492.63   20.62
   0  -1   8  455.66   16.03
   0  -1   8  433.79   20.71
   0  -1  -8  507.15   20.97
   0  -1   8  488.99   20.85
   0  -1   8  462.83   19.16
   0  -1   8  472.11   20.95
   0  -1  -8  465.97   19.17
   0  -1  -9  186.51   11.94
   0   1   9  194.05   12.58
   0   1   9  190.05   12.02
   0  -1   9  172.42   12.27
   0  -1   9  199.69    8.44
   0  -1   9  180.11   10.61
   0  -1  -9  180.71   10.60
   0  -1   9  184.81    8.54
   0   1   9  193.85    8.79
   0  -1   9  182.56    8.56
   0   1   9  179.51    8.70
   0   1  -9  194.91    8.22
   0  -1  -9  186.04    8.41
   0  -1  -9  193.43    8.30
   0   1   9  190.56    8.28
   0   1  -9  194.49    8.60
   0  -1  -9  193.45    8.66
   0   1   9  180.07    7.59
   0  -1   9  174.04    8.08
   0   1  -9  180.17    7.73
   0   1  -9  188.63    8.45
   0   1  -9  190.09    8.64
   0  -1  -9  197.75    8.63
   0   1   9  190.80    8.45
   0   1  10  152.77   11.68
   0   1  10  148.18   11.28
   0  -1  10  170.93   12.62
   0  -1 -10  165.17   10.07
   0  -1  10  169.04   10.20
   0   1  10  146.56    8.00
   0  -1  10  159.46    8.03
   0  -1  10  178.63    8.42
   0   1  10  159.16    8.31
   0   1  10  158.96    7.66
   0  -1 -10  172.71    8.13
   0  -1  10  151.95    7.54
   0  -1 -10  181.57    8.45
   0   1  10  150.99    6.94
   0  -1 -10  169.39    7.81
   0   1 -10  173.75    7.89
   0   1 -10  172.81    7.36
   0   1  10  156.98    7.80
   0   1 -10  152.00    7.85
   0   1 -10  154.58    8.03
   0  -1 -10  166.05    8.12
   0   1  10  158.23    7.88
   0   1  10  158.93    7.89
   0   1  11   10.28    3.82
   0  -1  11    8.00    3.46
   0   1  11   13.08    3.78
   0  -1  11   13.36    2.40
   0   1  11   11.27    2.33
   0  -1  11    7.34    2.00
   0   1  11   12.97    2.45
   0  -1 -11   11.25    2.28
   0  -1  11    8.83    1.61
   0  -1  11   13.31    2.16
   0  -1 -11   10.74    2.03
   0   1 -11   10.76    1.93
   0   1  11   10.05    2.03
   0  -1 -11    8.19    1.79
   0   1 -11   11.33    2.21
   0   1  11    7.84    1.69
   0   1  11   10.29    1.95
   0   1 -11    9.66    2.29
   0  -1 -11   12.13    2.39
   0   1  11   10.32    2.07
   0   1  11   12.83    2.18
   0  -1  12    3.09    2.49
   0  -1  12   -0.86    2.32
   0   1  12   -0.78    2.39
   0   1  12    2.21    2.25
   0   1  12    3.67    1.81
   0  -1  12    1.13    1.29
   0   1  12    2.38    1.37
   0  -1  12    3.85    1.83
   0   1  12    3.14    1.78
   0  -1 -12    3.00    1.54
   0  -1  12    3.91    1.55
   0  -1 -12    4.03    1.73
   0   1 -12    2.34    1.43
   0   1  12    4.30    1.59
   0   1 -12    2.74    1.53
   0  -1 -12    3.43    1.61
   0   1 -12    5.29    1.67
   0  -1 -12    4.22    1.79
   0   1 -12    2.62    1.62
   0   1  12    2.18    1.64
   0   1  12    4.83    1.61
   0  -1  13   48.65    7.30
   0   1  13   40.93    6.28
   0  -1  13   42.36    6.56
   0  -1  13   51.23    4.56
   0   1  13   49.56    4.81
   0   1  13   51.72    4.71
   0   1  13   54.61    4.96
   0   1  13   53.31    4.19
   0  -1  13   63.42    4.80
   0  -1  13   57.52    4.92
   0   1  13   48.86    4.15
   0   1 -13   43.05    3.86
   0  -1  13   53.53    4.34
   0  -1 -13   52.90    4.51
   0   1 -13   46.20    3.90
   0   1 -13   51.24    4.49
   0  -1 -13   56.46    4.62
   0   1 -13   54.40    4.80
   0  -1 -13   56.37    4.68
   0   1  13   47.15    4.34
   0  -1  13   54.50    4.72
   0   1  13   48.19    4.10
   0  -1  14   43.11    4.09
   0   1  14   42.50    4.39
   0  -1  14   55.87    4.96
   0   1  14   44.73    4.38
   0   1  14   38.98    3.53
   0  -1  14   44.26    4.27
   0  -1  14   47.29    4.09
   0   1  14   39.75    3.65
   0   1 -14   41.50    3.62
   0  -1 -14   40.38    3.88
   0   1 -14   42.28    4.05
   0  -1 -14   49.11    3.82
   0  -1 -14   46.75    4.12
   0   1 -14   46.74    3.66
   0   1 -14   50.28    4.43
   0  -1  14   40.39    4.21
   0  -1 -14   49.57    4.38
   0  -1  14   44.12    4.23
   0   1  14   30.58    3.12
   0   1  14   45.26    4.09
   0  -1  15    4.40    2.15
   0   1  15    4.55    1.79
   0  -1  15    3.37    1.38
   0  -1  15    4.61    1.46
   0   1 -15    5.16    1.39
   0   1  15    2.68    1.19
   0  -1 -15    4.40    1.52
   0  -1 -15    3.30    1.60
   0   1 -15    4.09    1.63
   0  -1 -15    4.63    1.31
   0   1 -15    7.24    2.02
   0  -1 -15    2.53    1.61
   0  -1  15    5.65    1.94
   0  -1  15    4.93    1.92
   0   1  15    5.21    1.72
   0   1  16  395.90   15.40
   0  -1  16  428.09   15.82
   0  -1  16  361.10   14.20
   0   1 -16  392.48   14.73
   0  -1 -16  390.89   14.71
   0   1  16  396.13   15.36
   0  -1  16  385.60   14.91
   0  -1 -16  374.61   14.26
   0  -1 -16  409.21   15.08
   0  -1  16  414.36   15.39
   0   1 -16  413.48   15.19
   0  -1  16  388.84   15.02
   0  -1  17   11.62    1.86
   0  -1 -17   11.00    1.71
   0   1 -17   12.93    1.79
   0   1  17   14.59    1.97
   0  -1  17   12.62    1.71
   0   1 -17   13.63    1.61
   0   1 -17   16.97    2.00
   0  -1 -17   10.32    1.53
   0  -1 -17   12.62    1.78
   0   1  17   14.31    2.02
   0  -1  17   14.76    2.13
   0  -1  18   49.34    2.71
   0   1 -18   50.39    2.61
   0   2   0   26.03    2.48
   0  -2   0   31.24    1.68
   0   2   0   27.11    1.61
   0   2  -1  240.66    9.32
   0   2  -1  225.82    9.31
   0  -2  -1  234.35    8.19
   0  -2   1  226.94    8.43
   0   2  -1  229.50    7.79
   0  -2   1  232.78    8.29
   0  -2   1  239.70    8.54
   0  -2   1  232.60    7.93
   0   2   1  219.92    7.40
   0  -2   2 4273.95  121.31
   0  -2  -2 3934.24  121.01
   0   2  -2 4047.48  121.58
   0   2   2 3974.48  121.45
   0  -2   2 3972.80  120.74
   0  -2  -2 4185.72  121.10
   0  -2   2 3827.41  119.92
   0  -2   2 3978.45  120.80
   0   2   3  384.95   14.08
   0  -2  -3  388.20   14.61
   0  -2   3  372.45   14.25
   0   2  -3  401.29   13.48
   0   2  -3  372.49   14.14
   0   2   3  411.23   13.53
   0  -2  -3  406.97   14.54
   0   2   3  402.12   15.09
   0  -2   3  389.66   14.88
   0   2   4 4717.44  140.97
   0   2  -4 4749.76  140.95
   0  -2   4 4786.40  142.62
   0  -2  -4 4872.92  143.73
   0   2  -4 4305.45  141.67
   0  -2  -4 4808.69  143.50
   0  -2   4 4722.42  143.62
   0   2   4 4729.27  143.84
   0  -2   5  579.04   20.39
   0  -2   5  528.63   21.14
   0  -2  -5  594.87   21.66
   0   2  -5  545.98   17.66
   0   2  -5  529.83   18.33
   0   2   5  533.73   18.14
   0   2   5  569.01   17.75
   0  -2   5  535.09   21.21
   0  -2  -5  566.41   21.27
   0  -2  -5  576.88   21.23
   0   2   5  529.54   21.28
   0  -2   6  680.00   21.47
   0  -2  -6  653.69   21.78
   0   2   6  662.32   22.01
   0  -2  -6  659.70   22.08
   0   2  -6  673.62   22.00
   0  -2   6  706.44   25.10
   0  -2  -6  740.70   26.71
   0  -2   6  726.27   26.28
   0  -2   6  723.84   26.75
   0   2   6  718.31   26.41
   0  -2  -6  675.05   25.90
   0  -2   6  653.99   21.66
   0  -2   6  663.45   25.94
   0  -2  -6  674.20   25.53
   0   2  -7    0.67    0.85
   0   2   7    0.55    0.92
   0  -2  -7    1.03    1.11
   0   2  -7    3.22    1.26
   0  -2  -7    0.48    2.01
   0  -2  -7    0.40    1.66
   0  -2   7    3.19    2.17
   0  -2   7    2.63    1.78
   0  -2  -7    0.91    1.60
   0   2   7    0.45    1.77
   0  -2   7    0.93    0.89
   0  -2   7   -1.45    2.02
   0   2   7    1.36    1.47
   0  -2   7   -0.44    1.96
   0  -2   7    0.40    1.00
   0  -2  -7    1.23    1.91
   0   2   8  301.75   11.23
   0  -2  -8  319.64   11.85
   0   2   8  308.01   11.85
   0  -2  -8  313.85   11.98
   0  -2  -8  312.54   12.11
   0   2  -8  291.23   11.38
   0   2   8  311.59   16.35
   0  -2   8  318.88   11.53
   0  -2  -8  320.82   16.07
   0   2   8  320.37   15.15
   0  -2   8  329.21   11.95
   0  -2   8  333.70   16.63
   0  -2  -8  285.56   15.04
   0  -2   8  352.08   17.05
   0  -2   8  326.54   16.37
   0  -2   9 2458.83   71.51
   0   2   9 2401.86   78.68
   0  -2   9 2497.92   79.08
   0  -2  -9 2398.95   77.91
   0   2   9 2289.38   76.30
   0  -2  -9 2371.45   76.63
   0  -2   9 2414.02   78.26
   0  -2   9 2185.04   75.65
   0  -2   9 2273.25   78.44
   0   2   9 2226.44   71.90
   0  -2   9 2234.35   71.55
   0   2   9 2337.61   72.19
   0   2   9 2111.07   70.20
   0  -2  -9 2284.60   71.38
   0   2  -9 2327.70   70.83
   0  -2  -9 2415.94   71.88
   0   2  -9 2302.77   71.70
   0   2   9 2319.94   71.68
   0   2  -9 2350.97   71.96
   0  -2  -9 2225.56   71.52
   0   2   9 2191.81   71.60
   0   2   9 2280.89   71.35
   0  -2  10   41.99    6.39
   0   2  10   42.69    5.54
   0   2  10   33.83    5.59
   0  -2  10   52.04    3.92
   0  -2 -10   50.25    6.49
   0  -2 -10   55.88    5.96
   0  -2  10   44.23    6.35
   0  -2  10   39.51    4.99
   0   2  10   44.82    3.99
   0  -2  10   39.39    3.57
   0   2  10   44.17    3.43
   0   2  10   47.71    4.16
   0  -2  10   42.26    3.78
   0  -2 -10   49.84    4.13
   0  -2 -10   42.03    3.65
   0  -2  10   45.29    3.59
   0   2 -10   41.39    3.34
   0   2 -10   41.70    3.43
   0   2  10   41.94    3.67
   0   2 -10   47.27    3.93
   0   2 -10   41.60    3.84
   0  -2 -10   47.12    3.90
   0   2  10   41.76    3.60
   0   2  10   43.20    3.80
   0   2 -10   38.93    3.43
   0   2  11    8.10    2.86
   0   2  11   18.22    4.45
   0  -2  11    7.67    3.49
   0  -2 -11   10.47    2.89
   0   2  11   14.55    2.62
   0  -2  11   13.50    2.20
   0   2  11   11.32    1.81
   0  -2  11   14.22    2.45
   0   2  11   11.29    2.44
   0  -2  11   16.16    2.42
   0  -2 -11   14.01    2.31
   0  -2 -11   13.76    2.61
   0  -2 -11   15.52    2.70
   0   2 -11   13.21    2.10
   0  -2 -11   13.83    1.76
   0   2 -11   12.29    2.36
   0   2  11   11.73    2.18
   0   2 -11   16.60    2.27
   0   2 -11   15.24    2.56
   0  -2 -11   14.46    2.56
   0   2  11   15.46    2.50
   0  -2  11   13.16    2.41
   0   2 -11    6.32    1.65
   0   2  11   11.72    2.08
   0  -2 -12  199.26   13.85
   0   2  12  212.71   14.18
   0   2  12  214.95   15.47
   0  -2  12  223.57   16.61
   0  -2  12  221.45   10.39
   0   2  12  215.54   10.93
   0   2  12  230.91   11.09
   0   2  12  247.93   11.47
   0   2  12  212.59    9.73
   0  -2  12  222.22   10.63
   0  -2 -12  235.21   10.89
   0  -2 -12  243.32   10.49
   0  -2  12  211.26   10.06
   0   2  12  219.43   10.18
   0   2 -12  220.14    9.71
   0  -2 -12  227.14   10.49
   0   2 -12  225.80   10.67
   0   2 -12  227.30   10.07
   0   2  12  225.51   10.39
   0  -2 -12  224.17   10.69
   0   2 -12  228.90   10.95
   0   2  12  227.24   10.44
   0  -2  12  222.24   10.78
   0   2  12  193.56   10.13
   0  -2  13  170.65   13.61
   0  -2  13  173.85   14.95
   0  -2  13  176.26    9.21
   0   2  13  206.42   10.27
   0   2  13  192.28   10.10
   0  -2  13  215.01   10.08
   0  -2  13  191.36    9.64
   0   2  13  170.62    8.44
   0   2  13  190.69   10.15
   0  -2  13  183.52    9.09
   0  -2 -13  211.53   10.00
   0   2  13  182.15    9.03
   0  -2 -13  189.26    9.15
   0   2 -13  171.98    8.40
   0   2 -13  185.40    8.85
   0   2 -13  196.25    9.70
   0  -2 -13  200.68    9.57
   0  -2 -13  193.21    9.75
   0   2 -13  193.31    9.85
   0   2  13  186.43    9.36
   0   2  13  197.51    9.48
   0   2  14   31.13    3.78
   0   2  14   31.54    3.72
   0  -2  14   32.04    3.55
   0  -2  14   29.81    3.50
   0  -2  14   27.91    3.05
   0   2  14   27.25    2.92
   0  -2 -14   32.71    3.64
   0   2 -14   26.78    3.33
   0  -2 -14   29.59    3.29
   0   2 -14   24.36    2.63
   0  -2  14   31.87    3.05
   0   2  14   28.92    3.45
   0   2 -14   26.27    3.40
   0  -2 -14   26.65    3.34
   0  -2  14   31.09    3.63
   0   2  14   27.85    3.14
   0   2  14   28.13    3.14
   0  -2  15   44.68    4.27
   0   2  15   40.84    4.00
   0  -2  15   48.43    4.00
   0  -2 -15   38.01    3.61
   0   2 -15   39.20    3.64
   0  -2 -15   48.77    3.86
   0  -2 -15   35.47    3.13
   0  -2  15   43.32    4.02
   0  -2 -15   45.43    3.97
   0   2 -15   44.89    4.07
   0   2  15   44.42    3.96
   0   2  15   42.82    3.43
   0  -2  16    0.54    1.13
   0  -2 -16    0.18    1.06
   0   2 -16   -0.18    1.25
   0  -2 -16   -0.36    1.16
   0   2 -16   -0.21    1.36
   0   2  16   -0.68    1.32
   0  -2  16    0.72    1.07
   0   2 -16    0.20    1.29
   0  -2  16    0.21    1.25
   0  -2 -16   -0.20    1.25
   0   2  16    0.20    1.24
   0   2  16    0.65    1.47
   0  -2  16   -1.18    1.43
   0   2 -17   67.79    3.72
   0   2  17   79.34    4.47
   0   2 -17   83.26    4.34
   0  -2 -17   80.53    4.30
   0  -2 -17   67.52    3.79
   0   2  17   75.82    4.15
   0  -2 -17   69.71    3.98
   0   2 -17   72.00    4.09
   0  -2  17   86.63    4.46
   0   2  17   68.16    4.11
   0  -2  17   77.00    4.50
   0   2  17   70.68    3.91
   0   3   0    0.24    1.34
   0  -3   0    0.85    0.64
   0   3   0    0.34    0.58
   0  -3  -1  499.03   17.03
   0   3  -1  523.28   19.41
   0  -3   1  546.45   17.68
   0  -3   1  544.14   17.33
   0  -3   1  525.85   17.79
   0  -3   1  516.53   17.17
   0   3   1  496.34   16.26
   0   3   2 6388.77  177.84
   0   3  -2 5818.02  178.99
   0  -3   2 5616.81  175.69
   0   3  -2 6443.79  177.91
   0   3   2 5986.17  179.05
   0  -3  -2 5943.39  177.29
   0  -3   2 5983.59  177.72
   0   3   2 5612.11  175.48
   0  -3   2 6057.02  176.96
   0  -3  -2 6077.16  177.79
   0  -3   2 6112.75  178.06
   0  -3   2 6344.47  177.62
   0  -3  -2 5665.38  176.03
   0   3   3 1219.19   38.99
   0  -3  -3 1216.18   39.56
   0  -3   3 1178.57   39.11
   0   3   3 1194.08   40.02
   0   3  -3 1281.55   39.09
   0  -3   3 1240.43   39.77
   0   3  -3 1191.20   40.21
   0  -3   3 1228.61   39.21
   0  -3   3 1194.51   40.15
   0  -3  -3 1195.33   39.51
   0   3  -4  145.68    7.60
   0   3  -4  143.85    6.68
   0  -3   4  157.99    7.92
   0   3   4  148.07    7.47
   0  -3   4  148.23    7.34
   0   3   4  153.66    6.81
   0  -3  -4  142.59    7.86
   0   3   4  156.03    8.64
   0  -3   4  149.02    8.37
   0  -3   4  155.09    8.32
   0   3   5  142.22    6.05
   0  -3  -5  147.16    6.02
   0  -3  -5  156.82    8.81
   0   3   5  148.72    6.57
   0   3  -5  148.30    6.55
   0  -3   5  148.49    7.81
   0  -3  -5  161.30    8.79
   0   3   5  158.05    9.16
   0  -3   5  140.16    8.63
   0  -3   5  146.11    8.96
   0  -3   6   46.63    2.63
   0  -3  -6   44.56    2.98
   0   3   6   57.35    3.27
   0  -3  -6   44.55    2.71
   0   3   6   44.99    2.88
   0   3  -6   42.41    2.78
   0   3   6   46.09    3.28
   0  -3   6   48.04    4.40
   0  -3  -6   51.77    5.28
   0   3  -6   43.23    3.44
   0  -3   6   41.00    4.78
   0  -3   6   45.38    5.20
   0   3   6   39.89    5.02
   0  -3   6   46.57    2.79
   0  -3  -6   50.33    5.09
   0  -3   7   25.05    1.97
   0   3  -7   24.71    1.89
   0   3   7   20.44    2.14
   0  -3  -7   22.76    2.30
   0   3   7   23.47    1.96
   0  -3  -7   19.53    2.02
   0  -3   7   25.64    4.14
   0  -3  -7   22.54    3.96
   0  -3  -7   27.39    4.52
   0   3   7   21.20    4.00
   0  -3   7   17.43    3.93
   0  -3   7   23.05    2.05
   0  -3  -7   20.17    3.72
   0   3   7   20.38    2.94
   0  -3   7   20.50    3.84
   0   3   8   10.85    1.47
   0  -3  -8   13.79    2.01
   0  -3  -8   12.74    1.91
   0   3   8   12.56    1.83
   0   3  -8   12.47    1.54
   0  -3   8   11.13    3.32
   0   3   8   15.67    3.65
   0  -3  -8   11.49    3.25
   0  -3   8   11.35    1.87
   0  -3   8   13.13    1.77
   0  -3   8   13.03    3.75
   0   3   8   11.83    2.55
   0  -3  -8   11.71    3.28
   0  -3   8   13.92    3.37
   0  -3   8   14.55    3.80
   0  -3  -8   13.16    3.49
   0   3   9 1832.28   63.92
   0  -3  -9 1803.79   63.12
   0  -3   9 1820.33   55.87
   0  -3   9 1829.65   63.93
   0  -3   9 1770.60   64.59
   0   3   9 1811.98   60.37
   0  -3   9 1800.18   56.40
   0  -3  -9 1795.72   62.45
   0  -3   9 1841.09   63.60
   0  -3   9 1890.01   64.37
   0   3  -9 1808.38   57.04
   0  -3   9 1683.22   56.19
   0   3   9 1772.28   56.38
   0  -3  -9 1798.85   56.77
   0  -3  -9 1734.82   56.47
   0   3  -9 1681.78   55.22
   0  -3  -9 1864.28   56.83
   0   3  -9 1795.29   56.79
   0   3   9 1798.33   56.89
   0   3  -9 1886.16   57.25
   0   3  -9 1727.13   56.36
   0   3   9 1785.48   56.99
   0   3   9 1767.91   56.10
   0  -3 -10  310.86   17.42
   0  -3  10  292.52   17.50
   0  -3  10  292.14   11.90
   0   3  10  296.59   17.76
   0   3  10  287.14   15.06
   0  -3  10  230.84   14.75
   0  -3  10  299.11   17.69
   0  -3  10  284.55   17.03
   0  -3 -10  268.23   15.95
   0   3  10  289.40   12.39
   0  -3  10  283.88   11.63
   0   3  10  296.60   12.53
   0  -3  10  273.36   11.77
   0   3 -10  271.39   10.85
   0  -3 -10  290.38   12.26
   0  -3 -10  278.76   11.94
   0   3  10  277.93   11.77
   0  -3 -10  300.97   12.32
   0   3 -10  285.73   12.24
   0   3 -10  271.37   11.50
   0   3  10  287.71   12.25
   0  -3 -10  292.51   12.12
   0   3 -10  287.97   12.44
   0   3 -10  274.46   11.76
   0   3  10  263.80   11.44
   0   3  10  277.19   12.27
   0  -3 -11  419.06   22.66
   0  -3  11  459.29   17.11
   0  -3 -11  426.83   21.50
   0   3  11  444.74   17.71
   0   3  11  448.38   17.63
   0  -3  11  436.35   16.66
   0  -3  11  426.87   16.88
   0   3  11  446.76   17.90
   0   3 -11  404.50   15.62
   0  -3 -11  450.76   17.14
   0  -3  11  449.69   16.86
   0  -3 -11  455.34   17.47
   0   3  11  428.93   16.75
   0   3  11  443.96   17.27
   0   3 -11  450.79   17.40
   0   3 -11  417.85   16.46
   0  -3 -11  431.29   17.13
   0   3 -11  448.34   17.62
   0  -3  11  473.33   17.68
   0   3 -11  424.79   16.68
   0   3  11  429.08   16.63
   0   3  11  419.27   17.25
   0  -3 -12    3.71    2.83
   0  -3  12    6.74    3.67
   0  -3  12    6.68    1.79
   0   3  12    5.18    2.13
   0   3  12   10.86    2.61
   0  -3  12    5.66    1.83
   0   3  12    6.85    2.23
   0  -3 -12    4.75    1.29
   0   3  12    7.10    1.97
   0  -3 -12    7.15    1.99
   0  -3  12    7.83    1.91
   0   3 -12    8.79    1.79
   0   3 -12    6.36    1.98
   0   3  12    8.09    1.98
   0  -3 -12    7.00    2.06
   0   3 -12   11.37    2.45
   0   3  12    3.80    1.74
   0   3  12    7.94    1.83
   0  -3  12    8.75    2.24
   0  -3  13    6.80    3.44
   0   3  13   10.99    2.63
   0   3  13    9.54    2.30
   0  -3  13   13.68    2.30
   0  -3  13    9.18    2.04
   0  -3 -13   11.19    2.34
   0   3  13   10.85    2.15
   0  -3 -13    9.35    2.32
   0  -3  13   10.60    2.17
   0   3 -13    8.90    1.74
   0  -3 -13   10.34    2.31
   0   3 -13   10.73    2.36
   0  -3 -13   10.52    2.31
   0   3  13   11.30    2.32
   0   3 -13    8.66    2.53
   0  -3  13   13.49    2.66
   0   3  13    9.44    2.18
   0   3  13   11.82    2.17
   0   3  14   75.19    5.67
   0  -3  14   84.81    5.83
   0  -3 -14   90.79    5.89
   0  -3  14   79.77    5.28
   0   3  14   66.62    4.77
   0   3 -14   88.16    5.85
   0  -3 -14   85.07    5.55
   0  -3  14   82.86    5.72
   0   3 -14   83.26    5.86
   0  -3 -14   75.57    5.53
   0   3  14   74.31    5.41
   0   3  14   86.66    5.62
   0  -3  14   85.69    5.95
   0  -3  15   23.50    3.31
   0   3  15   24.36    3.04
   0  -3  15   23.78    3.02
   0  -3 -15   31.89    3.35
   0  -3  15   26.59    2.65
   0   3  15   29.92    3.44
   0   3 -15   26.23    2.98
   0  -3 -15   28.86    2.74
   0  -3 -15   28.22    3.02
   0   3  15   31.08    3.19
   0  -3 -15   27.38    3.07
   0  -3  15   27.44    3.11
   0   3 -15   35.01    3.55
   0  -3  15   29.41    3.29
   0   3  15   28.01    2.89
   0  -3  16   38.79    3.56
   0   3  16   39.26    3.29
   0  -3  16   44.86    3.43
   0  -3 -16   39.56    3.23
   0   3 -16   39.26    3.13
   0  -3 -16   36.53    3.05
   0   3 -16   36.31    3.31
   0   3  16   40.03    3.57
   0   3 -16   44.97    3.53
   0  -3  16   35.27    3.19
   0   3  16   39.22    3.19
   0  -3 -16   38.44    3.25
   0   3  16   33.20    2.65
   0  -3  16   45.65    3.62
   0   3  17   84.07    4.55
   0  -3 -17   79.33    3.92
   0   3 -17   90.09    4.47
   0  -3 -17   93.21    4.48
   0  -3  17   82.60    4.27
   0   3  17   82.74    4.07
   0  -3 -17   80.84    4.14
   0   3 -17   88.85    4.33
   0   3 -17   88.91    4.29
   0  -3  17   91.41    4.75
   0   3  17   67.17    3.90
   0   3  17   70.37    4.00
   0  -3  17   74.94    3.96
   0   4   0   24.36    2.78
   0  -4   0   21.31    2.56
   0  -4   0   18.60    2.39
   0   4   1  506.07   18.07
   0   4  -1  481.95   19.38
   0  -4  -1  437.17   16.03
   0  -4   1  502.03   16.88
   0   4  -1  465.26   15.64
   0  -4   1  474.85   16.76
   0  -4   1  485.68   16.87
   0  -4   1  481.66   17.51
   0   4  -2  763.02   28.30
   0   4  -2  908.65   27.35
   0  -4  -2  804.41   25.85
   0   4   2  881.87   27.18
   0   4   2  819.22   28.52
   0  -4   2  837.91   27.07
   0  -4   2  772.15   24.79
   0   4   2  685.30   23.53
   0  -4   2  848.16   26.90
   0   4  -2  776.00   24.78
   0  -4  -2  794.40   26.78
   0  -4   2  806.59   26.49
   0  -4  -2  752.96   24.29
   0  -4   2  817.23   26.13
   0  -4   2  789.22   25.10
   0   4   3  294.95   13.18
   0   4   3  288.31   11.96
   0   4  -3  303.71   13.48
   0   4  -3  302.49   12.10
   0  -4  -3  301.04   11.97
   0  -4   3  306.30   12.24
   0  -4   3  294.07   12.56
   0   4   3  247.22    9.12
   0  -4  -3  302.82   12.34
   0  -4   3  309.80   11.12
   0  -4   3  309.16   12.82
   0  -4   3  303.07   11.93
   0   4   4 2104.40   63.01
   0   4   4 2069.12   66.41
   0  -4   4 2199.18   66.38
   0   4  -4 2206.80   65.13
   0  -4  -4 2188.17   66.15
   0   4  -4 2094.73   66.77
   0   4   4 2141.40   64.95
   0  -4  -4 2047.37   67.47
   0  -4   4 2123.63   67.18
   0  -4  -4 2013.14   65.86
   0  -4   4 2148.16   67.19
   0  -4   4 2126.40   65.43
   0   4   5 4064.23  123.88
   0  -4  -5 3823.03  123.40
   0   4   5 4186.05  125.41
   0  -4  -5 4201.97  128.02
   0  -4   5 4413.39  127.85
   0   4  -5 4329.07  125.53
   0  -4   5 4196.32  126.71
   0  -4   5 4256.40  129.15
   0  -4   5 4440.69  129.07
   0   4   5 3944.49  123.96
   0  -4  -6   43.09    2.67
   0  -4  -6   46.52    3.07
   0   4   6   50.12    3.28
   0  -4   6   49.10    2.78
   0  -4   6   45.80    2.52
   0   4  -6   44.66    3.43
   0  -4   6   48.39    4.58
   0   4   6   44.29    3.46
   0   4   6   39.96    3.82
   0  -4  -6   45.04    5.14
   0  -4  -6   47.45    5.08
   0  -4   6   52.22    5.69
   0   4   6   38.99    3.29
   0  -4  -6   44.32    5.36
   0  -4   6   37.04    5.00
   0  -4   7  122.38    5.56
   0  -4  -7  128.77    5.68
   0   4   7  142.13    6.44
   0  -4  -7  126.85    6.09
   0  -4   7  146.41   10.52
   0  -4  -7  140.10    9.68
   0  -4   7  137.60    9.84
   0  -4  -7  147.91   10.34
   0   4   7  112.50    6.80
   0  -4   7  131.44    5.87
   0   4  -7  116.29    5.80
   0  -4  -7  137.94    9.75
   0   4   7  118.50    6.46
   0  -4   7  129.45    9.68
   0  -4   7  156.91    9.02
   0  -4   8  860.57   27.70
   0  -4   8  877.24   35.53
   0  -4   8  843.57   34.16
   0   4   8  783.75   29.67
   0  -4  -8  882.97   34.24
   0  -4   8  822.73   34.32
   0  -4  -8  862.25   34.52
   0   4  -8  861.71   29.02
   0   4   8  832.08   28.52
   0   4   8  779.39   28.47
   0  -4  -8  856.25   28.19
   0  -4   8  871.17   27.25
   0   4   8  844.25   28.21
   0   4  -8  838.64   28.47
   0   4   8  809.16   28.52
   0   4  -8  838.49   28.67
   0   4  -8  819.35   28.29
   0   4   8  840.54   28.75
   0  -4   9   48.87    3.61
   0  -4   9   34.40    5.66
   0  -4   9   62.04    7.82
   0  -4  -9   57.72    6.91
   0  -4   9   52.78    3.93
   0  -4  -9   50.63    6.73
   0  -4   9   62.33    7.58
   0  -4   9   53.09    6.77
   0   4   9   48.39    4.16
   0   4   9   48.73    3.97
   0   4   9   52.17    4.32
   0  -4  -9   50.25    4.10
   0  -4  -9   53.92    4.10
   0   4   9   47.81    3.84
   0   4  -9   44.19    3.63
   0   4  -9   45.53    4.01
   0   4   9   49.89    4.13
   0   4  -9   53.65    4.32
   0   4   9   51.81    4.24
   0   4   9   46.81    3.50
   0   4   9   51.98    3.73
   0  -4  10  214.98    9.72
   0  -4  10  210.97   14.85
   0  -4  10  229.27    9.41
   0  -4 -10  194.81   14.09
   0  -4  10  223.31   16.16
   0  -4 -10  198.24   14.06
   0  -4  10  230.92   15.62
   0  -4  10  213.12   14.85
   0   4  10  203.24    9.92
   0   4  10  211.09   10.35
   0  -4 -10  212.11   10.02
   0   4  10  227.13    9.91
   0  -4 -10  209.36    9.91
   0   4  10  218.06   10.19
   0   4 -10  209.94   10.05
   0   4 -10  195.10    9.23
   0   4 -10  209.69   10.26
   0   4  10  187.65    9.03
   0  -4 -11  252.68   17.44
   0  -4  11  279.84   12.21
   0  -4 -11  261.23   17.35
   0  -4  11  275.40   19.14
   0  -4  11  231.14   15.46
   0  -4 -11  263.20   16.83
   0  -4  11  258.97   17.96
   0  -4  11  264.99   17.62
   0   4  11  307.05   12.84
   0  -4  11  290.36   12.04
   0   4  11  274.96   12.14
   0  -4 -11  300.43   12.88
   0  -4 -11  291.00   12.56
   0  -4 -11  285.52   12.50
   0   4 -11  264.36   11.64
   0   4  11  310.25   12.96
   0   4 -11  297.72   12.81
   0  -4 -11  289.68   12.46
   0   4 -11  299.43   13.05
   0  -4  11  279.11   12.62
   0   4  11  274.71   12.73
   0   4  11  276.18   11.69
   0  -4 -12  274.88   18.10
   0  -4 -12  283.98   18.39
   0  -4 -12  265.37   16.88
   0   4  12  300.34   13.13
   0  -4  12  299.04   12.52
   0  -4 -12  284.57   11.82
   0  -4  12  314.41   12.81
   0  -4 -12  292.85   13.26
   0  -4 -12  296.18   12.95
   0   4  12  300.33   12.67
   0   4 -12  263.71   11.84
   0   4  12  295.87   13.16
   0   4 -12  317.28   13.37
   0  -4 -12  301.96   13.08
   0   4  12  294.71   12.73
   0   4 -12  296.24   13.45
   0  -4  12  304.58   13.39
   0   4  12  297.61   13.28
   0  -4  13  498.37   28.72
   0   4  13  549.88   21.53
   0   4  13  574.55   21.25
   0  -4  13  535.78   20.19
   0   4  13  507.23   20.05
   0  -4  13  552.86   20.56
   0  -4 -13  565.42   20.91
   0  -4 -13  540.64   20.58
   0   4 -13  592.08   21.34
   0  -4  13  561.39   21.00
   0   4 -13  570.85   21.53
   0  -4 -13  561.83   21.03
   0   4  13  561.38   20.74
   0  -4  13  573.54   21.46
   0   4  13  548.21   21.16
   0   4  14  407.90   16.23
   0  -4  14  430.09   16.77
   0  -4  14  394.89   15.60
   0  -4 -14  394.28   15.81
   0   4 -14  420.67   16.34
   0   4  14  396.86   15.81
   0  -4  14  406.33   16.17
   0  -4 -14  421.09   16.31
   0   4 -14  388.02   16.32
   0   4  14  401.04   16.12
   0  -4  14  415.27   16.63
   0   4  15  163.84    8.16
   0  -4  15  194.16    9.05
   0  -4  15  175.64    8.61
   0  -4  15  159.13    7.75
   0  -4 -15  168.97    8.38
   0  -4 -15  171.70    8.16
   0   4  15  185.39    9.02
   0   4 -15  181.85    8.41
   0  -4  15  176.83    8.03
   0   4 -15  177.77    8.61
   0  -4 -15  177.91    8.44
   0  -4  15  183.58    8.48
   0   4  15  171.01    8.05
   0   4  15  171.13    8.19
   0  -4  15  168.28    8.60
   0  -4  16   37.39    3.30
   0   4  16   28.83    2.59
   0  -4  16   37.04    3.08
   0  -4 -16   35.45    3.00
   0  -4 -16   36.19    2.85
   0   4 -16   32.74    3.00
   0   4 -16   35.05    2.82
   0   4  16   35.24    3.24
   0   4 -16   36.48    2.98
   0   4 -16   36.37    3.12
   0   4  16   34.40    2.73
   0  -4  16   36.10    2.92
   0  -4 -16   36.90    3.00
   0  -4  16   35.71    3.20
   0   4  16   32.46    2.65
   0  -4 -17   32.83    2.13
   0   4  17   34.68    2.66
   0  -4 -17   36.24    2.51
   0   4 -17   40.54    2.62
   0   4  17   34.04    2.46
   0  -4  17   32.54    2.38
   0  -4 -17   31.42    2.24
   0  -4  17   29.71    2.17
   0   4 -17   37.86    2.45
   0  -4  17   40.06    2.76
   0  -5   0    1.55    1.46
   0   5   0    0.13    0.95
   0   5   0   -0.43    1.91
   0   5   0    0.60    1.46
   0  -5   0   -1.30    1.40
   0  -5   1  821.78   27.63
   0  -5  -1  793.13   27.99
   0  -5   1  717.69   26.05
   0  -5   1  805.65   26.71
   0  -5   1  776.50   26.50
   0   5  -1  761.68   25.06
   0   5  -1  774.87   29.88
   0  -5  -1  733.28   25.28
   0   5   1  859.06   28.28
   0  -5   2 1387.41   42.35
   0  -5   2 1323.11   43.55
   0  -5  -2 1396.77   44.27
   0  -5   2 1379.73   43.87
   0   5  -2 1273.38   40.98
   0  -5  -2 1369.37   45.21
   0  -5  -2 1192.55   40.49
   0  -5   2 1353.41   43.47
   0  -5   2 1292.41   41.90
   0   5  -2 1317.17   41.37
   0  -5   2 1384.29   44.61
   0   5  -2 1437.82   44.69
   0   5   2 1486.65   44.81
   0  -5  -2 1337.96   42.50
   0   5   2 1345.36   46.47
   0   5  -2 1373.38   46.67
   0   5   2 1313.82   41.31
   0  -5  -3 1204.17   41.07
   0  -5   3 1209.68   39.86
   0  -5  -3 1260.25   42.91
   0  -5   3 1253.48   40.86
   0  -5   3 1242.07   41.58
   0   5  -3 1132.67   38.42
   0  -5   3 1263.36   41.44
   0   5  -3 1327.42   41.58
   0  -5  -3 1282.50   40.50
   0  -5   3 1246.54   41.87
   0   5   3 1175.41   38.19
   0   5   3 1234.63   43.15
   0   5   3 1309.12   41.42
   0   5  -3 1280.39   43.70
   0   5  -3 1160.94   38.24
   0  -5  -4  499.49   20.79
   0  -5   4  495.06   19.93
   0   5  -4  453.83   16.82
   0  -5  -4  459.03   18.81
   0  -5   4  491.51   18.52
   0   5   4  446.90   18.24
   0  -5  -4  495.48   18.82
   0   5   4  459.35   19.88
   0  -5   4  486.68   18.76
   0   5   4  439.99   15.72
   0   5  -4  432.40   15.72
   0   5  -4  521.75   18.85
   0  -5   4  474.76   19.36
   0   5  -4  475.67   20.31
   0  -5  -5   14.28    1.64
   0  -5   5   15.85    1.50
   0   5   5   16.15    1.94
   0   5  -5   18.06    1.74
   0   5   5   14.77    1.61
   0  -5   5   13.23    3.31
   0  -5   5   23.29    3.90
   0  -5  -5   17.06    3.27
   0  -5  -5    7.60    2.85
   0  -5   5   14.97    3.03
   0   5   5   14.40    2.39
   0  -5   5   13.62    2.57
   0   5  -5   13.19    1.56
   0   5   5   10.92    1.45
   0   5  -5   16.79    2.57
   0   5   6  260.48   11.63
   0  -5   6  283.29   13.11
   0   5   6  282.65   13.23
   0  -5  -6  273.42   13.97
   0   5  -6  261.26   11.60
   0  -5   6  262.27    9.75
   0   5   6  273.65   10.57
   0  -5  -6  250.14    9.97
   0   5   6  246.98    9.40
   0  -5   6  264.31    9.43
   0  -5   6  273.77   15.14
   0  -5  -6  256.87   13.77
   0  -5   6  271.83   14.75
   0  -5   7   46.66    6.29
   0  -5   7   48.07    3.24
   0  -5   7   55.98    6.45
   0  -5  -7   43.09    5.45
   0  -5  -7   40.52    5.86
   0  -5  -7   39.29    5.36
   0   5  -7   38.14    3.41
   0  -5   7   36.64    4.51
   0   5   7   41.70    4.17
   0  -5   7   42.17    5.90
   0   5  -7   47.67    3.96
   0   5   7   43.42    3.42
   0  -5   7   49.58    3.06
   0  -5  -7   43.78    3.29
   0   5   7   40.71    3.48
   0   5  -7   46.64    3.65
   0   5  -7   42.26    3.55
   0   5   7   38.62    3.22
   0   5   7   36.69    3.41
   0  -5  -8  843.12   33.71
   0  -5   8  808.43   34.10
   0  -5   8  824.54   27.15
   0  -5   8  809.67   35.13
   0  -5   8  781.49   34.04
   0  -5  -8  827.67   34.88
   0   5   8  857.72   28.16
   0   5   8  822.34   28.19
   0  -5  -8  841.25   27.57
   0  -5   8  809.36   26.65
   0  -5  -8  802.71   27.82
   0   5   8  816.89   27.78
   0   5   8  767.64   26.75
   0   5  -8  790.73   27.95
   0   5   8  817.61   28.22
   0   5  -8  828.65   28.40
   0   5   8  797.44   28.29
   0   5   8  820.85   27.60
   0  -5  -9  320.60   18.48
   0  -5   9  317.23   19.63
   0  -5   9  331.21   12.66
   0  -5   9  340.29   19.09
   0  -5  -9  284.33   17.50
   0  -5   9  298.01   18.55
   0  -5  -9  346.43   19.50
   0   5   9  346.89   13.72
   0   5   9  314.81   13.14
   0   5   9  322.80   13.68
   0   5  -9  303.13   12.36
   0  -5  -9  330.79   13.15
   0  -5  -9  325.90   13.44
   0   5   9  322.41   13.21
   0  -5  -9  328.14   13.41
   0   5  -9  315.65   13.51
   0   5  -9  318.66   12.78
   0   5   9  311.29   13.48
   0   5   9  307.94   12.11
   0   5  -9  325.27   13.80
   0   5   9  331.23   12.98
   0   5   9  329.89   13.86
   0  -5  10  108.51   10.75
   0  -5  10  110.70    6.41
   0  -5  10  111.78    6.00
   0  -5 -10  100.10    9.24
   0  -5 -10  103.42   10.10
   0  -5  10   96.24   10.72
   0  -5 -10  104.82   10.33
   0  -5  10   97.36   10.42
   0  -5  10   97.62   10.40
   0   5  10  112.04    6.84
   0   5  10  100.58    6.27
   0  -5 -10  101.13    6.49
   0  -5 -10  113.56    6.49
   0   5  10  103.63    6.27
   0  -5 -10  105.95    6.67
   0   5 -10   91.94    5.72
   0   5 -10  108.42    6.66
   0   5  10  117.46    6.98
   0   5 -10  113.04    7.00
   0   5  10   98.05    6.64
   0  -5 -11   13.16    4.02
   0  -5 -11    6.23    3.52
   0  -5  11   14.17    2.66
   0  -5  11   11.93    4.75
   0  -5  11   10.16    3.67
   0  -5  11   10.90    4.14
   0  -5 -11   11.20    3.83
   0   5  11   11.75    2.48
   0   5  11    9.84    2.18
   0   5  11   10.33    1.89
   0   5  11   13.32    2.28
   0  -5 -11   13.83    2.85
   0  -5 -11   11.39    2.66
   0   5 -11   10.07    2.33
   0   5  11    7.82    2.14
   0   5 -11    7.04    1.69
   0   5  11   13.42    2.21
   0  -5 -11   13.64    2.47
   0   5 -11   14.91    2.72
   0   5  11    9.12    2.39
   0  -5  11   11.98    2.43
   0  -5 -12   64.02    8.38
   0  -5  12   55.16    8.51
   0  -5 -12   64.61    8.39
   0  -5  12   64.68    5.00
   0  -5  12   65.46    8.74
   0  -5 -12   59.81    7.61
   0   5  12   63.48    4.94
   0   5  12   61.94    5.37
   0   5 -12   69.68    5.29
   0   5  12   69.30    5.27
   0   5  12   57.83    4.60
   0  -5 -12   57.20    4.35
   0  -5 -12   62.03    5.21
   0  -5  12   59.67    4.77
   0  -5 -12   69.89    5.20
   0   5 -12   69.65    5.52
   0  -5  12   63.58    4.84
   0   5  12   55.86    4.46
   0   5  12   69.83    5.46
   0  -5  12   64.47    5.23
   0   5  13   29.67    3.35
   0   5 -13   33.00    3.69
   0  -5 -13   34.31    3.04
   0  -5  13   30.07    3.31
   0  -5 -13   31.98    3.63
   0  -5 -13   39.77    4.02
   0   5 -13   38.31    4.01
   0  -5  13   33.28    3.49
   0   5  13   33.48    3.28
   0  -5 -13   35.68    3.71
   0  -5  13   35.54    3.90
   0   5  13   30.71    3.75
   0   5  14    3.18    1.50
   0   5  14    1.99    1.76
   0  -5 -14    3.18    1.50
   0   5 -14    4.00    1.74
   0  -5  14    5.06    1.66
   0  -5 -14    4.69    1.93
   0  -5 -14    2.44    1.61
   0   5  14    3.89    1.45
   0   5 -14    5.44    2.02
   0  -5  14    3.45    1.44
   0   5  14    4.68    1.85
   0  -5  14    3.20    1.76
   0  -5  15   22.93    2.83
   0   5 -15   17.05    2.08
   0  -5 -15   19.28    2.66
   0  -5  15   16.81    2.13
   0  -5 -15   25.12    2.58
   0   5 -15   19.23    2.53
   0   5 -15   26.53    2.95
   0  -5  15   20.33    2.44
   0   5  15   19.53    2.15
   0  -5 -15   20.46    2.54
   0   5 -15   22.24    2.53
   0  -5  15   20.07    2.36
   0   5 -15   21.90    2.69
   0   5  15   24.94    2.69
   0  -5  15   27.04    2.99
   0  -5  16    7.11    1.62
   0  -5 -16    6.73    1.36
   0   5 -16    5.33    1.47
   0   5  16    5.14    1.25
   0  -5  16    8.90    1.73
   0   5  16    4.86    1.51
   0  -5  16    7.07    1.57
   0   5 -16    6.74    1.38
   0  -5 -16    4.78    1.33
   0  -5  16    3.70    1.06
   0   5 -17    0.36    0.69
   0  -5 -17    0.09    0.72
   0   5 -17   -0.38    0.62
   0  -5  17   -0.38    0.74
   0   5  17    0.09    0.70
   0  -6   0 2600.35   78.88
   0  -6   0 2634.24   78.90
   0  -6   0 2639.54   79.83
   0   6   0 2509.87   82.34
   0   6   0 2436.19   75.68
   0   6   0 2717.73   80.05
   0  -6   1   72.04    5.77
   0  -6  -1   60.99    5.70
   0  -6  -1   84.25    6.42
   0  -6   1   73.72    5.22
   0  -6   1   76.58    5.26
   0   6  -1   62.30    3.98
   0   6  -1   68.32    6.97
   0   6   1   82.58    6.29
   0  -6  -1   67.33    4.03
   0  -6   2  235.41   10.40
   0  -6   2  234.44   11.52
   0  -6  -2  259.34   12.19
   0  -6   2  244.16   11.72
   0  -6   2  232.51   11.24
   0  -6  -2  270.88   13.33
   0  -6  -2  214.85    9.95
   0   6   2  230.92   13.70
   0   6   2  234.14   12.11
   0   6  -2  255.32   12.52
   0  -6   2  278.19   12.91
   0  -6   2  240.64   10.31
   0   6  -2  249.12   14.28
   0   6   2  239.10    9.55
   0  -6  -3    9.63    2.42
   0  -6   3   10.49    2.54
   0   6  -3    9.62    1.17
   0  -6   3   11.47    2.49
   0  -6   3    8.84    2.03
   0  -6   3    9.89    2.64
   0   6  -3   11.99    3.43
   0   6   3    8.82    2.38
   0  -6  -3   12.85    3.22
   0  -6   3    8.70    2.51
   0   6  -3   12.33    2.70
   0   6   3   10.41    1.64
   0   6   3    8.90    2.83
   0  -6  -3   13.81    2.39
   0   6  -3    7.67    1.50
   0   6   4  846.87   28.25
   0  -6  -4  888.11   31.25
   0   6  -4  895.14   31.91
   0   6  -4  828.67   28.32
   0  -6   4  891.49   33.03
   0  -6   4  893.26   32.17
   0   6   4  857.63   28.34
   0   6   4  892.44   31.84
   0   6  -4  921.92   34.73
   0  -6   4  876.62   32.89
   0  -6  -4  879.22   32.02
   0  -6  -4  848.27   34.09
   0  -6   4  910.51   31.59
   0  -6  -5    5.34    1.21
   0   6   5    6.98    1.29
   0  -6   5    4.34    1.04
   0   6  -5    4.21    1.13
   0   6  -5    6.11    1.35
   0  -6   5    8.05    3.04
   0  -6  -5    5.54    2.26
   0  -6   5    8.30    2.74
   0   6  -5    5.56    1.29
   0   6   5    7.10    2.05
   0  -6   5    5.60    2.52
   0   6   5    4.11    1.16
   0  -6  -5    5.34    2.96
   0  -6  -5    5.64    2.21
   0   6  -5    3.24    1.47
   0   6   6  113.05    8.62
   0  -6   6  106.00    7.79
   0  -6  -6  115.27    8.68
   0   6   6  121.17    7.65
   0   6  -6  108.42    7.30
   0  -6   6  129.01    9.30
   0   6   6  112.39    6.04
   0   6   6  123.26    6.50
   0   6   6  115.31    6.04
   0  -6   6  121.83    5.26
   0  -6  -6  109.48    5.52
   0   6   6  112.92    5.36
   0   6   6  118.66    6.29
   0   6  -6  118.06    6.24
   0   6  -6  123.79    6.45
   0  -6   6  112.93    9.52
   0  -6  -6  136.70    9.49
   0  -6  -6  100.08    9.52
   0  -6   6  142.91   10.38
   0   6  -6  104.27    6.67
   0  -6   7 1269.00   47.73
   0  -6  -7 1230.95   46.09
   0  -6   7 1298.22   48.41
   0   6  -7 1153.74   41.65
   0  -6  -7 1289.80   46.27
   0   6   7 1167.75   43.62
   0  -6   7 1257.89   44.17
   0   6   7 1212.26   40.38
   0  -6   7 1229.62   38.94
   0  -6   7 1273.25   39.53
   0  -6  -7 1260.01   40.45
   0  -6  -7 1255.90   39.90
   0   6  -7 1271.71   40.90
   0   6   7 1268.14   40.99
   0   6  -7 1334.31   41.30
   0   6   7 1230.57   40.56
   0   6   7 1195.77   39.36
   0  -6   8    3.65    1.41
   0  -6   8    5.58    3.71
   0  -6   8    6.58    3.24
   0  -6  -8    6.46    3.01
   0  -6  -8   -0.79    2.27
   0  -6   8    3.92    2.11
   0  -6   8    5.35    3.01
   0  -6   8    1.57    2.53
   0   6   8    2.87    1.32
   0   6  -8    5.77    1.38
   0   6  -8    5.39    1.46
   0  -6   8    3.71    1.21
   0  -6  -8    6.62    1.70
   0  -6  -8    4.42    1.90
   0   6  -8    2.64    1.15
   0   6  -8    6.04    1.64
   0   6  -8    3.75    1.62
   0   6   8    5.42    1.79
   0   6   8    4.92    1.19
   0   6   8    3.82    1.38
   0  -6   9   26.91    2.84
   0  -6   9   27.62    5.72
   0  -6   9   33.80    6.07
   0  -6  -9   35.80    5.70
   0  -6   9   33.16    6.08
   0  -6  -9   27.78    5.61
   0   6   9   32.11    3.43
   0   6  -9   26.89    2.58
   0   6   9   29.93    2.86
   0   6   9   28.90    3.05
   0   6  -9   26.55    2.68
   0  -6   9   29.37    2.68
   0  -6  -9   25.17    3.20
   0  -6  -9   29.41    3.40
   0  -6  -9   32.00    3.27
   0   6  -9   31.80    3.50
   0   6  -9   28.79    2.95
   0   6   9   31.84    3.55
   0   6   9   26.06    2.66
   0   6  -9   29.66    3.53
   0   6   9   25.48    3.02
   0   6   9   25.74    3.32
   0  -6  10    3.74    1.49
   0  -6 -10    1.87    3.16
   0  -6  10    4.31    2.91
   0  -6  10    4.85    3.12
   0  -6 -10    5.15    2.59
   0  -6 -10   11.48    4.09
   0  -6  10    3.90    1.82
   0  -6 -10    4.35    3.31
   0  -6  10    9.59    3.86
   0  -6  10    9.21    3.97
   0   6  10    4.44    1.53
   0   6  10    2.04    1.42
   0   6  10    4.69    1.70
   0  -6 -10    3.40    2.04
   0  -6 -10    4.23    1.88
   0  -6 -10    6.48    1.85
   0   6 -10    4.39    1.38
   0   6  10    4.18    1.23
   0   6  10    4.81    1.79
   0   6 -10    2.95    1.70
   0   6  10    4.72    1.31
   0   6 -10    3.81    1.86
   0   6  10    4.73    1.85
   0  -6  11    0.90    1.19
   0  -6 -11    2.85    3.20
   0  -6  11    1.02    2.74
   0  -6 -11    0.85    2.59
   0  -6  11   -1.35    1.75
   0  -6  11   -0.95    2.72
   0  -6  11    2.65    2.54
   0  -6 -11   -0.86    2.77
   0   6  11    0.76    1.37
   0   6  11    0.50    1.22
   0  -6 -11   -0.29    1.90
   0  -6 -11    1.32    1.54
   0  -6 -11    1.48    1.93
   0   6  11    1.24    1.61
   0   6 -11    0.85    1.03
   0   6 -11    1.52    1.63
   0  -6 -11   -0.55    1.59
   0   6 -11   -0.65    1.82
   0   6  11   -0.86    1.00
   0  -6  11    0.24    1.25
   0   6  11    0.32    1.68
   0  -6  11    0.58    1.38
   0  -6 -12  119.13   11.85
   0  -6  12  148.60    7.84
   0  -6 -12  129.55   11.94
   0  -6  12  129.60   13.05
   0  -6 -12  130.33   11.79
   0  -6  12  120.36   12.20
   0  -6  12  124.75   11.77
   0   6  12  134.18    7.43
   0   6  12  129.97    6.99
   0   6  12  155.17    8.47
   0   6 -12  148.04    8.18
   0   6  12  133.74    8.04
   0  -6 -12  151.73    8.31
   0  -6 -12  133.41    7.23
   0   6 -12  134.29    7.63
   0   6  12  134.60    6.97
   0  -6 -12  144.53    7.89
   0   6 -12  140.15    8.30
   0  -6  12  136.10    7.29
   0   6  12  131.78    8.10
   0  -6  12  142.88    7.96
   0   6  13   47.96    3.93
   0   6  13   50.18    4.52
   0   6 -13   53.29    4.54
   0  -6 -13   54.46    4.72
   0  -6  13   49.22    4.18
   0  -6 -13   49.98    3.80
   0   6 -13   53.27    4.74
   0  -6  13   48.51    3.91
   0   6 -13   60.04    4.55
   0  -6 -13   47.19    4.27
   0   6  13   50.44    3.74
   0   6  13   54.53    4.69
   0  -6  13   55.60    4.70
   0   6 -14    9.70    1.88
   0  -6  14    7.01    1.77
   0  -6 -14    7.02    2.10
   0  -6 -14    7.74    1.77
   0   6  14    9.95    2.18
   0  -6  14    9.13    2.18
   0  -6  14    6.29    1.51
   0  -6 -14    6.72    1.79
   0   6 -14    9.12    2.21
   0   6 -14    8.21    1.95
   0  -6  14   11.86    2.24
   0   6  14    7.67    1.98
   0  -6  15   25.85    2.78
   0   6 -15   24.61    2.35
   0  -6  15   27.18    2.89
   0   6  15   27.48    2.98
   0  -6 -15   25.87    2.73
   0  -6  15   25.16    2.60
   0  -6 -15   23.20    2.43
   0   6  15   24.08    2.70
   0   6 -15   29.07    2.93
   0  -6 -15   24.05    2.63
   0   6 -15   23.46    2.44
   0   6  15   25.00    2.70
   0  -6  15   28.07    2.84
   0  -6  16   21.89    2.04
   0   6  16   22.59    2.18
   0  -6  16   21.28    1.85
   0  -6 -16   20.19    1.86
   0   6 -16   25.90    2.30
   0  -6 -16   18.74    1.92
   0   6 -16   18.39    1.77
   0   6 -16   20.45    1.86
   0  -6  16   20.72    2.10
   0   6  16   22.17    2.25
   0   7   0    3.29    2.83
   0  -7   0    0.39    1.69
   0   7   0    0.57    1.21
   0   7   0   -0.46    2.18
   0  -7   0    0.46    2.05
   0  -7   0    0.78    1.63
   0   7  -1 2523.66   83.45
   0   7  -1 2735.46   91.59
   0  -7   1 2736.27   86.08
   0   7   1 2799.04   88.46
   0  -7   1 2729.68   86.11
   0  -7  -1 2788.34   88.10
   0  -7  -1 2850.46   89.30
   0  -7   1 2811.99   87.94
   0  -7   1 2716.90   87.23
   0  -7  -1 2663.80   87.86
   0   7   2    0.65    2.07
   0   7  -2   -0.92    1.86
   0  -7  -2    0.50    2.05
   0  -7   2    0.78    1.19
   0   7   2    1.69    1.25
   0   7  -2    0.66    2.24
   0   7   2    0.90    1.65
   0   7  -2   -0.38    1.26
   0  -7   2   -0.47    2.35
   0  -7  -2   -0.50    1.77
   0  -7  -2   -0.41    1.74
   0  -7   2   -0.39    1.64
   0  -7   2   -0.39    1.44
   0   7   3  895.67   30.39
   0   7  -3  908.87   30.48
   0   7   3  992.27   34.92
   0   7  -3  931.84   37.69
   0   7  -3  943.80   34.77
   0  -7   3  944.95   34.82
   0  -7  -3  897.39   31.73
   0   7   3  892.99   36.92
   0  -7   3  923.21   35.26
   0  -7  -3  959.02   36.36
   0  -7  -3  937.97   36.23
   0  -7  -3  923.51   34.13
   0  -7   3  900.73   33.48
   0  -7   3  939.76   33.23
   0  -7   3  878.78   33.49
   0   7   4  827.36   28.31
   0   7  -4  841.19   28.50
   0   7   4  844.98   28.95
   0  -7  -4  855.92   32.42
   0  -7   4  850.40   32.91
   0  -7  -4  889.05   35.28
   0  -7   4  870.73   31.84
   0  -7  -4  892.74   35.34
   0  -7  -4  837.43   30.82
   0  -7   4  872.84   33.78
   0  -7   4  840.80   32.62
   0   7  -4  897.44   32.83
   0   7   4  831.35   28.39
   0   7  -4  866.33   28.57
   0   7   4  927.36   32.94
   0  -7   5  684.06   28.62
   0  -7  -5  600.16   28.42
   0  -7   5  711.18   28.15
   0  -7  -5  609.05   25.93
   0   7   5  653.55   25.68
   0   7  -5  643.55   21.93
   0  -7   5  619.68   26.93
   0  -7  -5  634.62   25.23
   0   7   5  608.60   21.69
   0   7  -5  701.58   26.20
   0   7  -5  651.12   21.94
   0   7  -5  645.18   21.93
   0   7   5  644.04   22.26
   0   7   5  653.20   22.77
   0  -7  -5  625.84   21.58
   0   7  -5  647.43   21.91
   0   7   5  637.51   21.74
   0  -7   5  696.57   21.34
   0   7   5  593.53   22.02
   0   7  -5  621.02   21.63
   0   7   5  628.07   21.49
   0   7   5  598.43   22.25
   0   7   5  603.79   21.28
   0   7   5  617.07   21.75
   0   7   5  629.42   22.27
   0  -7   6   -1.33    2.24
   0  -7  -6    0.56    1.81
   0  -7   6   -1.36    2.67
   0   7   6    0.83    1.39
   0  -7   6   -0.58    1.78
   0  -7  -6    0.75    2.30
   0   7   6   -0.59    2.32
   0   7  -6   -0.42    1.27
   0  -7   6    0.43    1.32
   0  -7  -6    0.50    1.76
   0   7  -6    0.73    0.89
   0   7  -6   -0.57    1.08
   0   7  -6    2.41    1.10
   0   7   6    0.33    0.89
   0   7  -6    0.17    0.98
   0  -7  -6    0.46    0.97
   0  -7   6   -0.41    0.89
   0  -7  -6    0.38    1.13
   0   7   6   -0.68    1.10
   0   7   6   -0.20    0.93
   0   7  -6    0.19    0.93
   0   7  -6    0.38    0.84
   0   7   6    0.36    0.94
   0   7   6    0.44    1.12
   0   7   6    0.48    1.09
   0   7   6    0.49    0.86
   0   7   6    0.47    0.80
   0  -7   7   99.66    9.75
   0  -7  -7  118.11   11.21
   0  -7   7  105.45   10.20
   0  -7  -7  104.64    9.16
   0   7   7   88.17    8.00
   0   7  -7   94.48    7.10
   0  -7  -7  102.60   10.44
   0  -7   7   94.08    7.75
   0   7  -7  101.37    5.70
   0   7  -7  103.04    5.56
   0   7  -7   95.80    5.57
   0   7   7  105.15    6.40
   0  -7   7  112.37    5.59
   0  -7  -7  107.23    5.56
   0  -7  -7  109.54    6.03
   0   7   7  102.23    5.98
   0   7   7   98.90    6.18
   0   7  -7   98.39    5.75
   0   7  -7  111.81    6.63
   0   7  -7  101.01    5.83
   0   7   7  108.38    5.42
   0   7   7  101.79    5.37
   0   7   7  108.02    6.23
   0   7   7  112.68    6.61
   0  -7   8  207.26    9.09
   0  -7  -8  184.94   13.98
   0  -7  -8  192.02   13.48
   0  -7   8  200.92   15.07
   0  -7  -8  189.86   15.06
   0  -7   8  180.90   14.03
   0  -7   8  196.00   14.98
   0   7  -8  197.79    8.81
   0   7  -8  189.93    8.40
   0   7  -8  186.75    8.91
   0   7   8  193.64    9.66
   0  -7  -8  209.11    9.50
   0  -7  -8  200.14    9.55
   0  -7   8  202.20    8.55
   0  -7  -8  200.51    8.85
   0   7   8  201.04    9.51
   0   7  -8  183.12    8.85
   0   7  -8  199.24    9.77
   0   7   8  195.82    9.71
   0   7  -8  199.45    9.24
   0   7  -8  200.01   10.04
   0   7   8  186.21    8.35
   0   7   8  210.52    9.63
   0  -7  -9   35.03    6.72
   0  -7   9   32.42    6.44
   0   7  -9   38.00    3.24
   0   7   9   32.00    3.18
   0   7   9   43.15    4.00
   0  -7  -9   34.89    3.71
   0  -7  -9   42.41    3.62
   0  -7  -9   29.62    3.68
   0  -7   9   39.43    3.20
   0   7  -9   39.33    3.43
   0   7   9   33.55    3.18
   0   7   9   39.68    3.88
   0   7  -9   44.68    4.17
   0   7  -9   36.15    4.03
   0   7  -9   44.08    3.91
   0  -7   9   44.23    3.69
   0  -7  -9   45.79    6.89
   0  -7   9   40.58    6.72
   0  -7  -9   39.39    6.08
   0  -7   9   27.11    6.11
   0  -7 -10    8.61    3.72
   0  -7  10    7.96    3.66
   0  -7  10    6.78    2.10
   0  -7  10    9.92    3.90
   0  -7  10    8.95    2.02
   0  -7 -10   11.23    3.92
   0  -7 -10    5.98    3.66
   0  -7 -10    9.34    4.04
   0  -7  10   11.05    4.09
   0   7 -10    9.04    1.57
   0   7  10    8.59    1.75
   0   7  10   12.46    2.42
   0  -7 -10   11.71    2.46
   0  -7 -10    8.72    2.36
   0  -7 -10    9.61    2.08
   0   7  10    7.40    2.12
   0   7 -10    8.15    1.70
   0   7  10    7.43    2.28
   0   7  10    8.61    1.78
   0   7 -10   14.02    2.61
   0   7 -10   11.89    2.86
   0   7 -10    8.07    2.15
   0  -7  10    8.16    1.99
   0   7  10   13.67    2.66
   0  -7  11    9.94    4.03
   0  -7  11   15.49    4.94
   0  -7 -11   19.89    5.05
   0  -7  11   14.20    2.52
   0   7  11   23.11    3.31
   0   7  11   14.77    2.41
   0  -7 -11   16.10    2.92
   0  -7 -11   17.18    2.87
   0   7  11   13.40    1.98
   0   7  11   14.91    2.81
   0   7 -11   17.82    2.72
   0   7 -11   15.50    2.92
   0  -7 -11    7.87    3.77
   0  -7 -11    9.53    3.76
   0  -7 -11   11.84    3.71
   0  -7  11   14.26    4.65
   0  -7  11   17.95    2.76
   0  -7  11   14.91    2.36
   0  -7  12  106.62    6.37
   0   7 -12   96.82    6.22
   0   7  12   83.55    5.50
   0  -7 -12  101.08    6.45
   0  -7 -12   97.42    5.99
   0  -7 -12  106.82    6.68
   0   7  12   97.05    6.49
   0  -7 -12  109.43    6.52
   0   7 -12   93.53    6.01
   0   7  12  107.53    6.89
   0  -7  12  100.36    6.36
   0   7 -13   67.91    4.79
   0  -7  13   66.09    5.18
   0   7  13   74.46    5.57
   0  -7 -13   62.03    4.35
   0  -7 -13   67.90    5.03
   0  -7  13   64.62    4.69
   0  -7 -13   72.07    5.15
   0   7  13   63.89    4.85
   0   7 -13   70.20    4.78
   0  -7 -13   65.62    4.81
   0   7  13   64.05    5.09
   0  -7  13   69.47    4.95
   0  -7  14    0.40    1.10
   0   7  14    0.13    0.78
   0   7 -14    0.91    1.23
   0   7  14    0.25    1.39
   0  -7 -14    0.21    1.36
   0  -7  14   -0.56    1.07
   0   7  14    2.36    1.45
   0  -7  14    1.41    1.49
   0  -7 -14    0.56    1.14
   0  -7 -14    0.20    1.26
   0   7 -14    0.92    1.14
   0  -7  14   -1.04    1.35
   0   7  14    1.35    1.45
   0   7 -15   96.14    4.76
   0  -7  15   93.88    4.88
   0  -7  15  104.87    5.55
   0   7  15  112.50    5.77
   0  -7 -15   97.74    5.23
   0   7 -15   95.57    5.05
   0   7 -15  102.96    4.95
   0  -7 -15   94.77    5.05
   0  -7  15   99.23    5.16
   0   7  15  106.78    5.40
   0   7  15   95.38    5.15
   0  -7  15  106.19    5.37
   0   7 -15  101.63    5.34
   0  -7 -15  104.76    5.07
   0   7  16    1.63    0.99
   0  -7  16    1.76    0.97
   0  -7 -16    1.67    0.67
   0  -7  16    2.02    0.74
   0   7 -16    2.80    0.77
   0   7 -16    1.68    0.74
   0  -7 -16    1.78    0.75
   0   7 -16    2.02    0.81
   0  -8   0   11.12    2.92
   0   8   0   10.41    2.08
   0   8   0    8.21    2.96
   0   8   0   12.61    1.82
   0   8   0    9.44    1.98
   0   8   0   11.00    3.84
   0   8   0    8.48    1.45
   0   8   0   13.89    1.91
   0  -8   0   11.13    3.11
   0  -8   0   11.46    2.85
   0  -8  -1 1101.17   41.05
   0  -8   1 1094.85   37.84
   0  -8  -1 1113.72   39.95
   0  -8   1 1075.60   39.07
   0  -8   1  987.78   39.19
   0   8  -1 1073.16   34.49
   0   8   1 1054.69   34.25
   0   8  -1 1051.96   34.13
   0   8   1 1055.48   34.55
   0  -8   1 1097.83   37.83
   0  -8   1 1102.23   40.82
   0   8  -1 1066.42   35.16
   0  -8  -1 1070.82   39.72
   0   8  -1  983.16   42.77
   0   8  -1 1056.23   35.38
   0   8   1 1159.15   40.62
   0   8   1 1055.29   34.24
   0   8   1 1060.60   34.25
   0   8   1  999.51   34.04
   0   8  -1 1019.54   34.31
   0   8  -1 1037.48   34.23
   0   8   1 1040.87   34.54
   0   8  -1 1016.48   34.28
   0   8   1 1049.24   34.08
   0  -8  -2  823.61   34.08
   0  -8  -2  832.57   33.29
   0  -8   2  835.38   31.89
   0  -8  -2  876.32   32.28
   0  -8   2  801.02   31.29
   0   8  -2  830.57   27.23
   0   8  -2  801.69   27.01
   0   8   2  779.98   27.01
   0   8   2  786.00   27.71
   0   8  -2  820.14   28.03
   0   8   2  824.20   27.99
   0   8   2  823.47   27.21
   0   8  -2  822.25   36.00
   0  -8   2  879.09   33.49
   0   8  -2  813.66   27.18
   0   8   2  859.56   33.03
   0   8  -2  848.00   33.01
   0  -8  -2  821.31   33.35
   0   8   2  798.42   26.99
   0   8   2  807.81   27.17
   0   8  -2  786.71   27.44
   0   8  -2  785.97   27.03
   0   8   2  801.74   27.06
   0   8   2  837.16   27.63
   0   8   2  846.14   27.08
   0   8   2  829.87   27.94
   0  -8  -3  188.34   13.17
   0  -8  -3  162.58   10.77
   0  -8   3  159.43   10.05
   0  -8  -3  170.84   12.46
   0  -8   3  168.08   10.49
   0   8  -3  174.77    8.35
   0   8  -3  173.11   11.49
   0  -8  -3  185.59   12.71
   0   8   3  177.80    8.36
   0   8   3  174.58   11.43
   0   8   3  174.95    7.71
   0   8  -3  179.98    7.78
   0  -8   3  172.70   11.56
   0  -8   3  189.11   12.36
   0   8  -3  184.83    8.22
   0   8   3  169.34    7.53
   0   8  -3  166.35    7.76
   0   8  -3  180.35    7.95
   0   8   3  165.43    7.95
   0   8   3  168.58    8.16
   0   8   3  170.87    7.76
   0   8  -3  169.54    7.82
   0   8   3  164.48    7.61
   0   8  -3  166.40    7.72
   0   8   3  174.46    7.77
   0   8  -3  166.95    7.61
   0   8   3  167.17    8.13
   0   8  -3  176.16    8.37
   0   8  -3  178.43    7.72
   0   8   3  176.35    8.11
   0   8   3  174.23    8.06
   0   8   3  169.32    7.55
   0  -8  -4   20.28    4.51
   0  -8   4   16.66    3.55
   0  -8  -4   17.88    3.68
   0  -8   4   19.81    3.47
   0  -8  -4   16.12    4.31
   0   8   4   21.04    3.86
   0  -8  -4   25.22    5.05
   0   8  -4   20.87    2.54
   0   8  -4   15.58    3.74
   0  -8   4   16.65    4.00
   0   8  -4   20.45    2.21
   0  -8   4   17.60    3.62
   0   8   4   20.94    2.59
   0   8   4   19.76    2.17
   0   8  -4   15.86    2.10
   0   8  -4   18.88    2.37
   0   8  -4   18.66    2.31
   0   8   4   15.96    1.92
   0   8   4   22.27    2.73
   0   8   4   22.00    2.75
   0   8   4   16.99    2.35
   0   8   4   23.99    2.75
   0   8  -4   17.01    2.43
   0   8   4   15.66    2.11
   0   8   4   20.14    2.32
   0   8  -4   17.45    2.21
   0   8  -4   19.90    2.20
   0   8   4   16.04    2.07
   0   8  -4   21.07    2.43
   0   8   4   20.13    2.44
   0   8   4   20.87    2.25
   0   8   4   18.51    2.20
   0   8   4   18.63    2.41
   0   8   4   16.54    2.26
   0   8  -4   18.16    2.03
   0  -8  -5  167.74   11.42
   0  -8   5  194.26   13.58
   0  -8  -5  197.58   14.33
   0  -8   5  173.15   12.11
   0   8   5  168.26    7.54
   0   8  -5  163.73   11.05
   0   8   5  191.19   11.53
   0   8   5  147.99    7.80
   0   8  -5  166.37    8.10
   0  -8  -5  180.90   13.69
   0  -8   5  165.43   12.06
   0   8  -5  175.27    7.63
   0   8  -5  166.18    7.84
   0   8  -5  175.63    8.24
   0   8  -5  186.08    8.33
   0   8  -5  168.67    8.09
   0   8   5  169.25    8.74
   0   8   5  181.13    8.88
   0  -8   5  187.45    7.66
   0   8  -5  173.81    8.25
   0   8   5  169.63    8.03
   0   8  -5  157.33    7.89
   0   8   5  169.16    8.24
   0   8  -5  179.59    7.95
   0   8   5  174.89    8.09
   0   8   5  167.74    7.63
   0   8   5  191.31    8.08
   0   8   5  176.56    8.49
   0  -8   6    0.71    2.60
   0  -8   6   -0.77    2.36
   0  -8  -6    0.62    1.77
   0  -8  -6   -0.87    3.06
   0   8   6   -0.49    1.64
   0  -8   6   -0.67    2.25
   0   8  -6   -0.49    1.50
   0   8  -6   -1.48    2.25
   0  -8  -6    4.26    3.35
   0   8  -6    1.39    0.89
   0   8   6   -0.69    2.12
   0   8  -6   -0.20    0.97
   0   8  -6    1.18    1.40
   0   8  -6    0.22    1.09
   0   8  -6    1.06    1.10
   0   8   6    2.03    1.56
   0   8   6    1.11    1.26
   0   8  -6    0.41    1.01
   0  -8   6    0.16    0.88
   0  -8  -6   -0.20    1.11
   0   8   6    0.38    1.01
   0   8  -6    1.05    1.09
   0   8   6    1.71    1.38
   0   8  -6    1.87    1.23
   0   8   6   -0.20    0.93
   0   8   6    0.25    1.12
   0   8   6    0.19    0.93
   0   8   6    0.52    1.19
   0   8   6    3.21    1.20
   0  -8  -7  145.92   13.02
   0  -8  -7  169.60   14.30
   0  -8   7  145.48   12.78
   0  -8   7  145.47   12.56
   0  -8  -7  152.67   11.70
   0  -8  -7  174.19   14.36
   0   8  -7  154.19    9.99
   0   8   7  129.42   10.81
   0   8  -7  180.03    8.59
   0   8  -7  157.31    7.67
   0   8  -7  170.67    7.87
   0   8  -7  173.95    8.05
   0   8   7  178.50    8.98
   0   8   7  166.89    9.04
   0  -8   7  155.98    7.42
   0  -8  -7  155.93    8.12
   0   8   7  147.89    7.11
   0  -8  -7  164.23    7.99
   0   8   7  163.96    8.46
   0   8  -7  163.54    7.88
   0   8   7  149.30    7.79
   0   8  -7  154.95    7.84
   0   8   7  156.67    7.39
   0   8   7  163.42    8.67
   0   8   7  156.05    7.37
   0   8   7  168.05    8.48
   0   8   7  150.89    7.44
   0  -8   8  165.11   13.72
   0  -8  -8  135.11   13.30
   0  -8  -8  133.84   12.46
   0  -8   8  143.92   12.85
   0  -8   8  147.61    7.53
   0  -8   8  124.29   12.19
   0  -8  -8  125.59   12.78
   0   8  -8  149.77    7.44
   0   8  -8  142.80    7.08
   0   8  -8  159.58    8.24
   0   8   8  153.10    8.79
   0   8   8  142.69    8.26
   0  -8   8  154.02    7.17
   0  -8  -8  164.62    8.33
   0  -8  -8  143.60    7.71
   0   8   8  149.51    8.24
   0   8  -8  145.89    7.49
   0   8   8  162.73    7.73
   0   8   8  138.86    7.65
   0   8   8  139.83    6.89
   0   8  -8  153.04    7.81
   0   8   8  137.40    6.92
   0   8   8  142.22    7.96
   0   8   8  145.80    8.35
   0  -8   9  371.96   22.57
   0  -8  -9  336.97   21.13
   0  -8   9  369.85   14.47
   0  -8   9  333.00   21.25
   0  -8  -9  377.46   23.42
   0  -8   9  348.74   22.21
   0  -8   9  377.05   22.63
   0   8  -9  377.65   15.33
   0   8   9  339.10   14.19
   0   8  -9  363.32   14.01
   0   8   9  371.42   15.29
   0  -8  -9  366.35   15.15
   0  -8  -9  348.49   14.76
   0  -8   9  358.65   13.73
   0   8   9  392.04   15.71
   0   8  -9  329.87   13.86
   0   8   9  351.33   14.13
   0   8   9  360.82   14.83
   0   8  -9  368.33   14.79
   0  -8   9  369.80   14.62
   0  -8 -10   16.89    4.73
   0  -8  10   14.73    4.61
   0  -8  10   17.91    2.54
   0  -8  10   19.77    5.24
   0  -8  10   17.10    2.93
   0  -8  10   14.22    4.44
   0  -8 -10   15.52    4.95
   0   8 -10   16.24    2.09
   0   8  10   14.09    2.25
   0   8  10   16.21    2.65
   0  -8 -10   17.46    2.79
   0  -8 -10   18.32    3.08
   0   8  10   17.71    2.36
   0   8  10   14.71    2.52
   0   8 -10   16.04    2.61
   0  -8  10   18.26    2.66
   0  -8  11   32.77    3.16
   0  -8  11   30.15    3.41
   0   8  11   31.38    2.87
   0   8  11   36.02    3.54
   0  -8 -11   30.07    3.62
   0  -8 -11   28.98    3.44
   0   8  11   28.74    3.28
   0   8  11   27.23    2.70
   0   8 -11   34.23    3.41
   0   8  11   29.26    3.64
   0  -8  11   34.54    3.44
   0  -8  12   13.26    2.39
   0   8 -12   14.50    2.48
   0   8  12   10.87    1.93
   0   8  12   10.05    2.50
   0  -8 -12   13.56    2.34
   0  -8 -12   15.05    2.54
   0  -8 -12   12.56    2.48
   0   8  12   14.20    2.35
   0  -8 -12   15.75    2.52
   0   8 -12   17.46    2.46
   0  -8  12   11.12    2.17
   0   8  12   14.99    2.79
   0   8 -13   12.74    2.09
   0  -8  13   11.42    1.86
   0   8  13   11.30    2.36
   0  -8  13   12.93    2.15
   0  -8 -13    9.78    2.13
   0  -8 -13   10.92    1.89
   0  -8 -13   10.86    2.10
   0  -8  13   12.28    2.27
   0   8  13   11.43    1.97
   0   8 -13   11.95    1.99
   0  -8 -13    9.99    2.03
   0   8 -13   12.34    2.21
   0   8  13   10.62    2.21
   0  -8  13   10.86    1.95
   0   8 -14    1.55    1.05
   0   8  14    0.24    0.81
   0   8  14    1.49    1.28
   0  -8  14    0.99    1.26
   0  -8  14    0.64    0.92
   0  -8 -14    2.32    1.31
   0  -8 -14    1.58    1.02
   0   8  14   -0.16    0.96
   0   8 -14    0.96    1.07
   0  -8 -14    2.35    1.19
   0   8 -14    1.75    1.01
   0   8 -14    1.43    1.22
   0   8  14    2.14    1.44
   0  -8  14    1.61    1.13
   0   8 -15    2.59    0.86
   0   8  15    5.63    1.48
   0  -8  15    2.72    1.22
   0  -8 -15    3.56    1.02
   0  -8  15    2.84    1.07
   0   8 -15    3.57    0.82
   0   8 -15    3.59    1.00
   0  -8 -15    2.27    0.98
   0   8 -15    3.76    1.05
   0   8 -15    4.06    1.14
   0  -9   0    1.96    2.40
   0  -9   0    1.74    1.87
   0  -9   0   -0.52    1.59
   0   9   0    0.53    1.45
   0   9   0    0.64    1.85
   0  -9   0   -0.53    1.52
   0   9   0   -0.20    0.99
   0   9   0    1.48    1.11
   0   9   0    0.21    1.01
   0   9   0    1.07    0.98
   0   9   0   -0.57    0.87
   0   9   0   -0.21    0.99
   0   9   0    0.66    1.27
   0   9   0   -0.26    1.45
   0   9   0    0.20    1.06
   0   9   0   -0.19    0.94
   0   9   0   -1.78    1.36
   0   9   0   -0.56    1.24
   0   9   0    0.17    0.74
   0   9   0   -0.40    1.04
   0   9   0    0.47    0.88
   0  -9   1  168.03   11.48
   0  -9   1  151.59   10.64
   0  -9  -1  148.94   10.81
   0  -9  -1  150.14   11.68
   0  -9  -1  161.64   11.36
   0   9   1  159.62    7.49
   0   9  -1  144.11    7.40
   0   9   1  159.04    7.12
   0   9  -1  145.22    7.12
   0   9   1  151.54    7.34
   0   9  -1  137.99    7.34
   0   9  -1  145.56    7.19
   0   9   1  151.30    7.65
   0   9  -1  135.08    6.92
   0   9   1  148.37    7.21
   0   9  -1  151.96    8.06
   0  -9   1  151.95   11.66
   0   9   1  167.92   11.89
   0  -9  -1  151.44   11.18
   0   9   1  156.33    7.41
   0   9  -1  154.97    7.27
   0   9   1  144.83    7.11
   0   9   1  155.12    7.41
   0   9   1  133.82    7.14
   0   9  -1  151.07    7.38
   0   9  -1  147.71    7.12
   0   9  -1  144.54    7.39
   0   9   1  147.03    7.21
   0   9  -1  159.11    7.61
   0   9   1  145.39    7.48
   0   9   1  154.92    7.24
   0   9   1  155.35    6.97
   0   9  -1  142.74    6.74
   0   9  -1  153.61    8.04
   0   9   1  144.02    7.10
   0  -9   2  151.65   10.45
   0  -9   2  153.19   10.70
   0  -9  -2  139.55   10.44
   0  -9  -2  155.49   11.75
   0  -9  -2  146.67   12.14
   0  -9  -2  149.69   11.65
   0   9  -2  159.47    7.52
   0  -9   2  153.72   11.71
   0   9  -2  150.16   11.31
   0   9   2  148.18    7.99
   0   9   2  152.61    7.41
   0   9   2  163.61   11.56
   0   9  -2  157.07    8.15
   0   9  -2  141.77    6.79
   0   9  -2  160.51    7.76
   0   9  -2  156.13    7.35
   0   9  -2  163.42    7.55
   0   9   2  140.21    7.16
   0   9  -2  152.78    7.16
   0   9   2  151.61    7.62
   0   9  -2  153.79    7.55
   0   9   2  158.60    7.59
   0   9  -2  135.11    6.82
   0   9   2  147.13    7.81
   0   9   2  154.03    7.28
   0   9   2  165.71    7.61
   0   9  -2  151.59    7.63
   0   9  -2  152.52    7.16
   0   9  -2  153.71    7.36
   0   9  -2  158.58    7.61
   0   9  -2  147.28    7.38
   0   9  -2  142.10    6.92
   0   9   2  154.20    7.27
   0   9   2  157.68    8.07
   0   9   2  157.04    7.75
   0   9   2  157.46    7.47
   0   9   2  144.29    7.38
   0   9  -2  148.84    8.04
   0   9   2  144.70    6.85
   0  -9   3   12.65    3.02
   0  -9  -3    8.40    3.04
   0  -9  -3   14.32    4.22
   0  -9   3   11.90    3.01
   0  -9  -3   14.16    4.17
   0   9   3   11.72    2.32
   0   9   3   13.26    1.97
   0   9  -3   16.22    2.18
   0  -9   3   10.45    3.34
   0   9   3   23.01    4.49
   0  -9   3   14.74    4.12
   0   9  -3   12.70    3.50
   0  -9  -3   14.94    4.25
   0   9  -3    8.88    2.30
   0   9   3   13.21    1.91
   0   9  -3   17.83    2.41
   0   9  -3   14.30    2.17
   0   9  -3   14.63    2.12
   0   9   3   14.31    2.21
   0   9  -3   12.69    1.95
   0   9   3   13.35    2.24
   0   9   3   16.69    2.51
   0   9  -3   17.62    2.56
   0   9   3   25.62    2.62
   0   9  -3   10.88    1.77
   0   9  -3   15.24    2.13
   0   9  -3   15.16    1.97
   0   9  -3   13.72    2.25
   0   9   3   12.71    1.94
   0   9   3   11.82    1.71
   0   9   3   14.70    2.29
   0   9   3   13.23    1.97
   0   9   3   13.11    2.06
   0   9   3   11.07    1.96
   0   9  -3   13.06    1.92
   0   9  -3   13.20    2.01
   0   9   3   14.34    2.01
   0  -9  -4  234.13   14.34
   0  -9  -4  270.61   17.63
   0  -9  -4  256.18   17.17
   0  -9   4  270.56   16.40
   0   9   4  255.94   11.28
   0  -9   4  270.63   15.80
   0   9  -4  267.02   15.46
   0   9  -4  251.99   10.56
   0   9  -4  277.50   11.61
   0   9   4  260.64   10.60
   0   9   4  248.15   14.90
   0  -9  -4  256.64   17.05
   0   9  -4  254.14   11.07
   0   9  -4  256.18   10.92
   0   9   4  257.66   11.63
   0   9   4  256.16   11.45
   0   9  -4  243.05   10.53
   0   9   4  274.69   11.41
   0  -9   4  255.51   10.15
   0   9  -4  268.19   11.46
   0   9   4  245.19   10.58
   0   9   4  236.59   10.48
   0   9   4  261.42   10.83
   0   9  -4  243.21   10.72
   0   9  -4  246.94   10.32
   0   9  -4  235.33   10.30
   0   9  -4  265.06   10.94
   0   9  -4  266.51   10.83
   0   9   4  260.80   10.56
   0   9   4  252.08   10.93
   0   9   4  254.22   11.23
   0   9   4  252.48   11.00
   0   9  -4  247.68   10.40
   0   9   4  246.33   10.65
   0  -9  -5 3082.55  105.96
   0  -9   5 3131.17  105.33
   0  -9  -5 2983.44  105.68
   0  -9  -5 3123.11  106.01
   0   9   5 2940.80   94.28
   0   9  -5 3069.76  105.98
   0   9   5 3025.86  100.94
   0   9   5 3201.08  105.74
   0   9  -5 3096.57   94.49
   0  -9   5 3051.45  103.20
   0   9  -5 3158.42   95.42
   0   9  -5 3071.05   95.31
   0   9  -5 3199.67   95.36
   0   9  -5 2984.16   94.65
   0   9   5 3170.79   96.38
   0   9   5 3117.50   96.20
   0  -9   5 3149.00   94.33
   0   9   5 2910.89   94.94
   0   9  -5 3154.64   95.49
   0   9   5 3043.54   95.15
   0   9  -5 3093.53   95.04
   0   9  -5 3064.30   95.22
   0   9  -5 3001.86   94.62
   0   9   5 3036.49   95.15
   0   9   5 3106.59   94.82
   0   9   5 3037.47   95.50
   0   9  -5 3060.10   95.12
   0   9   5 3061.29   94.51
   0  -9  -6   19.14    5.38
   0  -9   6   26.70    5.65
   0   9  -6   23.55    4.21
   0   9   6   25.89    4.33
   0   9   6   18.87    4.58
   0   9   6   23.06    2.40
   0  -9  -6   26.24    5.84
   0  -9   6   37.18    5.95
   0   9  -6   23.47    5.16
   0   9  -6   26.56    2.79
   0   9  -6   23.42    2.83
   0   9  -6   25.14    3.11
   0   9  -6   28.15    3.06
   0   9   6   31.37    3.69
   0   9   6   26.37    3.41
   0   9  -6   23.84    2.73
   0   9   6   21.29    2.54
   0  -9   6   26.58    2.54
   0  -9  -6   25.27    3.01
   0   9  -6   19.89    2.60
   0   9   6   29.60    3.20
   0   9   6   23.16    2.64
   0   9  -6   24.10    2.96
   0   9  -6   21.76    2.60
   0   9  -6   33.68    3.58
   0   9   6   25.80    2.72
   0   9   6   26.45    3.28
   0   9   6   23.73    3.05
   0   9   6   21.35    2.60
   0  -9   7  113.48   11.44
   0  -9  -7   98.44   10.86
   0  -9  -7  103.10   11.67
   0  -9   7  117.11   10.97
   0  -9  -7   83.67   10.38
   0   9  -7   87.25    7.76
   0   9  -7  103.95    6.00
   0   9  -7  111.91    6.66
   0   9  -7  103.04    6.15
   0   9   7  112.07    7.02
   0   9   7  100.70    7.00
   0  -9  -7  102.32    6.36
   0  -9   7  111.76    5.98
   0  -9  -7  112.70    6.19
   0   9   7  105.31    6.53
   0   9  -7   97.44    5.91
   0   9  -7  110.44    6.55
   0   9  -7  113.83    7.03
   0   9   7  104.55    5.79
   0   9  -7   96.69    6.00
   0   9   7  113.27    6.78
   0   9   7   90.64    5.68
   0   9   7  107.00    5.82
   0   9   7  112.74    6.95
   0  -9  -8  152.70   14.12
   0  -9   8  131.72   12.34
   0  -9  -8  128.94   12.63
   0  -9  -8  128.02   12.32
   0  -9   8  147.45   13.15
   0  -9   8  159.17    7.78
   0  -9  -8  136.34   13.25
   0  -9   8  123.19   12.73
   0  -9   8  142.24   13.41
   0   9  -8  137.56    7.33
   0   9  -8  154.77    8.18
   0   9  -8  130.96    6.93
   0   9   8  140.35    7.63
   0   9   8  154.85    8.47
   0   9   8  147.30    8.70
   0  -9   8  145.07    7.09
   0  -9  -8  139.94    7.87
   0  -9  -8  143.91    7.55
   0   9   8  141.55    8.04
   0   9  -8  128.75    7.06
   0   9   8  153.69    7.69
   0   9   8  122.51    7.09
   0   9  -8  154.33    8.00
   0   9  -8  139.87    8.28
   0   9   8  136.61    6.87
   0   9  -8  146.74    7.57
   0   9   8  138.66    6.88
   0   9   8  151.50    8.44
   0  -9  -9   11.67    3.89
   0  -9  -9   10.53    4.80
   0  -9   9   11.67    2.23
   0  -9  -9    8.27    3.63
   0  -9   9   13.02    4.24
   0  -9   9   10.83    4.26
   0  -9   9   12.01    4.33
   0   9   9   10.53    2.08
   0   9  -9   12.51    2.61
   0   9  -9    9.14    1.89
   0   9  -9   11.74    1.71
   0   9   9   11.76    2.46
   0   9   9   10.85    2.73
   0  -9  -9   12.37    2.50
   0  -9   9   13.42    1.97
   0  -9  -9   11.91    2.29
   0   9   9   12.47    2.14
   0   9   9    9.44    1.97
   0   9  -9   11.41    1.85
   0   9  -9   12.03    2.23
   0   9  -9   13.45    2.78
   0   9   9   10.44    2.45
   0   9   9   15.81    1.99
   0  -9  10   55.43    4.57
   0  -9  10   50.31    4.03
   0   9 -10   45.65    3.49
   0   9  10   51.26    3.96
   0   9 -10   58.32    4.68
   0   9  10   51.05    4.94
   0   9  10   43.55    4.15
   0  -9 -10   47.14    4.10
   0  -9 -10   54.95    4.72
   0   9  10   45.22    3.70
   0   9  10   48.94    4.05
   0   9 -10   56.62    4.89
   0   9 -10   50.54    4.16
   0   9 -10   51.76    4.40
   0   9  10   48.32    4.61
   0  -9  10   39.76    3.64
   0  -9  11   97.34    5.65
   0  -9  11  112.17    6.40
   0   9  11  100.68    5.47
   0   9  11   98.68    6.06
   0  -9 -11   90.28    5.88
   0  -9 -11  108.32    6.51
   0  -9 -11  104.03    6.31
   0   9  11   99.04    5.85
   0   9  11   98.42    5.42
   0   9 -11  102.33    6.65
   0   9 -11  102.17    5.95
   0   9 -11  111.06    6.37
   0  -9  11   97.29    5.71
   0  -9  12   17.92    2.27
   0   9  12   17.81    2.28
   0  -9 -12   17.62    2.66
   0  -9 -12   21.10    2.65
   0  -9 -12   23.62    2.75
   0   9  12   16.10    1.89
   0  -9  12   18.92    2.72
   0   9  12   18.07    2.24
   0   9 -12   18.16    2.33
   0  -9 -12   17.09    2.44
   0   9 -12   19.26    2.74
   0   9 -12   21.07    2.65
   0  -9  12   24.76    2.83
   0  -9 -13    1.30    0.97
   0   9 -13    1.74    1.22
   0   9  13    0.88    0.81
   0  -9 -13    2.12    1.19
   0  -9  13    0.89    1.03
   0  -9 -13    0.35    1.18
   0  -9  13    0.20    1.23
   0   9 -13    0.50    1.04
   0   9 -13    1.48    1.01
   0   9 -13   -0.20    1.24
   0  -9 -13    0.90    1.26
   0  -9  13    0.59    0.96
   0   9  13    0.21    1.32
   0   9 -13    0.37    1.30
   0   9 -14    6.20    1.22
   0   9  14    4.68    0.95
   0  -9  14    6.42    1.49
   0   9  14    6.17    1.57
   0   9 -14    5.09    1.30
   0   9 -14    5.10    1.02
   0  -9 -14    5.75    1.29
   0   9 -14    5.51    1.12
   0   9 -14    5.70    1.32
   0  -9 -14    5.11    1.19
   0  -9  14    8.55    1.67
   0  -9  15    9.59    1.24
   0   9  15    8.34    1.24
   0   9 -15    6.32    0.99
   0 -10   0  108.01   10.11
   0 -10   0   85.25    8.52
   0  10   0   99.24    6.62
   0 -10   0  104.97   10.43
   0  10   0  100.47    9.74
   0  10   0   92.25    5.82
   0  10   0  113.24    5.98
   0  10   0  109.39    6.24
   0  10   0  113.25    6.29
   0  10   0  108.26    6.80
   0  10   0  108.88    6.18
   0  10   0   94.81    5.65
   0  10   0   97.92    5.85
   0  10   0   98.23    5.96
   0  10   0  109.50    6.15
   0  10   0  108.05    6.05
   0 -10   1  918.55   38.64
   0 -10  -1  978.31   39.84
   0 -10   1  948.24   39.97
   0 -10  -1  991.39   39.66
   0 -10  -1  976.98   41.77
   0  10   1 1027.84   33.95
   0 -10   1 1075.60   42.66
   0  10   1 1105.77   41.89
   0 -10  -1 1047.13   40.58
   0  10  -1 1021.68   35.08
   0  10  -1 1000.66   33.43
   0  10  -1 1026.77   33.72
   0  10   1 1021.98   33.93
   0  10  -1 1062.59   34.34
   0  10   1  995.73   34.22
   0  10  -1  991.28   33.66
   0  10  -1  978.84   34.82
   0  10   1  971.48   33.50
   0  10  -1  962.77   33.53
   0  10   1 1036.76   34.03
   0  10   1 1012.84   33.80
   0  10  -1 1022.28   33.94
   0  10   1 1002.99   33.80
   0  10   1  984.14   33.48
   0  10  -1 1084.42   34.12
   0  10  -1 1073.08   34.32
   0  10   1 1027.47   33.76
   0  10  -1  991.82   33.04
   0  10   1  958.69   33.08
   0  10   1 1028.96   34.34
   0 -10  -2   95.75    8.75
   0 -10  -2   94.25   10.15
   0 -10   2   80.41    8.18
   0 -10  -2   87.72    9.20
   0  10  -2   93.78    5.78
   0 -10  -2   91.94    9.59
   0  10  -2   94.78    6.42
   0 -10   2  101.79    9.95
   0  10   2   88.84    9.15
   0  10   2   97.08    5.82
   0  10   2   87.70    6.18
   0  10  -2   94.66    9.43
   0 -10   2   87.70    9.47
   0  10  -2  112.95    6.14
   0  10  -2   98.13    5.35
   0  10  -2  108.77    6.28
   0  10   2  102.88    5.86
   0  10  -2   95.99    5.89
   0  10   2   92.00    5.80
   0  10  -2  106.14    5.71
   0  10   2  108.30    6.48
   0  10  -2   99.19    6.56
   0  10   2   87.55    6.17
   0  10  -2   89.92    5.59
   0  10   2   99.47    6.07
   0  10   2   99.10    5.88
   0  10   2   96.68    5.68
   0  10  -2  102.00    6.03
   0  10  -2   93.81    5.96
   0  10  -2   94.25    5.41
   0  10   2  100.56    6.16
   0  10   2  101.42    5.90
   0  10  -2   95.71    5.83
   0  10   2   89.22    5.23
   0  10   2  109.50    6.08
   0  10   2  103.86    5.80
   0 -10  -3   89.92    9.71
   0 -10  -3   82.48    9.68
   0  10  -3   86.17    6.05
   0 -10   3   92.97    9.59
   0  10  -3   98.08    9.36
   0  10  -3   84.54    5.38
   0  10   3   94.51    5.52
   0 -10   3   93.07    9.40
   0 -10  -3   78.15    9.06
   0  10   3   88.27    8.95
   0  10   3   88.20    6.06
   0  10  -3   84.92    5.45
   0  10  -3   83.04    5.36
   0  10   3   99.99    6.30
   0  10  -3   80.43    5.36
   0  10   3   77.10    5.47
   0  10   3   86.41    5.89
   0  10  -3   94.02    6.23
   0  10   3   85.89    5.45
   0  10   3   85.91    5.32
   0  10  -3   81.99    5.07
   0  10  -3   90.40    5.52
   0  10  -3   96.61    6.02
   0  10  -3   95.92    5.82
   0  10  -3   83.73    5.27
   0  10  -3   86.57    5.24
   0  10   3   88.43    5.50
   0  10   3   88.04    5.63
   0  10   3   80.58    5.54
   0  10   3   79.24    4.79
   0  10   3   92.44    5.41
   0 -10  -4   36.64    6.89
   0 -10  -4   39.26    6.74
   0  10  -4   52.04    4.10
   0  10  -4   52.92    4.31
   0  10  -4   45.36    3.80
   0  10   4   49.42    4.35
   0  10  -4   48.68    6.55
   0  10  -4   45.70    3.75
   0  10  -4   48.43    8.03
   0  10   4   45.09    7.71
   0 -10  -4   49.85    7.59
   0  10   4   51.12    3.82
   0 -10   4   49.34    7.00
   0  10   4   42.08    6.01
   0 -10   4   47.49    3.48
   0  10   4   42.34    4.01
   0  10  -4   47.34    4.36
   0  10  -4   42.76    3.50
   0  10  -4   43.41    3.57
   0  10  -4   48.74    4.03
   0  10   4   46.26    3.77
   0  10  -4   47.46    3.85
   0  10   4   51.04    4.03
   0  10   4   44.66    4.10
   0  10   4   40.64    3.67
   0  10   4   49.83    4.21
   0 -10   5   33.74    6.19
   0 -10  -5   20.11    5.29
   0 -10  -5   29.24    6.30
   0  10  -5   23.67    3.01
   0  10  -5   16.58    2.61
   0  10  -5   24.96    2.98
   0  10   5   23.24    3.19
   0  10   5   24.37    3.37
   0  10   5   19.46    5.03
   0 -10  -5   25.58    6.05
   0  10  -5   22.48    4.36
   0  10   5   23.88    4.50
   0 -10   5   28.75    5.49
   0  10   5   22.92    2.57
   0  10  -5   23.71    2.64
   0  10  -5   18.66    5.33
   0 -10   5   26.94    2.73
   0  10   5   19.70    2.65
   0  10  -5   28.68    3.25
   0 -10  -5   21.77    2.74
   0  10  -5   22.30    2.60
   0  10  -5   23.92    2.88
   0  10  -5   24.43    2.56
   0  10   5   27.57    3.07
   0  10  -5   21.98    2.77
   0  10   5   25.19    3.17
   0  10   5   25.99    3.05
   0  10   5   26.25    2.81
   0  10   5   25.67    2.90
   0 -10  -6    1.99    2.86
   0 -10   6    5.55    3.26
   0 -10  -6    7.08    3.99
   0  10   6    2.55    2.73
   0 -10   6    5.59    3.04
   0  10  -6    9.97    3.80
   0  10   6    5.41    1.39
   0  10   6    7.15    2.71
   0 -10  -6    3.96    3.77
   0  10  -6    2.43    1.96
   0  10   6    8.03    1.98
   0  10  -6    7.47    1.87
   0  10  -6    9.24    2.07
   0  10  -6    5.09    1.85
   0  10   6    6.40    2.26
   0  10   6   10.86    2.46
   0  10  -6    8.38    1.96
   0  10   6    4.15    1.63
   0 -10  -6    7.68    2.10
   0 -10   6    6.56    1.56
   0  10  -6    3.33    1.55
   0  10  -6    5.37    1.58
   0  10  -6    2.79    1.40
   0  10   6    6.91    1.68
   0  10   6    4.70    1.74
   0  10   6    5.09    1.70
   0  10   6    8.27    1.84
   0 -10   7  279.52   19.30
   0 -10  -7  275.78   20.09
   0 -10  -7  305.20   20.69
   0  10  -7  286.59   11.21
   0  10  -7  289.36   12.36
   0  10  -7  291.55   12.80
   0  10  -7  275.19   12.08
   0  10   7  288.15   12.71
   0  10   7  314.95   13.82
   0  10   7  305.51   13.57
   0 -10   7  290.23   11.93
   0 -10  -7  289.13   12.48
   0  10   7  294.69   12.51
   0  10  -7  293.17   13.33
   0  10  -7  293.30   12.63
   0  10   7  298.58   12.05
   0  10  -7  300.33   12.30
   0  10  -7  312.59   12.87
   0  10   7  284.00   11.82
   0  10   7  296.58   13.07
   0 -10  -8  432.07   24.56
   0 -10  -8  405.29   24.63
   0 -10  -8  424.41   25.76
   0 -10   8  465.02   17.04
   0 -10   8  384.02   23.93
   0 -10   8  405.41   25.03
   0 -10   8  376.02   24.18
   0 -10  -8  413.33   25.27
   0  10  -8  427.73   16.25
   0  10   8  456.39   17.28
   0  10  -8  440.00   16.69
   0  10  -8  455.42   17.53
   0  10   8  430.84   17.77
   0  10   8  484.81   18.63
   0 -10  -8  428.80   17.06
   0 -10   8  420.76   16.11
   0  10   8  445.47   16.94
   0  10   8  438.45   16.20
   0  10  -8  418.42   17.02
   0  10  -8  448.07   17.94
   0  10  -8  427.85   16.63
   0  10   8  417.13   16.03
   0  10   8  471.01   17.96
   0  10  -8  480.31   17.63
   0 -10   9    0.23    1.44
   0  10   9    0.72    1.33
   0  10  -9   -0.41    0.99
   0  10  -9    1.08    1.58
   0  10   9    0.58    1.67
   0  10   9   -0.66    1.94
   0 -10   9    1.09    1.11
   0 -10  -9    1.04    1.38
   0  10   9    0.90    1.27
   0  10  -9    2.05    1.37
   0  10  -9    0.78    1.44
   0  10  -9    1.23    1.69
   0  10   9   -0.17    0.98
   0  10  -9    0.80    1.55
   0  10   9   -0.29    1.55
   0 -10  10  304.27   12.43
   0 -10  10  310.75   13.11
   0  10 -10  321.36   13.25
   0  10  10  289.28   12.28
   0  10  10  306.53   13.16
   0  10  10  304.29   13.71
   0 -10 -10  310.84   12.51
   0 -10 -10  319.77   13.18
   0  10  10  326.73   12.50
   0  10 -10  320.34   13.04
   0  10 -10  336.38   13.86
   0  10 -10  290.91   12.34
   0  10 -10  320.40   13.16
   0  10  10  308.57   13.44
   0 -10  11   39.54    3.49
   0 -10  11   38.75    3.08
   0  10 -11   34.49    3.33
   0  10  11   32.03    2.76
   0  10  11   35.28    3.71
   0  10  11   35.78    3.28
   0 -10  11   33.43    3.25
   0 -10 -11   28.18    2.82
   0 -10 -11   32.80    3.40
   0 -10 -11   31.66    3.28
   0  10  11   27.14    2.61
   0  10 -11   34.67    2.95
   0  10 -11   34.37    3.23
   0  10 -11   33.26    3.56
   0  10 -11   37.45    3.51
   0  10  11   31.22    3.40
   0  10  12   42.88    3.58
   0  10 -12   40.34    3.37
   0 -10  12   46.16    3.49
   0  10  12   36.82    3.45
   0  10  12   40.86    3.06
   0 -10 -12   37.88    3.26
   0  10  12   38.77    2.65
   0  10 -12   42.68    3.20
   0  10 -12   45.03    3.59
   0  10 -12   36.56    2.80
   0 -10 -12   40.51    3.31
   0 -10  12   42.03    3.39
   0 -10 -12   39.07    3.18
   0  10 -13   21.60    2.11
   0  10  13   18.22    1.86
   0 -10  13   17.50    2.02
   0  10  13   24.78    2.49
   0 -10  13   21.07    2.37
   0  10 -13   21.96    2.20
   0  10 -13   25.50    2.40
   0  10 -13   16.66    1.50
   0 -10 -13   21.50    2.11
   0  10 -13   16.18    1.74
   0 -10  14   84.39    4.06
   0  10  14   84.94    3.94
   0 -10 -14   74.29    3.53
   0  10 -14   77.61    3.64
   0  10 -14   77.06    3.71
   0  10 -14   79.15    3.69
   0 -11   0   -0.81    2.72
   0  11   0    0.25    1.19
   0  11   0   -0.80    2.31
   0 -11   0   -0.90    2.75
   0  11   0    0.26    1.21
   0  11   0    1.17    1.24
   0  11   0    0.51    1.15
   0  11   0    0.32    1.72
   0  11   0    0.25    1.49
   0  11   0   -0.42    1.08
   0  11   0   -0.23    1.41
   0  11   0   -0.48    1.53
   0  11   0    0.22    1.01
   0  11   0   -0.24    1.33
   0  11   0    1.25    1.39
   0 -11  -1  614.87   30.89
   0 -11   1  599.36   29.30
   0 -11  -1  627.61   31.95
   0  11   1  655.39   23.52
   0  11  -1  660.24   34.88
   0 -11   1  628.58   31.03
   0  11   1  612.94   30.07
   0  11   1  671.53   23.58
   0  11  -1  667.51   23.85
   0  11  -1  652.66   22.89
   0  11   1  610.01   23.28
   0  11  -1  694.73   23.44
   0  11   1  683.67   24.00
   0  11  -1  677.00   24.75
   0  11   1  655.65   23.54
   0  11   1  622.35   23.07
   0  11  -1  626.55   23.03
   0  11   1  643.42   23.08
   0  11  -1  640.89   23.41
   0  11  -1  665.27   23.48
   0  11  -1  686.17   23.67
   0  11  -1  643.44   23.67
   0  11   1  670.30   23.39
   0  11   1  635.85   22.69
   0  11   1  675.24   24.00
   0 -11  -2    2.30    2.47
   0 -11  -2    1.84    2.65
   0  11  -2   -0.79    2.27
   0  11  -2    2.46    1.54
   0 -11  -2    0.78    2.76
   0 -11  -2   -1.94    2.41
   0  11   2    2.26    3.64
   0 -11   2    5.83    3.17
   0  11   2    1.95    1.29
   0 -11   2    2.62    2.66
   0  11  -2    1.16    3.55
   0  11   2    1.56    2.74
   0  11  -2    0.19    1.01
   0  11   2    0.26    1.37
   0  11  -2    1.22    1.24
   0  11  -2    0.27    1.35
   0  11   2    2.01    1.73
   0  11  -2    1.27    2.04
   0  11   2    0.31    1.69
   0  11   2    0.25    1.42
   0  11   2    2.82    1.33
   0  11  -2    0.51    1.46
   0  11  -2    0.47    1.35
   0  11   2   -0.68    1.29
   0  11   2    1.40    1.39
   0  11  -2    0.82    1.08
   0  11  -2    0.48    1.29
   0  11   2    0.56    1.42
   0  11   2    1.25    1.37
   0  11  -2    0.25    1.34
   0  11  -2    3.28    1.50
   0  11   2    1.18    1.04
   0 -11  -3   10.62    4.62
   0 -11  -3    9.33    3.68
   0  11  -3   10.02    3.53
   0  11   3   12.02    4.73
   0 -11   3   12.05    3.93
   0  11   3   10.56    3.45
   0 -11   3   10.33    3.81
   0  11  -3   12.52    4.64
   0  11  -3   13.87    2.30
   0  11   3   11.09    2.14
   0 -11  -3    7.72    3.40
   0  11  -3   17.05    2.59
   0  11   3   20.06    2.93
   0  11   3   16.38    2.56
   0  11   3   17.19    2.87
   0  11   3   10.12    2.55
   0  11  -3   10.86    2.41
   0  11   3   18.89    2.71
   0  11   3   14.70    2.58
   0  11  -3   16.12    2.56
   0  11  -3   12.49    2.26
   0  11   3   14.62    2.26
   0  11  -3   14.38    2.50
   0  11   3   13.29    1.96
   0  11   3   15.44    2.49
   0  11   3   10.25    2.27
   0  11  -3   14.47    2.18
   0  11  -3   14.70    2.29
   0  11   3   12.86    2.15
   0 -11  -4  888.76   41.82
   0 -11   4  945.11   42.11
   0 -11  -4  975.37   41.87
   0  11   4  873.66   38.31
   0  11  -4  889.53   38.80
   0  11  -4  963.97   32.10
   0  11   4  933.75   31.90
   0  11   4  896.01   42.49
   0  11  -4  867.55   42.86
   0 -11  -4  920.22   41.29
   0 -11   4  960.64   40.85
   0  11  -4  952.87   32.52
   0  11  -4  999.87   32.96
   0  11   4  956.58   32.89
   0  11   4  958.56   32.88
   0  11  -4  941.23   33.09
   0  11   4  971.59   33.16
   0  11  -4  948.89   32.28
   0  11  -4  940.09   32.91
   0  11  -4  989.78   32.86
   0  11   4  972.14   32.38
   0  11  -4  903.73   31.83
   0  11   4  920.16   31.88
   0  11  -4  912.53   31.65
   0  11  -4 1007.32   32.84
   0  11   4  984.15   32.85
   0 -11  -5  308.43   20.71
   0 -11  -5  304.24   20.80
   0 -11   5  308.88   20.54
   0  11   5  310.28   13.60
   0  11  -5  310.68   13.30
   0  11  -5  323.08   13.49
   0  11   5  312.34   13.80
   0  11   5  330.35   14.29
   0  11   5  288.15   20.05
   0  11   5  336.77   12.85
   0  11  -5  326.82   12.80
   0  11  -5  283.42   17.51
   0  11  -5  316.00   21.20
   0 -11  -5  289.14   20.20
   0  11   5  278.29   17.24
   0 -11   5  299.34   19.16
   0  11  -5  324.53   13.64
   0  11   5  316.32   13.35
   0 -11   5  324.74   12.59
   0  11   5  324.18   13.16
   0  11  -5  323.66   13.68
   0  11  -5  295.22   13.01
   0  11   5  323.85   13.50
   0  11  -5  310.79   12.40
   0  11  -5  322.54   13.17
   0  11   5  333.99   13.00
   0 -11  -6   77.06   10.06
   0 -11  -6   78.74   10.07
   0 -11   6   83.31   10.10
   0  11   6   75.62    4.68
   0  11   6   77.50    9.28
   0  11  -6   72.55    4.64
   0  11  -6   70.52    7.53
   0 -11  -6   62.44    9.10
   0  11  -6   85.60    5.50
   0  11  -6   83.02    5.64
   0  11   6   91.10    5.96
   0  11  -6   81.33    5.43
   0  11   6   87.35    6.20
   0  11   6   77.95    5.76
   0  11  -6   79.75    5.39
   0 -11  -6   82.95    5.25
   0 -11   6   85.03    5.23
   0  11  -6   85.15    5.51
   0  11   6   90.24    5.41
   0  11  -6   80.26    5.66
   0  11   6   74.31    4.92
   0  11  -6   75.12    5.25
   0  11  -7  164.86    7.26
   0  11  -7  165.63    8.11
   0  11  -7  172.28    8.77
   0  11  -7  165.24    8.24
   0  11   7  181.95    8.90
   0  11   7  178.26    9.32
   0  11   7  182.97    9.34
   0 -11  -7  173.69    8.32
   0 -11   7  169.29    7.91
   0  11   7  182.52    8.63
   0  11  -7  180.86    8.60
   0  11  -7  187.41    9.43
   0  11  -7  178.29    8.12
   0  11   7  174.39    8.10
   0  11  -7  179.23    8.63
   0  11   7  162.77    7.79
   0  11   7  176.36    8.72
   0 -11   8  141.78    7.30
   0  11   8  146.08    7.57
   0  11  -8  138.76    7.10
   0  11  -8  146.64    7.74
   0  11   8  113.60    6.73
   0  11   8  137.04    7.86
   0  11   8  144.11    8.17
   0 -11  -8  131.07    7.15
   0 -11   8  141.03    6.76
   0  11   8  137.75    7.26
   0  11  -8  137.29    6.93
   0  11  -8  151.33    8.21
   0  11   8  136.34    6.76
   0  11  -8  138.91    7.40
   0  11  -8  149.42    7.37
   0  11   8  151.61    7.82
   0  11   8  143.10    6.75
   0  11  -8  141.07    7.47
   0 -11  -8  110.19    6.68
   0 -11   9   16.41    2.24
   0  11  -9   17.59    2.60
   0  11   9   12.77    1.98
   0  11   9   14.83    2.37
   0  11   9   16.49    2.77
   0  11   9   12.82    2.63
   0 -11  -9   22.44    2.69
   0 -11  -9   17.34    2.87
   0 -11   9   18.58    2.39
   0  11   9   14.20    2.24
   0  11  -9   19.49    2.37
   0  11  -9   22.14    2.69
   0  11  -9   22.76    3.00
   0  11  -9   24.84    2.91
   0  11   9   15.63    1.92
   0  11   9   16.25    2.57
   0  11  -9   21.76    2.42
   0 -11  10   25.26    2.90
   0 -11  10   30.50    2.77
   0  11 -10   31.26    3.09
   0  11  10   26.69    2.64
   0  11  10   28.16    3.26
   0 -11  10   25.01    2.63
   0  11  10   25.17    2.86
   0 -11 -10   31.17    3.24
   0 -11 -10   23.54    2.71
   0  11  10   24.34    2.55
   0  11 -10   27.85    3.21
   0  11 -10   24.04    2.39
   0  11 -10   26.89    2.80
   0  11 -10   24.37    2.79
   0  11 -10   24.05    2.27
   0 -11 -11    1.31    1.22
   0 -11  11    1.30    1.25
   0  11 -11    3.04    1.36
   0  11  11    0.13    0.84
   0  11  11    1.05    1.05
   0  11  11    0.64    1.24
   0 -11  11    0.64    1.00
   0  11 -11   -0.16    0.94
   0 -11 -11    0.18    1.20
   0  11 -11    1.23    1.33
   0  11 -11   -0.18    1.16
   0  11  12   20.99    2.12
   0 -11  12   20.31    2.26
   0  11  12   19.07    1.60
   0  11  12   24.24    2.48
   0 -11  12   21.53    1.94
   0  11  12   20.74    1.90
   0  11  12   22.55    2.40
   0  11 -12   26.68    2.34
   0  11 -12   17.49    1.77
   0  11 -12   20.42    2.23
   0 -11 -12   21.28    2.14
   0  11 -12   25.06    2.25
   0  11  13    2.49    0.80
   0  11  13    2.84    1.00
   0 -11 -13    3.13    0.87
   0 -11  13    2.52    1.02
   0  11  13    1.37    0.95
   0  11 -13    2.16    0.83
   0 -11 -13    2.22    0.79
   0  11 -13    3.42    1.03
   0  11 -13    2.12    0.84
   0 -12   0  538.91   28.62
   0  12   0  518.12   31.09
   0  12   0  579.41   20.74
   0  12   0  558.76   27.73
   0  12   0  544.37   20.67
   0  12   0  566.59   20.25
   0  12   0  556.60   20.52
   0  12   0  530.60   21.48
   0  12   0  562.59   20.74
   0  12   0  531.84   20.05
   0  12   0  578.72   20.66
   0  12   0  554.63   19.96
   0  12   0  555.92   20.57
   0 -12   0  480.72   26.46
   0 -12  -1   70.60    8.99
   0 -12  -1   74.22    4.99
   0 -12   1   61.42    8.59
   0 -12  -1   59.93    8.59
   0  12   1   67.82    8.41
   0 -12   1   83.96    9.62
   0  12   1   87.05    5.60
   0  12  -1   80.88   11.01
   0  12  -1   72.65    5.36
   0  12  -1   70.33    4.77
   0  12   1   83.49    5.42
   0  12   1   83.43    5.62
   0  12  -1   70.76    5.80
   0  12   1   77.04    5.10
   0  12  -1   74.82    5.10
   0  12   1   81.37    5.43
   0  12   1   81.82    5.17
   0  12  -1   82.84    5.48
   0  12  -1   77.19    5.36
   0  12   1   83.90    5.39
   0  12  -1   76.05    5.05
   0  12   1   81.41    5.68
   0  12  -1   83.71    5.47
   0  12   1   74.21    4.79
   0 -12  -2   48.71    7.60
   0  12   2   26.25    5.27
   0  12  -2   45.06    3.96
   0  12   2   40.89    3.81
   0 -12   2   38.52    6.81
   0 -12  -2   37.81    7.12
   0  12  -2   29.69    6.95
   0  12   2   54.24    8.95
   0 -12   2   31.42    6.11
   0  12  -2   44.48    6.65
   0  12   2   38.17    3.77
   0  12  -2   42.93    4.11
   0  12  -2   42.46    3.27
   0  12   2   52.04    4.51
   0  12   2   44.72    4.40
   0 -12  -2   43.52    3.68
   0  12  -2   42.51    4.47
   0  12   2   45.61    3.96
   0  12   2   46.27    3.96
   0  12  -2   45.18    3.87
   0  12   2   40.16    3.62
   0  12  -2   48.32    4.12
   0  12  -2   45.80    4.02
   0  12  -2   50.18    4.04
   0  12   2   44.60    3.86
   0  12   2   49.04    4.44
   0  12   2   39.21    3.29
   0  12   2   45.82    4.01
   0 -12  -3  491.87   27.52
   0  12   3  523.15   19.06
   0  12  -3  512.41   19.02
   0  12  -3  494.69   29.37
   0 -12  -3  546.34   28.90
   0  12  -3  457.89   24.90
   0  12   3  487.32   25.22
   0 -12   3  499.17   26.50
   0  12   3  525.41   29.56
   0  12   3  531.57   19.63
   0  12   3  516.72   19.91
   0  12   3  516.82   19.91
   0 -12  -3  512.71   19.06
   0  12  -3  503.48   19.95
   0 -12   3  489.85   18.28
   0  12  -3  512.44   18.92
   0  12   3  502.79   19.25
   0  12  -3  520.32   19.40
   0  12   3  513.16   19.17
   0  12   3  524.84   18.97
   0  12  -3  469.18   18.23
   0  12  -3  515.75   18.82
   0 -12   4  553.18   29.15
   0 -12  -4  516.36   28.91
   0  12   4  503.25   29.05
   0  12  -4  520.51   30.00
   0 -12   4  482.93   26.78
   0  12   4  505.48   25.90
   0 -12  -4  508.14   29.02
   0 -12  -4  515.74   27.98
   0  12  -4  527.60   26.38
   0  12   4  553.99   19.51
   0  12  -4  578.32   20.94
   0  12   4  587.27   21.55
   0 -12  -4  540.32   20.52
   0 -12   4  546.47   19.81
   0  12  -4  554.85   21.12
   0  12   4  552.88   20.85
   0  12  -4  545.16   20.19
   0  12  -4  601.33   21.10
   0  12   4  567.16   20.95
   0  12  -4  561.48   20.76
   0  12   4  572.86   20.49
   0  12   4  539.13   19.98
   0  12  -4  535.90   19.82
   0  12  -4  554.98   19.81
   0  12  -4  581.57   20.79
   0  12   5   81.15    4.93
   0  12  -5   76.54    4.92
   0  12  -5   83.53    5.53
   0  12   5   75.83    5.52
   0  12   5   70.78    5.38
   0  12  -5   85.40    5.70
   0 -12   5   83.19    4.90
   0 -12  -5   81.49    5.59
   0  12   5   85.28    5.53
   0  12  -5   78.73    5.23
   0  12   5   83.32    5.79
   0  12  -5   87.94    5.73
   0  12   5   79.28    5.30
   0  12  -5   86.78    5.57
   0  12   5   92.39    5.34
   0  12  -5   77.66    5.08
   0  12  -5   76.77    4.64
   0  12  -6   54.44    3.78
   0  12   6   59.50    3.81
   0  12   6   51.10    4.46
   0  12   6   55.54    4.61
   0  12   6   58.46    4.94
   0 -12  -6   58.48    4.74
   0 -12   6   54.50    4.02
   0  12   6   55.62    4.79
   0  12   6   61.48    4.60
   0  12  -6   51.26    4.17
   0  12   6   51.72    4.01
   0  12  -6   57.01    4.57
   0  12   6   53.10    3.98
   0  12  -6   57.57    4.31
   0  12  -6   65.34    4.60
   0 -12   7    1.11    1.46
   0  12  -7    0.13    0.61
   0  12   7    0.97    1.47
   0  12   7    0.27    1.40
   0  12   7    1.11    1.65
   0 -12  -7   -0.52    1.60
   0 -12   7    0.36    1.09
   0  12   7    0.22    1.36
   0  12   7   -0.56    1.51
   0  12  -7   -0.74    1.51
   0  12  -7    0.86    1.28
   0  12   7    0.71    0.99
   0  12  -7   -0.22    1.18
   0  12  -7    0.43    1.20
   0  12   7    0.76    1.17
   0 -12   8    4.79    1.51
   0  12   8    9.29    2.02
   0  12   8    8.56    2.15
   0  12   8    8.47    2.10
   0 -12  -8    9.81    2.18
   0  12   8    7.38    2.11
   0  12   8    5.04    1.56
   0  12  -8    6.44    1.80
   0  12  -8    7.92    2.08
   0  12  -8    9.96    1.87
   0  12   8   12.33    1.71
   0  12  -8    6.54    1.70
   0  12   8    9.84    1.68
   0  12  -8    8.58    1.88
   0 -12   9    0.69    1.04
   0  12   9    0.73    1.19
   0  12   9    2.00    1.41
   0  12   9    1.52    1.50
   0 -12  -9   -0.22    1.39
   0  12   9    0.94    1.36
   0  12   9    1.21    1.18
   0  12  -9    0.46    1.38
   0  12  -9    0.34    1.05
   0  12  -9    0.20    1.23
   0  12  -9    0.37    1.11
   0  12   9    0.49    0.84
   0  12  -9    0.30    0.87
   0 -12  10   -0.41    0.88
   0 -12  10    0.88    1.13
   0  12  10    0.14    0.96
   0  12  10    0.56    1.18
   0  12  10    0.18    1.08
   0 -12 -10   -0.74    1.15
   0  12  10    0.28    0.93
   0  12 -10   -0.41    0.96
   0  12 -10    0.17    1.09
   0  12 -10    0.38    1.22
   0  12 -10    0.31    1.05
   0  12  11   11.71    1.66
   0  12 -11   14.26    1.39
   0 -12  11   11.83    1.71
   0  12  11   12.57    1.37
   0  12 -11   11.67    1.41
   0  12  11   15.33    1.73
   0  12  11   12.99    1.72
   0 -12 -11   11.99    1.69
   0  12 -11   13.78    1.71
   0  12 -11   13.00    1.61
   0  12  12    2.38    0.84
   0 -12  12    1.90    0.80
   0  12 -12    1.12    0.69
   0 -12 -12    0.68    0.69
   0  12 -12    2.40    0.79
   0  13   0   -0.97    1.41
   0  13   0    0.41    1.11
   0 -13   0    1.11    1.43
   0  13   0    0.62    1.61
   0  13   0   -0.49    1.40
   0  13   0   -1.06    1.59
   0  13   0    0.24    1.37
   0  13   0   -0.71    1.38
   0  13   0    0.59    1.05
   0  13   1  289.88   11.88
   0  13  -1  290.11   12.79
   0  13   1  287.50   11.86
   0  13  -1  284.32   11.35
   0  13  -1  260.25   10.75
   0  13   1  278.01   11.24
   0  13  -1  264.75   10.74
   0  13   1  292.07   11.65
   0  13  -1  290.25   11.35
   0  13  -1  297.74   11.94
   0  13   1  262.27   10.75
   0  13   1  293.26   11.77
   0  13  -1  294.00   11.78
   0 -13  -2  203.07    9.24
   0  13   2  202.38    9.44
   0  13   2  196.35    9.63
   0  13  -2  208.65   10.26
   0 -13   2  194.90    8.87
   0  13   2  216.49   10.32
   0  13  -2  204.18    9.10
   0  13  -2  175.76    8.08
   0  13   2  185.82    8.84
   0  13  -2  214.18    9.58
   0  13   2  197.60    9.42
   0  13   2  213.74    9.41
   0  13  -2  205.06    9.17
   0  13  -2  205.59    9.49
   0  13  -2  206.02    9.26
   0 -13  -3  411.02   16.05
   0  13   3  414.60   16.16
   0  13   3  384.93   15.12
   0  13   3  431.75   16.64
   0 -13   3  416.01   15.55
   0  13   3  412.80   16.54
   0  13  -3  411.37   16.71
   0  13   3  431.19   16.08
   0  13   3  400.16   15.68
   0  13  -3  414.28   15.62
   0  13   3  426.53   16.07
   0  13  -3  419.24   16.06
   0  13   3  395.69   15.59
   0  13  -3  432.62   15.96
   0  13  -3  400.65   15.43
   0 -13  -4   21.87    2.82
   0  13  -4   19.22    2.45
   0  13   4   14.62    2.21
   0  13   4   18.32    2.66
   0  13   4   17.49    2.06
   0  13   4   17.21    2.65
   0  13   4   11.61    2.18
   0  13   4   16.52    2.43
   0  13  -4   14.85    2.41
   0 -13   4   16.16    2.12
   0 -13  -4   17.96    2.47
   0  13  -4   15.02    2.37
   0  13  -4   15.88    2.26
   0  13  -4   19.29    2.69
   0  13   4   14.95    2.18
   0  13  -4   14.12    1.94
   0  13   4   17.88    2.49
   0  13  -4   15.20    2.34
   0  13  -5   44.55    3.64
   0  13  -5   31.88    2.89
   0  13   5   37.16    3.20
   0 -13  -5   30.64    3.19
   0 -13   5   33.72    3.03
   0  13  -5   37.65    3.22
   0  13   5   32.32    3.30
   0  13  -5   30.38    3.21
   0  13  -5   21.97    2.19
   0  13  -5   31.93    3.22
   0  13   5   29.51    3.02
   0  13  -5   37.23    2.98
   0  13   5   32.46    2.83
   0  13   6   60.43    3.72
   0  13  -6   63.08    3.82
   0  13   6   68.03    4.71
   0  13   6   72.62    5.06
   0 -13   6   68.02    4.21
   0 -13  -6   70.67    4.76
   0  13   6   66.60    4.55
   0  13   6   71.60    4.91
   0  13  -6   73.09    4.75
   0  13  -6   62.25    4.16
   0  13  -6   71.61    4.72
   0  13   6   62.02    4.24
   0  13  -6   66.81    4.23
   0  13   6   67.57    4.14
   0  13  -6   67.05    4.43
   0 -13  -7  256.16   10.88
   0 -13   7  258.21   10.35
   0  13   7  252.96   10.59
   0  13   7  270.10   11.09
   0 -13  -7  244.75   10.60
   0  13   7  235.15   10.19
   0  13  -7  261.14   10.11
   0  13  -7  251.35   10.48
   0  13   7  244.41   10.72
   0  13   7  250.78    9.94
   0  13  -7  251.53   10.51
   0  13  -7  255.55   10.20
   0  13  -7  253.55   10.07
   0  13   7  228.80    9.52
   0 -13  -8   -0.20    1.32
   0 -13   8    0.16    0.98
   0  13   8    0.17    1.21
   0  13   8   -1.19    1.42
   0 -13  -8    0.38    1.24
   0  13   8   -0.39    1.23
   0  13   8    0.64    1.09
   0  13  -8   -0.33    0.99
   0  13  -8    0.84    0.96
   0  13  -8    0.70    1.08
   0  13  -8   -0.15    0.95
   0  13  -8   -0.14    0.92
   0  13   8    0.12    0.85
   0  13  -9   23.77    2.12
   0  13   9   26.37    2.52
   0 -13  -9   24.50    2.43
   0  13   9   23.53    2.15
   0  13  -9   19.01    1.79
   0  13   9   23.39    2.41
   0 -13   9   22.99    2.00
   0  13  -9   21.64    2.10
   0  13  -9   24.65    2.27
   0 -13  -9   19.04    2.30
   0 -13   9   24.81    2.39
   0  13  10   14.86    1.83
   0  13 -10   16.02    1.46
   0  13  10   16.68    1.61
   0 -13 -10   12.90    1.61
   0  13 -10   14.61    1.58
   0  13  10   15.15    1.71
   0  13 -10   16.61    1.53
   0  13  11    0.57    0.69
   0  13 -11    0.47    0.64
   0 -14   0   28.68    2.97
   0  14   0   38.10    2.95
   0  14   0   36.67    2.89
   0  14   0   41.56    3.47
   0  14   0   37.23    3.26
   0  14   0   39.36    2.93
   0  14   0   34.08    3.22
   0  14   1  102.03    5.75
   0 -14   1  102.11    5.51
   0 -14  -1  107.10    5.77
   0  14   1  101.84    5.58
   0  14   1  100.96    5.44
   0  14  -1   91.46    5.18
   0  14   1   99.59    5.37
   0  14  -1  102.41    5.68
   0  14   1  108.79    5.84
   0  14  -1  107.90    5.92
   0  14  -1   98.04    5.22
   0  14  -2    2.92    1.40
   0  14   2    3.64    1.35
   0 -14   2    4.40    1.42
   0 -14  -2    1.89    1.34
   0  14   2    4.43    1.51
   0  14   2    3.05    1.19
   0  14   2    2.75    1.21
   0  14  -2    3.83    1.30
   0  14  -2    1.99    1.21
   0  14   2    4.38    1.51
   0  14  -2    3.66    1.53
   0  14   2    1.82    1.33
   0  14  -2    2.23    1.25
   0  14  -3    7.05    1.66
   0  14   3    9.19    1.73
   0  14   3    8.50    1.80
   0  14   3    8.01    1.42
   0 -14   3    7.11    1.56
   0  14  -3    8.49    1.80
   0  14   3    5.93    1.58
   0  14  -3    6.28    1.44
   0  14   3    5.83    1.69
   0  14   3    5.92    1.58
   0  14  -3    7.97    1.49
   0  14  -3    5.93    1.49
   0 -14  -4   37.54    3.22
   0  14  -4   45.98    3.22
   0  14   4   44.93    3.11
   0  14   4   38.83    3.30
   0  14   4   44.34    3.60
   0 -14   4   36.83    3.05
   0  14  -4   39.53    3.33
   0  14   4   40.67    3.25
   0  14  -4   36.58    2.86
   0  14   4   38.52    3.21
   0  14   4   36.64    2.96
   0  14  -4   40.84    3.21
   0  14  -4   38.28    3.20
   0 -14  -5   46.75    3.59
   0  14   5   45.92    2.94
   0  14  -5   39.49    2.81
   0  14   5   38.09    2.91
   0  14   5   40.68    3.43
   0  14  -5   39.11    2.87
   0  14   5   36.42    2.94
   0  14  -5   44.94    3.38
   0  14   5   39.07    2.95
   0  14  -5   42.96    3.25
   0  14  -5   44.53    3.31
   0  14  -5   41.47    3.21
   0  14   5   41.66    3.18
   0 -14   5   41.08    2.98
   0 -14   6  110.84    5.39
   0 -14  -6  105.78    5.55
   0  14   6   94.94    5.01
   0  14   6  109.65    5.53
   0  14  -6   91.84    4.70
   0  14   6   93.92    5.12
   0  14  -6  105.95    5.38
   0  14  -6  105.06    5.28
   0  14   6  104.46    5.12
   0  14  -6  110.07    5.28
   0  14   6   98.88    4.80
   0  14  -6  103.08    5.27
   0  14   7  206.82    8.18
   0  14   7  191.30    7.81
   0  14  -7  194.06    7.88
   0  14   7  198.15    7.94
   0  14   7  183.38    7.85
   0  14   7  195.20    8.31
   0  14  -7  200.69    7.92
   0  14   7  181.92    7.48
   0  14  -7  195.59    7.65
   0  14  -7  193.00    7.95
   0  14   8   11.38    1.47
   0  14  -8   12.02    1.47
   0  14   8   10.20    1.14
   0  14  -8   11.21    1.18
   0  14  -8   13.14    1.63
   0  14  -8   12.37    1.45
   0  14   8   11.45    1.50
   0  14   8   11.48    1.52
   0  14   9   33.71    2.15
   0  14   9   37.76    2.19
   0  14  -9   38.06    2.27
   0 -15   0    0.94    1.02
   0  15   0    0.30    1.04
   0  15   0   -0.30    1.02
   0  15   0   -0.31    1.04
   0  15   0    0.62    1.08
   0 -15   1    4.88    1.26
   0 -15  -1    3.22    1.22
   0  15   1    4.10    1.28
   0  15  -1    4.35    1.38
   0  15   1    3.75    1.16
   0  15  -1    4.38    1.31
   0  15   1    4.39    1.30
   0  15  -1    2.99    1.15
   0  15   2   27.93    2.25
   0 -15  -2   33.19    2.79
   0  15  -2   31.28    2.58
   0  15   2   33.63    2.65
   0  15   2   29.72    2.36
   0  15  -2   32.15    2.44
   0  15  -2   29.82    2.64
   0  15   2   33.08    2.65
   0  15  -2   31.46    2.29
   0  15  -3    6.88    1.42
   0  15   3    4.59    1.15
   0  15  -3    5.07    1.21
   0  15   3    4.96    1.18
   0 -15  -3    6.01    1.46
   0  15   3    5.91    1.36
   0  15   3    5.00    1.29
   0  15  -3    4.16    1.03
   0  15   4    1.49    0.96
   0  15  -4    2.69    1.16
   0  15  -4    0.99    0.81
   0  15   4    3.02    1.02
   0  15   4    2.62    1.13
   0  15  -4    2.52    1.04
   0  15   4    2.22    0.93
   0  15  -4    1.95    0.88
   0  15  -5   71.54    3.75
   0  15   5   78.69    3.84
   0  15   5   62.68    3.35
   0  15  -5   75.81    3.81
   0  15  -5   69.23    3.52
   0  15   5   72.67    3.70
   0  15   5   61.99    3.12
   0  15  -6    5.46    1.03
   0  15   6    4.56    0.96
   0  15  -6    2.98    0.82
   0  15  -6    4.43    0.93
   0  15   7   69.40    3.21
   0  15  -7   61.22    3.05
   0  16   0  224.35    8.53
   0  16   0  254.57    8.80
   0  16   0  248.91    8.94
   0  16   0  256.62    8.98
   0  16  -1   44.71    2.61
   0  16  -1   40.70    2.36
   0  16   1   47.48    2.71
   0  16   1   46.46    2.69
   0  16  -1   44.68    2.72
   0  16   1   53.29    2.80
   0  16  -2   30.40    2.14
   0  16  -2   29.85    2.14
   0  16   2   29.49    2.02
   0  16  -2   34.72    2.14
   0  16  -3   18.41    1.62
   0  16   3   18.39    1.56
   0  16   3   14.75    1.29
   0  16  -3   17.03    1.36
   0  16   3   14.43    1.31
   0  16   4    9.90    1.10
   0  16  -4    7.76    1.05
  -1   0   0   -0.46    0.89
  -1   0   0    0.14    0.80
   1   0   0   -0.09    0.60
  -1   0   1  218.00    8.35
  -1   0   1  201.99    8.74
  -1   0   1  215.17    8.85
  -1   0  -1  205.47    8.32
   1   0  -1  204.77    7.89
   1   0   1  205.74    7.98
  -1   0   1  205.79    8.54
  -1   0  -1  213.38    8.69
  -1   0   2  953.02   31.84
  -1   0   2  974.09   31.50
  -1   0  -2  939.12   31.19
  -1   0   2  922.63   30.20
  -1   0  -2  949.33   30.91
   1   0  -2  966.80   30.32
  -1   0   2 1057.83   31.48
   1   0   2  900.25   29.65
  -1   0   3  400.96   15.72
  -1   0   3  369.35   15.34
  -1   0  -3  402.09   15.12
  -1   0  -3  404.21   15.32
   1   0  -3  384.10   13.96
  -1   0   3  390.99   14.53
   1   0   3  390.59   14.07
  -1   0  -3  405.14   14.86
   1   0   3  401.98   15.06
  -1   0   4  839.23   28.96
   1   0   4  797.72   27.81
   1   0   4  822.28   26.55
   1   0  -4  796.97   26.62
   1   0   4  771.57   27.89
  -1   0  -4  823.35   28.36
   1   0   4  796.24   27.23
   1   0  -4  783.88   26.15
  -1   0  -5 1957.99   60.66
  -1   0   5 1980.72   60.76
  -1   0  -5 2008.40   60.67
   1   0  -5 2026.63   60.71
   1   0  -5 1900.21   60.56
   1   0   5 1933.45   60.67
  -1   0   5 2076.69   65.41
  -1   0   5 1933.41   64.78
   1   0   5 1979.86   62.61
   1   0   5 2049.37   64.10
   1   0  -5 2031.62   62.44
   1   0   5 2039.92   64.23
   1   0  -5 2024.77   62.27
  -1   0  -5 2024.11   64.81
  -1   0  -6 2951.73   84.24
  -1   0  -6 3022.26   84.27
  -1   0   6 2966.12   84.36
   1   0  -6 3036.36   84.18
   1   0  -6 2931.91   84.25
   1   0   6 2578.02   83.60
   1   0   6 2245.17   82.95
  -1   0   6 2980.76   89.43
   1   0   6 2923.67   86.92
   1   0  -6 2563.10   83.31
   1   0  -6 3020.87   89.89
   1   0   6 2870.01   88.58
   1   0  -6 2980.44   86.56
  -1   0   6 2904.74   84.01
   1   0   6 2831.18   83.77
   1   0  -6 2911.44   86.27
   1   0  -7  127.23    5.87
  -1   0   7  136.18    6.13
   1   0   7  122.84    5.30
   1   0  -7  130.77    6.02
  -1   0  -7  131.25    6.02
  -1   0  -7  127.71    5.99
  -1   0  -7  138.90    6.13
   1   0   7  132.15    7.99
  -1   0   7  126.02    8.90
   1   0  -7  132.27    7.78
  -1   0   7  116.35    5.77
   1   0   7  126.71    8.72
   1   0   7  129.23    5.71
   1   0  -7  137.82    7.53
  -1   0  -8  140.59    6.51
   1   0   8  123.21    5.58
   1   0  -8  122.39    5.31
   1   0  -8  135.31    6.47
  -1   0  -8  126.66    6.32
   1   0  -8  127.02    7.66
   1   0   8  145.23    9.95
   1   0  -8  145.70    8.78
  -1   0  -8  146.72   10.41
  -1   0   8  136.82    9.71
  -1   0   9  580.50   25.29
  -1   0  -9  626.79   27.12
   1   0   9  594.96   20.59
   1   0  -9  617.83   20.83
  -1   0   9  590.40   20.72
  -1   0   9  570.19   20.72
   1   0   9  560.80   20.51
  -1   0   9  552.65   20.18
   1   0   9  600.69   20.67
   1   0  -9  592.69   20.35
  -1   0  -9  586.10   20.45
  -1   0  -9  602.35   20.44
   1   0   9  527.00   19.10
   1   0  -9  587.16   20.21
  -1   0  -9  558.88   20.28
  -1   0  -9  582.48   20.40
  -1   0  -9  543.90   19.92
   1   0   9  538.42   22.92
  -1   0   9  561.58   22.85
   1   0  -9  508.82   21.61
  -1   0  -9  520.86   21.96
   1   0   9  579.17   25.57
   1   0 -10  286.25   12.52
  -1   0  10  299.29   12.71
   1   0  10  306.07   12.63
   1   0  10  304.62   12.58
  -1   0  10  295.64   12.80
   1   0  10  313.33   12.81
  -1   0 -10  284.62   11.43
  -1   0  10  293.46   12.14
  -1   0 -10  309.03   12.47
   1   0  10  290.92   11.27
  -1   0  10  298.36   12.39
   1   0 -10  284.02   12.19
  -1   0 -10  311.46   12.61
   1   0 -10  294.50   11.91
  -1   0 -10  295.75   12.40
   1   0 -10  285.53   12.14
  -1   0  10  284.63   11.92
   1   0  10  297.35   12.00
  -1   0 -10  304.84   12.55
   1   0  10  303.45   12.65
   1   0 -10  289.48   12.55
  -1   0 -10  292.53   12.15
   1   0  10  291.64   17.08
   1   0  10  260.49   14.58
   1   0  11    0.61    1.53
  -1   0  11   -0.57    1.51
   1   0 -11   -0.55    1.45
  -1   0  11    1.17    1.36
   1   0  11    0.27    1.33
  -1   0 -11    0.56    1.06
   1   0 -11    0.25    1.44
  -1   0 -11   -0.26    1.50
  -1   0  11   -0.69    1.22
  -1   0  11    1.58    1.74
  -1   0 -11   -0.47    1.45
   1   0  11   -0.53    0.82
   1   0 -11   -0.25    1.54
  -1   0 -11   -0.53    1.71
  -1   0 -11   -1.05    1.73
   1   0 -11   -0.67    1.23
   1   0  11    0.88    1.00
   1   0 -11    0.56    1.50
  -1   0 -11    0.48    1.12
   1   0  11    0.84    1.27
  -1   0  11    1.61    2.59
  -1   0  11   -0.87    3.08
   1   0  11    0.74    2.59
   1   0  12  450.41   25.29
  -1   0  12  522.29   27.37
  -1   0  12  523.39   28.09
  -1   0  12  541.64   20.76
   1   0  12  538.11   21.21
  -1   0  12  563.82   21.11
   1   0  12  567.90   20.65
  -1   0 -12  521.69   19.70
  -1   0  12  556.03   19.86
  -1   0  12  514.54   20.34
  -1   0 -12  509.80   18.87
  -1   0 -12  548.82   20.51
   1   0 -12  568.00   20.40
  -1   0 -12  566.89   20.08
   1   0 -12  539.17   19.80
   1   0 -12  568.88   20.49
  -1   0 -12  551.61   20.66
   1   0  12  495.48   19.30
  -1   0 -12  547.49   20.62
  -1   0 -12  504.68   19.84
   1   0 -12  532.68   20.75
   1   0  12  530.33   20.65
  -1   0  12  510.72   19.93
   1   0 -12  514.88   19.98
  -1   0  12  570.83   20.48
  -1   0  13    6.08    3.31
  -1   0  13    7.66    3.90
   1   0  13   11.55    2.64
  -1   0  13   11.55    2.61
  -1   0  13    4.85    2.12
   1   0  13   13.87    2.47
  -1   0 -13   12.41    2.12
  -1   0  13    9.13    1.87
  -1   0 -13    8.34    1.98
   1   0 -13    8.97    2.26
   1   0 -13    7.18    2.17
   1   0 -13    8.17    1.96
   1   0  13   10.56    1.81
  -1   0 -13    6.83    2.11
  -1   0 -13    9.38    2.13
  -1   0 -13    8.49    2.47
   1   0 -13    4.63    2.26
   1   0  13    8.94    2.30
   1   0  13    7.64    1.70
  -1   0 -13    8.13    2.18
  -1   0  13   10.25    2.07
   1   0 -13   10.99    2.32
  -1   0  13    9.91    2.18
   1   0  14   -0.65    1.82
  -1   0  14    0.59    1.70
  -1   0  14   -0.31    1.67
   1   0  14    1.31    1.44
  -1   0 -14   -0.21    1.17
   1   0 -14    0.24    1.40
  -1   0 -14   -0.67    1.24
   1   0  14    2.03    1.61
  -1   0 -14    0.26    1.36
   1   0 -14   -0.67    1.30
  -1   0 -14    1.41    1.74
  -1   0 -14    0.57    1.72
  -1   0  14    1.89    1.30
   1   0 -14   -1.84    1.81
   1   0 -14   -0.59    2.13
   1   0  14    0.39    0.63
   1   0  14    0.30    1.67
  -1   0 -14   -0.25    1.63
  -1   0  14    1.81    1.24
   1   0 -14    1.19    1.37
   1   0  14   -0.29    1.54
  -1   0  14    0.52    1.35
  -1   0  15  284.77   12.14
  -1   0  15  282.42   11.97
   1   0  15  278.65   12.40
   1   0  15  266.48   11.29
  -1   0  15  275.26   12.12
   1   0 -15  255.48   10.95
  -1   0  15  272.91   11.64
  -1   0 -15  248.93   10.63
   1   0 -15  275.91   11.52
  -1   0 -15  256.13   11.17
   1   0  15  273.79   11.77
  -1   0 -15  264.23   11.75
   1   0 -15  258.18   10.76
  -1   0 -15  264.83   11.16
   1   0  15  276.60   11.97
   1   0 -15  278.30   12.02
   1   0 -15  254.06   10.78
  -1   0  15  272.77   11.43
  -1   0  16   37.58    3.44
   1   0  16   43.05    3.75
   1   0  16   31.85    2.74
   1   0 -16   36.63    3.11
  -1   0 -16   45.58    3.65
   1   0  16   38.92    3.25
  -1   0 -16   34.12    2.83
  -1   0  16   33.91    3.03
  -1   0  16   37.56    3.36
  -1   0 -16   36.70    2.96
   1   0  16   43.30    3.58
   1   0 -16   37.91    3.52
  -1   0  16   40.29    3.16
   1   0  17   12.68    1.58
  -1   0  17   13.48    1.81
   1   0 -17   12.74    1.49
  -1   0 -17   11.72    1.81
   1   0  17   14.12    1.98
  -1   0  17   12.83    1.86
  -1   0  17   12.05    1.76
   1   0 -17   14.33    1.95
  -1  -1 -17    2.98    1.21
   1   1 -17    1.90    0.83
  -1   1  17    2.76    1.22
  -1   1  17    1.54    1.00
   1   1 -17    1.63    1.01
   1   1 -17    1.76    1.19
   1  -1  17    2.29    1.26
  -1   1  17    1.56    0.92
   1  -1  16   15.00    2.46
  -1   1  16   14.78    2.21
   1  -1  16   12.13    1.90
  -1   1  16   15.62    2.05
   1  -1  16   11.88    1.90
   1   1 -16   16.74    2.13
  -1  -1 -16   16.33    2.35
  -1  -1 -16   13.13    1.83
  -1  -1 -16   12.79    1.76
   1   1 -16   13.24    2.19
   1  -1  16   13.73    2.23
  -1   1  16   12.00    1.67
   1  -1  15   21.18    3.09
  -1   1  15   20.67    2.84
  -1   1  15   20.13    2.81
   1  -1  15   22.16    2.79
  -1   1  15   21.49    3.08
  -1   1  15   22.34    2.78
   1   1 -15   21.89    2.38
  -1  -1 -15   20.57    2.46
   1  -1  15   20.51    2.65
  -1  -1 -15   22.43    2.71
   1   1 -15   21.50    2.81
   1   1 -15   16.59    2.24
  -1  -1 -15   21.00    2.93
   1   1 -15   24.20    3.14
  -1  -1 -15   16.25    2.42
   1  -1  15   24.40    2.99
  -1   1  15   17.15    2.32
  -1   1  15   24.94    2.61
   1  -1  14   55.22    5.05
  -1   1  14   54.87    4.86
  -1   1  14   66.56    5.40
   1  -1  14   63.65    4.88
  -1  -1 -14   48.36    3.88
  -1   1  14   51.39    4.48
  -1  -1 -14   58.33    4.51
   1   1 -14   49.93    4.05
  -1  -1 -14   63.85    5.07
   1   1 -14   55.65    4.58
   1  -1  14   46.85    3.76
  -1  -1 -14   55.26    4.60
   1  -1  14   55.12    4.58
  -1  -1 -14   54.47    4.60
   1   1 -14   57.39    4.24
   1  -1  14   53.86    4.71
   1  -1  14   53.74    4.03
   1   1 -14   51.67    4.77
  -1  -1 -14   48.02    4.15
   1   1 -14   52.85    4.34
  -1   1  14   58.59    4.46
  -1   1  14   58.76    4.46
  -1   1  13  727.16   35.43
  -1   1  13  795.64   38.16
   1  -1  13  874.49   30.53
  -1   1  13  838.31   30.07
  -1  -1 -13  814.69   28.57
   1  -1  13  870.76   29.87
  -1   1  13  826.00   28.22
  -1   1  13  876.94   30.47
  -1  -1 -13  835.58   29.18
  -1   1  13  783.68   28.24
   1   1 -13  857.89   28.96
  -1  -1 -13  790.10   28.07
  -1  -1 -13  860.17   29.74
   1   1 -13  858.07   29.57
  -1   1  13  831.84   28.74
   1  -1  13  832.45   28.72
  -1  -1 -13  860.58   29.78
   1   1 -13  832.91   28.88
  -1  -1 -13  822.66   29.02
   1   1 -13  863.41   30.11
   1  -1  13  869.43   30.04
   1   1 -13  820.35   29.15
   1  -1  13  858.28   29.99
  -1   1  13  842.96   29.16
  -1   1  13  811.09   29.19
   1  -1  12   89.61    9.76
  -1   1  12   76.59    9.83
  -1   1  12   69.03    8.48
   1  -1  12   92.20    6.49
  -1   1  12   99.03    6.55
   1  -1  12   86.47    6.06
  -1   1  12  105.77    6.93
   1   1 -12   90.57    5.82
  -1  -1 -12   85.97    5.31
  -1   1  12   82.25    5.42
  -1  -1 -12   87.52    5.90
   1  -1  12   74.76    4.82
  -1  -1 -12   93.67    6.18
   1   1 -12   77.90    5.33
  -1  -1 -12  101.02    6.38
   1  -1  12   99.23    5.88
   1   1 -12   90.35    5.99
  -1   1  12   79.14    5.43
   1  -1  12   85.29    6.16
   1   1 -12   95.01    6.46
  -1  -1 -12   85.14    5.74
   1  -1  12   94.77    6.31
   1   1 -12   83.63    5.79
  -1   1  12   89.84    5.75
  -1   1  12   91.45    6.04
   1  -1  11   24.75    5.25
  -1   1  11   18.82    5.13
  -1   1  11   25.75    5.05
   1  -1  11   26.17    3.40
  -1   1  11   29.95    3.50
   1  -1  11   27.44    3.26
  -1   1  11   24.97    3.27
  -1   1  11   26.19    3.29
   1   1 -11   29.95    3.16
  -1   1  11   23.46    2.79
   1  -1  11   23.87    2.48
  -1  -1 -11   23.23    2.96
  -1  -1 -11   25.65    2.82
  -1   1  11   26.07    3.05
   1   1 -11   22.45    2.70
   1   1 -11   26.49    3.14
  -1  -1 -11   27.89    3.13
   1  -1  11   20.23    2.73
  -1  -1 -11   29.72    3.30
   1  -1  11   27.19    3.26
   1   1 -11   25.69    3.29
  -1  -1 -11   24.22    2.92
   1  -1  11   26.51    3.24
  -1   1  11   29.98    3.13
   1   1 -11   27.73    3.16
  -1   1  10  112.37   11.04
  -1  -1 -10  107.25    8.28
   1  -1  10  115.73   10.33
   1  -1  10  120.57    6.55
   1   1 -10  113.68    6.44
  -1   1  10  113.53    6.71
   1   1 -10  114.68    6.74
   1  -1  10   95.76    6.20
  -1   1  10  117.04    6.88
   1  -1  10  106.68    6.47
  -1  -1 -10  125.40    6.71
  -1   1  10  118.36    6.31
   1  -1  10  104.17    5.50
  -1   1  10  116.90    6.59
   1   1 -10  110.02    6.24
  -1  -1 -10  119.38    6.52
  -1  -1 -10  104.11    6.26
  -1   1  10  113.43    6.39
   1   1 -10  120.17    6.57
   1   1 -10  103.27    5.92
   1   1 -10  116.30    6.74
  -1  -1 -10  111.06    6.18
   1  -1  10  122.19    6.77
   1  -1  10  110.52    6.53
   1  -1   9   76.62    7.84
  -1  -1  -9   74.30    6.50
   1  -1   9   73.46    4.35
  -1   1   9   74.71    8.37
   1  -1   9   59.83    6.26
   1   1  -9   68.63    4.63
  -1   1   9   70.35    4.80
   1   1  -9   70.83    4.88
   1  -1   9   65.23    4.48
   1  -1   9   70.33    4.69
  -1   1   9   67.74    4.78
  -1   1   9   73.55    4.78
   1  -1   9   71.81    4.83
  -1  -1  -9   71.75    4.62
  -1   1   9   68.47    4.58
   1   1  -9   67.83    4.50
  -1  -1  -9   60.75    4.24
   1  -1   9   66.68    4.66
   1  -1   9   62.38    3.84
  -1   1   9   72.73    4.56
  -1  -1  -9   75.24    4.71
   1   1  -9   70.78    4.48
  -1  -1  -8   54.68    3.68
   1   1  -8   53.65    3.55
  -1  -1  -8   52.02    3.61
  -1   1   8   48.89    3.56
   1  -1   8   49.85    5.25
  -1   1   8   46.83    4.41
   1  -1   8   48.16    6.04
  -1  -1  -8   48.46    5.91
   1  -1   8   51.15    3.42
   1   1  -7 1306.74   40.25
  -1  -1  -7 1248.90   40.31
  -1  -1  -7 1286.64   40.23
  -1   1   7 1201.69   40.27
  -1   1   7 1348.13   45.71
   1  -1   7 1275.09   42.94
   1  -1   7 1263.01   43.95
  -1  -1  -7 1314.34   45.96
   1  -1   7 1304.11   40.08
  -1   1   7 1254.22   42.77
   1  -1   7 1337.40   46.03
   1  -1   7 1317.14   44.72
   1   1  -7 1185.73   40.58
   1  -1   7 1294.12   39.97
  -1  -1  -6   58.08    3.43
   1   1  -6   63.76    3.49
  -1   1   6   59.97    3.64
  -1  -1  -6   64.23    3.52
  -1  -1  -6   59.76    5.90
   1  -1   6   63.39    5.11
  -1   1   6   65.93    6.01
   1  -1   6   60.89    4.64
   1  -1   6   60.54    5.40
   1  -1   6   60.70    5.28
   1  -1   6   65.65    3.44
  -1  -1  -6   69.29    6.04
   1   1  -6   61.25    3.80
   1  -1   6   65.05    3.35
   1  -1   6   65.98    6.01
  -1   1   5 2022.07   60.86
   1  -1   5 2036.23   60.41
  -1  -1  -5 1977.90   60.52
  -1   1   5 2099.74   65.29
   1  -1   5 2085.41   64.23
   1   1  -5 1853.94   61.55
   1   1  -5 1914.21   60.98
  -1  -1  -5 2099.53   64.95
   1  -1   5 1945.31   62.33
   1  -1   5 2051.06   63.69
  -1  -1  -5 2002.12   64.57
   1   1  -5 1922.75   60.94
  -1   1   5 1939.12   63.21
  -1  -1  -4 8691.28  244.18
  -1   1   4 8265.59  244.68
   1  -1   4 8034.07  241.56
   1  -1   4 7667.63  243.26
   1   1  -4 7983.85  242.04
   1   1  -4 8102.20  241.34
   1  -1   4 7722.32  242.75
  -1   1   4 8346.52  243.24
   1   1  -4 7864.88  240.67
  -1  -1  -4 8344.87  243.91
   1   1  -3  231.69    9.24
  -1   1   3  232.64   10.30
  -1  -1  -3  246.56   10.55
   1  -1   3  241.68   10.64
   1  -1   3  230.50    9.50
  -1  -1  -3  249.91   10.41
   1   1  -3  250.89   10.49
  -1  -1  -3  248.02    9.68
  -1   1   2 9782.45  161.48
  -1  -1  -2 9249.09  159.92
  -1  -1  -2 9307.28  159.09
   1   1  -2 8945.65  158.83
   1  -1   2 9401.18  157.50
   1  -1   2 9999.00  159.82
  -1  -1  -2 9279.48  158.10
  -1   1   2 9235.06  160.19
  -1  -1  -2 9942.73  159.76
  -1  -1  -1  236.42    8.75
   1  -1   1  242.28    8.90
  -1   1   1  245.41    9.76
   1   1  -1  256.17    8.89
  -1  -1  -1  249.11    9.48
  -1   1   1  231.77    9.33
  -1  -1  -1  250.99    9.06
  -1  -1  -1  244.45    9.12
   1   1   0 1872.84   57.19
   1  -1   0 1937.61   57.66
  -1  -1   0 1905.75   57.94
  -1  -1   0 1924.80   57.45
  -1  -1   0 2003.11   58.61
  -1   1   0 1924.67   59.13
   1   1   0 1830.99   57.04
  -1   1   0 1945.04   58.51
  -1  -1   1  243.42    9.15
  -1  -1   1  239.97    9.44
   1   1   1  242.39    8.74
   1  -1  -1  244.02    8.79
  -1  -1   1  244.63    8.57
  -1  -1   1  249.61    9.23
  -1   1  -1  237.39    9.76
  -1  -1   2 9131.43  278.83
   1  -1  -2 9154.41  276.96
   1   1   2 9318.39  277.87
  -1  -1   2 9141.62  278.48
  -1  -1   2 9024.33  277.65
  -1   1  -2 9154.67  278.82
   1  -1  -2 9396.12  277.93
  -1  -1   2 9987.18  278.14
  -1  -1   3  232.64   10.38
   1   1   3  240.35    9.16
  -1   1  -3  242.99    9.90
  -1  -1   3  212.61   10.35
   1  -1  -3  237.82    9.93
   1  -1  -3  231.58   10.24
  -1   1  -3  243.01   10.45
   1  -1  -3  248.13    9.42
  -1  -1   3  222.54    9.69
   1   1   4 8363.61  248.07
  -1   1  -4 8501.90  250.01
  -1  -1   4 8696.57  251.01
   1   1   4 8144.94  248.70
  -1  -1   4 8466.76  251.27
  -1  -1   4 8543.52  250.05
   1  -1  -4 8832.71  251.09
   1  -1  -4 8307.50  249.65
   1   1   4 8375.61  249.52
   1   1   4 7485.43  247.66
   1  -1  -4 8425.28  248.53
   1  -1  -5 2037.70   60.70
  -1   1  -5 1972.35   60.65
  -1   1  -5 2139.56   64.36
   1   1   5 1995.04   60.96
   1   1   5 1879.75   61.50
  -1  -1   5 2072.42   65.43
  -1  -1   5 1994.27   64.97
   1   1   5 1855.02   61.75
  -1  -1   5 1986.01   64.05
   1  -1  -5 2020.96   65.02
   1  -1  -5 2084.29   63.48
  -1  -1   5 1926.17   60.36
   1   1   5 2033.65   63.57
   1  -1  -5 1963.94   61.74
   1  -1  -6   59.39    3.23
  -1   1  -6   70.49    3.74
  -1   1  -6   62.86    3.49
  -1  -1   6   63.69    6.14
  -1  -1   6   61.04    5.75
   1   1   6   61.63    3.58
  -1  -1   6   58.71    5.90
  -1   1  -6   70.04    5.84
  -1  -1   6   66.96    3.51
   1   1   6   59.47    4.49
  -1  -1   6   64.05    5.63
   1  -1  -6   59.41    5.05
   1   1   6   71.07    5.52
   1  -1  -6   58.87    3.99
   1  -1  -6   62.26    4.88
   1  -1  -6   67.24    6.30
   1  -1  -7 1213.92   39.73
  -1   1  -7 1282.18   40.55
  -1   1  -7 1267.52   40.38
   1  -1  -7 1344.54   40.60
  -1  -1   7 1298.31   45.77
  -1   1  -7 1356.13   45.85
   1  -1  -7 1252.34   41.01
  -1  -1   7 1296.23   40.30
   1   1   7 1169.35   42.66
   1  -1  -7 1276.29   46.38
   1   1   7 1296.81   44.51
   1  -1  -7 1253.18   43.70
   1  -1  -7 1362.05   43.85
  -1  -1   7 1358.04   45.67
   1   1   8   46.16    2.94
  -1   1  -8   53.38    3.76
   1  -1  -8   49.91    3.08
  -1   1  -8   47.37    3.47
   1  -1  -8   50.70    3.56
  -1   1  -8   45.46    3.91
   1   1   8   55.46    5.92
   1  -1  -8   53.37    6.40
   1  -1  -8   48.03    5.11
  -1  -1   8   52.84    3.53
   1  -1  -8   52.89    5.22
   1   1   8   41.86    4.53
  -1   1  -8   68.83    6.83
  -1  -1   8   53.76    6.15
   1   1   9   61.90    5.90
   1   1   9   78.27    7.24
   1  -1  -9   72.81    6.63
  -1  -1   9   71.75    4.50
   1  -1  -9   65.99    6.21
  -1  -1   9   68.13    7.18
   1   1   9   67.74    4.90
  -1  -1   9   74.43    4.88
   1  -1  -9   66.81    4.62
   1   1   9   65.42    4.67
   1   1   9   69.80    4.62
  -1  -1   9   71.39    4.82
   1   1   9   73.47    4.92
   1  -1  -9   67.89    4.49
  -1   1  -9   73.06    4.64
   1   1   9   66.19    3.85
   1  -1  -9   62.49    3.69
  -1   1  -9   69.37    4.68
   1  -1  -9   72.18    4.78
  -1   1  -9   64.24    3.77
  -1   1  -9   75.15    4.82
   1  -1  -9   72.05    4.51
  -1   1  -9   68.90    4.65
  -1   1  -9   59.03    4.25
   1   1   9   62.30    4.49
   1   1  10  111.45    8.41
   1  -1 -10  100.16    8.06
   1   1  10  104.64    9.18
  -1  -1  10  110.17    9.69
   1  -1 -10  111.96    6.56
   1   1  10  115.58    7.00
  -1  -1  10  116.68    6.67
   1   1  10  120.41    6.84
  -1  -1  10  117.15    6.83
   1   1  10  119.85    6.62
  -1   1 -10  112.85    5.53
   1  -1 -10  117.15    6.62
  -1   1 -10  124.41    6.64
  -1   1 -10  128.72    6.87
   1   1  10  109.89    5.92
   1  -1 -10   99.14    5.87
   1  -1 -10  123.84    6.52
  -1   1 -10  115.94    6.62
  -1   1 -10  115.15    6.61
  -1   1 -10  119.32    6.46
   1  -1 -10  110.79    6.59
   1   1  10  110.22    6.15
   1   1  10  121.72    6.76
   1   1  11   26.01    4.66
  -1  -1  11   23.02    5.33
  -1  -1  11   27.00    4.86
  -1  -1  11   29.01    3.37
   1   1  11   29.75    3.56
   1  -1 -11   26.23    3.13
   1   1  11   24.00    3.00
  -1   1 -11   25.23    2.93
  -1  -1  11   24.60    3.30
  -1  -1  11   23.09    3.02
   1  -1 -11   22.86    3.02
  -1   1 -11   23.38    2.76
  -1   1 -11   30.57    3.41
  -1  -1  11   29.55    3.16
   1  -1 -11   27.41    2.90
  -1   1 -11   24.31    3.10
   1  -1 -11   26.48    3.09
  -1   1 -11   26.53    3.20
  -1   1 -11   23.69    2.87
   1  -1 -11   24.56    3.20
   1   1  11   26.76    3.23
   1   1  11   26.25    2.91
  -1  -1  12   89.26   10.25
   1  -1 -12   82.35    5.80
  -1  -1  12   82.40    5.96
   1   1  12   83.52    6.35
   1   1  12   91.82    5.91
  -1  -1  12   81.38    6.03
  -1   1 -12   91.06    5.70
  -1  -1  12   80.52    5.46
  -1   1 -12   82.60    5.32
   1  -1 -12   89.37    6.09
  -1  -1  12   99.02    6.30
   1  -1 -12   84.27    5.49
  -1   1 -12   87.97    6.02
  -1   1 -12   89.37    5.99
   1  -1 -12   82.28    5.69
  -1   1 -12   84.56    6.00
  -1   1 -12   86.13    5.73
   1   1  12   89.02    5.50
   1  -1 -12   83.35    6.04
  -1  -1  12   87.68    5.58
   1   1  12   87.78    6.05
  -1  -1  13  800.99   38.20
  -1  -1  13  781.86   37.63
   1   1  13  843.18   30.55
  -1  -1  13  848.56   29.99
  -1  -1  13  868.38   30.41
  -1   1 -13  801.80   28.73
   1   1  13  862.28   29.49
  -1   1 -13  818.54   28.56
   1  -1 -13  875.12   29.74
  -1  -1  13  820.58   29.66
  -1  -1  13  809.76   28.73
   1  -1 -13  897.90   29.78
   1  -1 -13  846.78   28.93
  -1   1 -13  880.70   30.21
  -1   1 -13  860.61   29.64
  -1   1 -13  865.11   30.05
  -1   1 -13  844.11   29.37
   1  -1 -13  877.29   30.27
   1   1  13  792.98   28.34
   1   1  13  858.19   30.00
   1  -1 -13  793.12   29.02
  -1  -1  13  840.88   29.74
   1   1  14   59.79    5.25
  -1  -1  14   52.87    4.58
  -1  -1  14   54.98    4.26
  -1   1 -14   43.72    3.73
  -1  -1  14   60.22    5.00
   1   1  14   61.48    4.55
   1  -1 -14   57.11    4.62
  -1   1 -14   53.08    3.90
  -1  -1  14   53.28    3.98
  -1   1 -14   60.77    4.95
  -1   1 -14   57.18    4.82
   1  -1 -14   52.91    4.10
   1   1  14   53.70    4.79
  -1   1 -14   53.44    4.41
   1  -1 -14   62.40    4.75
   1  -1 -14   49.02    4.57
  -1   1 -14   55.90    4.41
  -1  -1  14   60.47    4.75
   1  -1 -14   51.87    4.12
  -1  -1  15   27.43    3.05
   1   1  15   20.29    2.42
  -1  -1  15   20.30    2.89
  -1  -1  15   21.01    2.40
   1  -1 -15   19.49    2.32
  -1   1 -15   21.72    2.94
   1   1  15   19.89    2.83
   1  -1 -15   22.06    2.79
  -1   1 -15   22.77    2.65
  -1  -1  15   23.38    2.90
   1  -1 -15   20.72    2.62
   1  -1 -15   23.96    3.14
  -1   1 -15   17.33    2.46
  -1  -1  15   21.98    2.77
  -1  -1  16   13.38    2.27
   1  -1 -16   14.72    2.05
  -1   1 -16   11.95    1.67
   1   1  16   14.85    2.22
  -1   1 -16   14.54    2.32
  -1  -1  16   13.45    1.95
   1  -1 -16   15.04    1.96
  -1   1 -16   11.90    1.77
  -1  -1  16   15.37    2.30
   1  -1 -16   10.33    2.13
  -1  -1  16   11.21    1.92
  -1  -1  17    1.16    1.14
   1  -1 -17    1.73    1.13
  -1  -1  17    3.20    1.32
  -1   1 -17    1.57    1.18
   1  -1 -17    1.60    0.82
   1   1  17    0.40    0.88
  -1  -1  17    2.60    1.04
  -1   1 -17    2.60    1.13
   1  -2  17   43.79    2.86
  -1   2  17   55.79    3.47
   1   2 -17   36.81    2.51
  -1  -2 -17   54.62    3.33
   1   2 -17   58.13    3.45
  -1   2  17   53.73    3.14
   1  -2  17   46.32    3.34
  -1   2  16   23.89    2.53
   1  -2  16   20.90    2.75
   1  -2  16   22.38    2.47
  -1  -2 -16   22.24    2.30
  -1   2  16   22.70    2.33
   1   2 -16   21.97    2.36
  -1  -2 -16   24.39    2.74
  -1  -2 -16   23.57    2.39
   1   2 -16   22.77    2.72
  -1   2  16   21.84    2.48
   1  -2  16   25.50    2.71
  -1  -2 -16   19.65    2.08
  -1   2  16   21.92    2.11
   1  -2  15   80.91    5.43
  -1   2  15   77.41    5.24
  -1   2  15   85.31    5.14
   1  -2  15   81.49    5.12
  -1   2  15   78.22    4.87
  -1  -2 -15   80.76    4.78
  -1  -2 -15   79.25    4.85
   1  -2  15   65.49    4.28
  -1  -2 -15   77.24    5.02
   1   2 -15   78.16    4.30
   1   2 -15   84.48    5.00
  -1   2  15   75.67    4.88
   1  -2  15   92.15    5.42
  -1  -2 -15   83.31    4.69
   1   2 -15   76.20    5.11
  -1   2  15   71.92    4.18
  -1   2  15   79.50    4.76
   1  -2  15   83.50    5.36
   1  -2  14  388.90   16.52
  -1   2  14  382.38   15.92
  -1   2  14  391.99   16.39
  -1   2  14  403.07   16.61
  -1  -2 -14  385.32   14.93
   1  -2  14  397.94   16.21
  -1  -2 -14  371.00   14.74
   1   2 -14  348.73   14.46
  -1  -2 -14  412.73   15.91
  -1   2  14  410.82   16.11
   1   2 -14  417.20   16.06
  -1  -2 -14  396.74   16.02
  -1   2  14  396.96   15.37
   1  -2  14  384.70   15.20
   1  -2  14  418.57   15.75
  -1  -2 -14  403.54   16.09
   1   2 -14  400.49   15.26
  -1  -2 -14  422.24   15.68
   1   2 -14  420.48   16.68
   1  -2  14  417.70   16.40
   1   2 -14  375.00   15.43
  -1   2  14  397.33   15.20
   1  -2  14  400.85   16.30
  -1   2  14  382.21   15.73
  -1   2  13  119.07   12.27
  -1   2  13  141.75    8.22
   1  -2  13  137.37    8.27
  -1   2  13  141.53    8.41
   1  -2  13  142.38    8.10
  -1  -2 -13  143.12    8.07
  -1   2  13  144.88    7.97
  -1  -2 -13  132.60    7.58
   1   2 -13  127.54    6.89
  -1  -2 -13  125.39    7.01
   1   2 -13  128.93    7.59
   1  -2  13  129.29    7.33
   1   2 -13  137.36    7.33
  -1  -2 -13  139.84    7.79
  -1  -2 -13  140.43    7.84
  -1   2  13  132.96    7.41
   1  -2  13  131.58    7.84
  -1  -2 -13  131.40    7.36
   1   2 -13  131.27    8.00
  -1   2  13  132.23    7.15
   1  -2  13  128.46    7.86
  -1   2  13  125.15    7.59
   1   2 -13  141.61    7.74
  -1   2  12   35.22    5.80
   1  -2  12   35.22    6.34
  -1   2  12   44.98    7.53
   1  -2  12   41.82    4.38
   1   2 -12   40.38    3.93
  -1   2  12   39.26    4.18
   1  -2  12   39.57    4.10
  -1   2  12   36.71    4.10
  -1  -2 -12   43.21    3.80
  -1  -2 -12   41.97    4.21
   1  -2  12   37.01    3.25
  -1   2  12   41.25    3.64
   1   2 -12   38.36    3.60
  -1  -2 -12   42.30    4.12
  -1   2  12   39.84    4.11
  -1  -2 -12   40.92    3.99
   1   2 -12   41.61    3.76
   1   2 -12   46.82    4.28
  -1   2  12   36.80    3.78
  -1  -2 -12   47.00    4.24
   1  -2  12   46.30    4.12
   1  -2  12   42.77    4.13
  -1  -2 -12   33.85    3.53
   1   2 -12   40.07    4.12
  -1   2  12   36.72    3.60
   1  -2  12   41.18    4.22
  -1   2  12   40.38    4.03
   1   2 -12   35.57    3.75
  -1   2  11  141.92   11.42
  -1   2  11  126.22   12.45
   1  -2  11  136.12   12.23
  -1  -2 -11  135.58   10.10
  -1   2  11  154.18    8.37
   1   2 -11  135.64    7.63
   1  -2  11  155.38    8.26
  -1   2  11  138.31    8.06
  -1   2  11  143.50    7.35
  -1  -2 -11  137.66    7.29
   1   2 -11  131.57    7.03
  -1  -2 -11  148.88    7.75
  -1  -2 -11  138.19    7.83
   1  -2  11  127.43    6.62
   1   2 -11  130.16    7.19
   1   2 -11  145.47    7.80
  -1   2  11  139.53    7.63
  -1  -2 -11  148.98    7.85
  -1  -2 -11  135.42    7.27
   1   2 -11  155.06    8.29
   1  -2  11  143.86    7.93
  -1   2  11  132.06    7.73
   1  -2  11  152.71    8.13
  -1   2  11  134.34    7.22
   1   2 -11  133.71    7.63
   1  -2  10  181.55    8.40
   1  -2  10  186.93   13.99
  -1   2  10  191.79   14.66
  -1  -2 -10  165.13   11.54
  -1  -2 -10  168.86   13.69
   1  -2  10  186.13   12.57
  -1   2  10  184.70    9.19
   1   2 -10  171.62    8.84
   1  -2  10  190.48    8.83
   1  -2  10  177.62    7.96
  -1  -2 -10  189.14    8.81
  -1  -2 -10  173.40    8.84
   1   2 -10  174.79    8.24
  -1   2  10  179.52    8.53
  -1  -2 -10  170.88    8.57
   1   2 -10  195.09    8.98
   1   2 -10  176.59    8.38
  -1   2  10  174.38    8.76
  -1  -2 -10  178.18    8.45
   1   2 -10  193.40    9.34
   1  -2  10  191.16    9.06
   1  -2  10  185.24    9.06
  -1   2  10  181.52    8.38
   1   2 -10  193.28    9.14
   1  -2   9 1485.36   47.36
  -1   2   9 1464.07   56.43
   1  -2   9 1441.92   55.41
  -1  -2  -9 1535.70   53.26
  -1  -2  -9 1528.40   55.86
   1  -2   9 1526.01   53.44
   1   2  -9 1530.27   48.34
  -1   2   9 1544.95   48.45
   1  -2   9 1414.97   47.42
   1  -2   9 1399.58   47.53
  -1  -2  -9 1525.51   48.10
  -1  -2  -9 1554.65   47.84
  -1   2   9 1509.73   47.71
   1   2  -9 1452.78   47.23
  -1   2   9 1498.61   48.16
   1   2  -9 1464.54   47.43
   1   2  -9 1506.11   47.94
  -1  -2  -9 1433.38   47.39
   1  -2   9 1544.31   48.14
   1  -2   9 1496.64   48.13
   1   2  -9 1513.95   48.18
  -1  -2  -8   34.52    5.34
   1  -2   8   33.47    4.23
   1  -2   8   40.57    5.11
  -1   2   8   45.46    3.56
  -1  -2  -8   30.66    4.99
  -1   2   8   35.76    6.05
   1  -2   8   38.13    5.16
   1  -2   8   41.67    3.01
   1  -2   8   30.72    5.10
   1  -2   8   36.20    2.92
  -1  -2  -8   38.29    3.24
  -1  -2  -8   36.98    3.08
  -1   2   8   39.34    3.16
  -1  -2  -8   38.72    3.03
   1   2  -8   39.56    2.98
   1  -2   8   40.87    3.29
  -1   2   7   76.18    4.40
  -1  -2  -7   77.91    4.25
  -1  -2  -7   78.37    4.18
   1   2  -7   71.88    4.02
   1  -2   7   72.66    4.03
  -1  -2  -7   82.23    7.14
   1  -2   7   73.35    4.07
   1  -2   7   65.84    6.29
   1  -2   7   79.56    6.06
   1  -2   7   82.66    6.73
  -1  -2  -7   88.91    7.67
   1  -2   7   93.87    7.24
  -1   2   6  641.15   21.44
  -1  -2  -6  625.81   20.95
   1  -2   6  646.86   20.94
   1   2  -6  647.26   20.94
  -1  -2  -6  647.47   21.17
   1  -2   6  640.07   24.72
   1  -2   6  651.13   21.05
  -1  -2  -6  629.88   25.38
  -1   2   6  629.42   23.15
   1  -2   6  684.73   25.24
   1  -2   6  626.14   23.76
  -1  -2  -6  707.86   26.35
   1   2  -6  600.27   22.19
   1  -2   5   32.93    2.19
  -1   2   5   33.17    2.46
  -1   2   5   34.17    2.54
  -1  -2  -5   29.69    2.13
  -1   2   5   32.85    4.50
  -1   2   5   33.35    3.31
   1  -2   5   30.54    3.95
  -1  -2  -5   27.28    3.72
   1  -2   5   33.27    3.61
  -1  -2  -5   29.71    3.96
   1  -2   5   36.60    3.99
   1  -2   5   30.26    3.20
   1   2  -5   29.14    3.02
  -1  -2  -4 2419.46   74.87
  -1   2   4 2286.28   75.88
  -1   2   4 2253.78   73.73
   1  -2   4 2483.67   75.58
  -1  -2  -4 2385.88   74.67
   1  -2   4 2342.82   73.93
  -1  -2  -4 2417.39   75.14
   1   2  -4 2283.71   73.67
  -1  -2  -3   65.33    4.60
  -1  -2  -3   67.81    4.69
   1  -2   3   61.54    4.16
   1  -2   3   64.83    4.68
  -1  -2  -3   65.46    4.23
   1  -2   3   66.11    4.94
  -1   2   3   77.63    5.58
   1   2  -3   66.84    4.12
   1   2  -3   61.37    3.87
   1   2  -3   68.14    4.70
  -1  -2  -2 3043.03   92.50
   1  -2   2 3383.84   94.82
  -1   2   2 3273.69   95.52
  -1  -2  -2 3177.62   93.96
  -1  -2  -2 3294.39   94.18
  -1   2   2 3270.74   93.09
  -1  -2  -2 3168.66   93.07
   1   2  -2 3325.79   95.15
   1   2  -2 3160.01   94.87
   1   2  -2 3332.27   93.81
   1   2  -2 3117.43   93.94
  -1  -2  -1 1475.43   47.18
   1  -2   1 1549.77   48.94
  -1   2   1 1538.52   47.97
  -1   2   1 1625.67   49.38
  -1   2   1 1620.50   49.42
   1   2  -1 1531.16   49.50
   1  -2   1 1507.09   48.05
  -1   2   0 3793.22  115.05
  -1   2   0 3817.94  113.11
   1  -2   0 3736.48  114.45
  -1  -2   0 3733.91  113.08
   1   2   0 3702.44  114.37
   1   2   0 3688.01  115.37
   1  -2  -1 1593.20   49.90
  -1   2  -1 1577.28   48.79
  -1  -2   1 1551.89   47.88
  -1   2  -1 1613.94   49.94
   1  -2  -1 1497.05   49.02
   1   2   1 1579.85   49.35
   1  -2  -2 3348.60   99.78
  -1   2  -2 3253.80   99.87
  -1  -2   2 3298.13   98.76
  -1  -2   2 3183.99   99.11
   1  -2  -2 3317.70   99.80
  -1  -2   2 3076.40   97.58
  -1   2  -2 3187.26   97.79
   1   2   2 3423.54   98.72
   1   2   2 3147.97   99.62
   1   2   2 3317.33   98.88
   1   2   2 3084.74   99.78
  -1  -2   3   70.23    4.52
   1  -2  -3   63.83    4.38
   1  -2  -3   68.79    4.83
  -1   2  -3   66.29    4.97
  -1   2  -3   60.93    3.95
   1   2   3   68.94    4.03
   1   2   3   66.40    4.61
  -1  -2   3   67.81    4.85
  -1  -2   3   60.18    4.81
   1   2   3   66.11    4.06
  -1  -2   3   66.51    3.64
   1  -2  -4 2361.21   75.84
  -1  -2   4 2383.34   75.31
   1  -2  -4 2397.86   75.65
   1  -2  -4 2356.68   74.61
  -1  -2   4 2367.83   76.41
   1   2   4 2390.70   74.67
  -1  -2   4 2427.13   76.16
  -1   2  -4 2387.78   74.69
   1  -2  -5   31.73    2.37
  -1   2  -5   29.58    2.20
   1  -2  -5   35.85    2.45
   1  -2  -5   36.28    4.01
   1   2   5   27.41    3.00
   1  -2  -5   30.76    4.05
  -1  -2   5   33.34    3.85
   1  -2  -5   31.14    3.21
  -1   2  -5   28.19    3.53
   1   2   5   31.36    3.05
   1  -2  -5   28.09    3.77
  -1  -2   5   28.55    3.91
  -1  -2   5   24.56    3.89
  -1   2  -6  596.49   20.77
   1  -2  -6  642.31   21.29
  -1   2  -6  653.36   21.18
   1  -2  -6  625.56   21.24
   1  -2  -6  674.19   25.03
   1  -2  -6  659.01   23.35
   1   2   6  649.79   23.64
   1  -2  -6  678.90   26.16
   1   2   6  643.69   23.35
  -1  -2   6  628.61   20.97
  -1  -2   6  642.18   25.09
  -1  -2   6  664.80   26.11
  -1   2  -6  667.95   24.96
  -1  -2   6  647.59   26.49
   1  -2  -6  658.07   25.28
   1   2   6  616.28   22.13
  -1   2  -7   68.07    3.96
  -1   2  -7   77.72    4.35
   1  -2  -7   68.15    3.89
   1  -2  -7   73.90    4.35
  -1  -2   7   80.12    7.42
   1  -2  -7   82.19    6.84
  -1  -2   7   75.90    7.10
  -1   2  -7   76.56    6.72
   1  -2  -7   71.02    6.40
   1   2   7   72.11    5.79
   1   2   7   68.65    5.55
   1  -2  -7   67.85    5.89
  -1  -2   7   70.75    3.53
  -1  -2   7   69.95    6.66
  -1  -2   7   73.26    4.09
   1  -2  -7   73.90    5.33
   1  -2  -7   92.47    7.87
   1   2   8   41.13    3.43
  -1   2  -8   38.85    3.08
   1   2   8   35.01    2.56
   1  -2  -8   31.58    3.11
  -1   2  -8   36.96    3.22
  -1  -2   8   34.38    5.13
   1  -2  -8   38.51    4.97
   1  -2  -8   34.22    3.56
   1   2   8   42.31    4.58
   1   2   8   36.23    4.44
  -1  -2   8   39.03    3.08
   1  -2  -8   35.89    5.46
   1  -2  -8   41.98    5.00
  -1  -2   8   45.80    5.85
  -1  -2   8   41.87    5.74
  -1  -2   9 1553.01   48.03
   1  -2  -9 1521.38   52.91
   1   2   9 1447.67   52.27
   1  -2  -9 1504.78   53.15
  -1  -2   9 1530.98   55.11
  -1  -2   9 1655.58   57.03
   1  -2  -9 1520.16   48.32
  -1  -2   9 1484.28   48.30
   1   2   9 1482.82   48.66
   1   2   9 1490.78   48.06
  -1   2  -9 1478.51   48.09
   1  -2  -9 1600.89   48.45
   1  -2  -9 1478.41   47.24
  -1   2  -9 1473.83   47.91
   1   2   9 1368.81   46.85
  -1   2  -9 1526.26   48.57
  -1   2  -9 1548.03   48.64
  -1   2  -9 1533.25   48.50
   1   2   9 1491.69   48.38
  -1   2  -9 1517.22   48.18
   1  -2  -9 1527.97   48.62
   1   2   9 1491.07   48.24
   1   2   9 1541.08   48.46
  -1  -2  10  190.87    8.77
   1  -2 -10  187.60   12.21
   1  -2 -10  186.16   12.12
   1   2  10  172.05   11.64
  -1  -2  10  186.78   13.16
  -1  -2  10  177.55    8.81
   1  -2 -10  185.28    8.88
   1   2  10  184.40    9.23
  -1   2 -10  186.96    8.77
  -1  -2  10  193.32    9.27
   1   2  10  190.00    8.81
   1  -2 -10  181.85    7.91
  -1   2 -10  177.29    8.05
  -1   2 -10  198.15    8.91
   1   2  10  177.99    7.86
   1  -2 -10  187.74    8.90
  -1   2 -10  203.38    9.39
  -1   2 -10  176.82    8.97
   1  -2 -10  186.60    8.73
  -1   2 -10  181.65    8.95
   1  -2 -10  186.70    9.10
   1   2  10  185.58    8.63
   1   2  10  185.32    8.99
  -1   2 -10  190.09    8.92
   1   2  10  175.65    8.86
   1   2  10  173.73    8.72
  -1  -2  11  146.46   12.98
  -1  -2  11  153.77    7.70
   1  -2 -11  123.98    9.81
   1  -2 -11  114.56    9.94
  -1  -2  11  134.88   11.23
  -1  -2  11  141.49    7.68
   1  -2 -11  134.66    7.49
   1   2  11  127.06    7.20
  -1  -2  11  141.55    7.94
  -1   2 -11  138.80    7.39
  -1  -2  11  143.85    7.75
  -1   2 -11  140.37    6.86
   1  -2 -11  129.22    6.34
  -1   2 -11  147.63    8.06
  -1   2 -11  151.69    8.10
   1  -2 -11  128.96    7.02
   1  -2 -11  136.27    7.41
   1  -2 -11  131.37    7.66
   1   2  11  142.55    7.28
   1   2  11  140.54    7.76
  -1   2 -11  138.88    7.53
   1   2  11  135.28    7.43
   1   2  11  140.71    7.79
  -1  -2  12   28.66    6.10
  -1  -2  12   38.15    3.88
   1  -2 -12   38.63    3.83
  -1   2 -12   39.96    3.66
   1   2  12   44.97    3.93
  -1  -2  12   39.76    4.13
  -1  -2  12   38.12    3.93
  -1  -2  12   51.03    4.21
   1  -2 -12   45.68    4.35
  -1   2 -12   43.18    3.48
  -1   2 -12   41.01    3.98
  -1   2 -12   39.65    4.07
   1  -2 -12   45.78    3.83
  -1   2 -12   38.01    3.99
   1  -2 -12   37.84    3.84
  -1   2 -12   35.46    3.73
   1  -2 -12   46.41    4.35
   1   2  12   35.00    3.31
   1   2  12   42.12    4.08
   1   2  12   35.49    3.55
   1   2  12   42.05    4.09
  -1  -2  13  101.06   11.59
  -1  -2  13  126.07   12.36
  -1  -2  13  126.53    7.44
  -1   2 -13  126.05    6.91
  -1  -2  13  123.50    7.66
   1   2  13  125.93    7.06
   1  -2 -13  142.34    7.96
  -1  -2  13  117.01    6.88
  -1  -2  13  133.85    7.61
   1   2  13  147.14    8.29
   1  -2 -13  132.63    7.05
  -1   2 -13  133.27    7.92
  -1   2 -13  138.25    7.61
  -1   2 -13  144.71    8.00
   1  -2 -13  133.87    7.49
   1   2  13  120.81    7.51
  -1   2 -13  121.93    7.21
   1  -2 -13  129.84    7.74
   1   2  13  134.68    7.15
  -1  -2  13  132.96    7.69
   1  -2 -13  119.37    6.95
  -1  -2  14  406.36   15.95
  -1  -2  14  412.30   16.35
  -1   2 -14  375.77   14.79
   1   2  14  383.16   15.05
  -1  -2  14  360.69   14.84
   1  -2 -14  413.84   16.08
  -1  -2  14  379.46   15.80
  -1   2 -14  403.56   15.74
  -1   2 -14  428.35   16.56
   1  -2 -14  413.18   15.87
   1   2  14  411.23   16.64
   1  -2 -14  382.59   15.09
   1   2  14  398.40   16.14
   1  -2 -14  404.40   16.33
  -1   2 -14  404.90   15.73
   1  -2 -14  361.76   14.98
  -1  -2  14  441.76   16.53
  -1  -2  15   85.54    5.49
  -1  -2  15   74.82    4.90
   1  -2 -15   84.50    5.33
  -1   2 -15   77.57    5.36
   1   2  15   78.48    5.51
  -1   2 -15   78.40    4.92
   1  -2 -15   71.66    4.53
   1  -2 -15   84.68    5.23
  -1   2 -15   84.35    5.12
   1  -2 -15   73.27    5.28
   1   2  15   83.55    5.45
   1   2  15   89.14    5.85
  -1  -2  15   73.46    4.98
   1   2  16   22.43    2.74
  -1  -2  16   16.77    1.96
   1   2  16   23.72    2.69
  -1   2 -16   21.54    2.63
   1  -2 -16   29.71    2.60
  -1  -2  16   23.01    2.42
   1  -2 -16   21.23    2.34
   1  -2 -16   21.99    2.63
  -1  -2  16   26.02    2.73
   1   2  16   22.70    2.55
  -1   2 -16   20.79    2.19
  -1  -2  16   22.41    2.57
   1   2  17   53.90    3.44
   1  -2 -17   47.67    2.85
  -1  -2  17   43.25    2.86
   1   2  17   55.43    3.37
  -1   2 -17   51.27    3.26
  -1   2 -17   49.55    3.24
   1  -2 -17   52.73    3.34
  -1  -2  17   52.57    3.32
  -1  -2  17   54.35    3.22
   1  -3  17  175.76    7.23
  -1   3  17  193.81    7.72
  -1  -3 -17  198.05    7.57
   1   3 -17  192.82    7.38
  -1   3  17  167.12    6.95
   1   3 -17  198.00    7.68
   1  -3  17  187.16    7.60
   1  -3  16  142.27    7.11
   1  -3  16  146.61    6.94
  -1  -3 -16  134.91    6.51
  -1  -3 -16  126.43    6.33
   1   3 -16  148.85    6.62
  -1  -3 -16  143.64    6.91
   1   3 -16  156.62    7.24
   1   3 -16  158.31    6.97
  -1   3  16  143.42    6.61
  -1  -3 -16  130.78    6.06
   1  -3  16  148.83    6.96
  -1   3  16  141.26    6.43
  -1   3  15   34.52    3.61
   1  -3  15   39.85    3.87
  -1   3  15   36.58    3.24
   1  -3  15   39.03    3.74
  -1  -3 -15   31.73    3.24
  -1   3  15   35.43    3.34
   1   3 -15   41.72    3.51
  -1  -3 -15   34.15    3.40
   1  -3  15   37.28    3.15
  -1  -3 -15   35.30    3.37
  -1  -3 -15   32.86    3.20
   1   3 -15   25.16    2.52
   1   3 -15   40.15    3.81
   1  -3  15   40.59    3.69
  -1   3  15   35.75    3.35
  -1  -3 -15   42.14    3.34
   1  -3  15   36.38    3.61
  -1   3  15   36.47    3.42
  -1   3  14   35.77    3.99
   1  -3  14   32.38    3.86
  -1   3  14   39.25    3.70
   1  -3  14   35.33    3.93
  -1  -3 -14   36.79    3.70
   1  -3  14   31.80    3.30
  -1  -3 -14   35.29    3.73
   1   3 -14   31.73    3.12
  -1   3  14   35.01    3.46
   1   3 -14   38.03    3.74
   1  -3  14   35.52    3.86
  -1   3  14   34.83    2.95
  -1   3  14   35.93    3.66
   1   3 -14   42.25    4.17
   1  -3  14   37.67    3.87
  -1  -3 -14   32.92    3.29
   1   3 -14   37.71    3.13
  -1  -3 -14   39.10    3.95
  -1   3  14   36.78    3.71
  -1  -3 -14   35.47    3.31
   1  -3  13  150.33    7.72
  -1  -3 -13  179.84    9.26
  -1   3  13  177.51    9.27
  -1  -3 -13  174.30    8.67
  -1  -3 -13  173.65    9.21
   1  -3  13  183.17    9.58
  -1   3  13  185.74    9.13
  -1   3  13  181.52    9.59
  -1  -3 -13  173.97    9.05
  -1  -3 -13  176.73    9.09
   1  -3  13  179.49    9.02
   1   3 -13  176.16    8.60
  -1   3  13  171.71    8.94
   1   3 -13  177.73    9.13
  -1  -3 -13  168.49    8.56
   1   3 -13  175.43    9.55
   1  -3  13  185.68    9.33
   1  -3  13  190.19    9.63
   1   3 -13  181.28    9.18
  -1   3  13  176.75    9.35
  -1   3  13  164.76    8.07
   1  -3  12   33.30    6.45
  -1   3  12   31.11    6.56
   1   3 -12   33.50    3.81
  -1   3  12   44.64    4.46
   1  -3  12   39.43    4.24
  -1  -3 -12   46.66    4.42
   1   3 -12   33.13    3.10
  -1   3  12   35.32    3.90
  -1  -3 -12   39.08    4.08
   1  -3  12   39.44    3.36
  -1  -3 -12   42.89    3.97
   1   3 -12   45.73    4.21
  -1  -3 -12   36.11    3.86
  -1   3  12   42.53    4.12
   1   3 -12   46.98    3.93
  -1  -3 -12   42.28    4.03
   1   3 -12   41.87    4.43
  -1  -3 -12   33.93    3.50
   1  -3  12   35.51    3.80
   1   3 -12   38.67    3.96
   1  -3  12   45.77    4.38
  -1   3  12   38.12    4.15
  -1   3  12   46.95    3.68
  -1   3  11  385.09   20.80
   1  -3  11  428.76   24.43
  -1   3  11  385.85   23.82
   1  -3  11  439.99   16.62
  -1  -3 -11  398.34   21.32
   1  -3  11  416.70   22.23
  -1   3  11  437.07   17.57
   1   3 -11  446.87   17.41
   1  -3  11  480.90   17.86
  -1   3  11  413.41   16.33
   1  -3  11  399.39   15.77
  -1   3  11  461.09   17.56
  -1  -3 -11  469.61   17.03
  -1  -3 -11  411.81   17.03
   1   3 -11  413.96   15.80
  -1  -3 -11  421.47   16.65
   1   3 -11  436.01   16.63
  -1   3  11  435.71   17.19
  -1  -3 -11  450.52   17.08
   1   3 -11  438.11   17.13
   1   3 -11  462.66   17.83
  -1  -3 -11  413.15   16.45
   1  -3  11  430.06   17.07
  -1   3  11  415.29   16.03
   1   3 -11  420.03   17.14
   1  -3  11  426.41   17.19
  -1   3  11  416.99   17.34
  -1   3  10  339.83   21.09
   1  -3  10  367.59   13.88
   1  -3  10  332.41   20.29
  -1  -3 -10  331.23   18.59
  -1  -3 -10  366.74   21.13
   1  -3  10  356.64   19.20
   1   3 -10  354.13   14.73
  -1   3  10  341.47   14.60
   1   3 -10  348.36   13.33
  -1   3  10  343.15   13.93
  -1   3  10  361.74   14.69
  -1  -3 -10  362.64   14.11
  -1  -3 -10  353.47   14.36
  -1   3  10  345.53   14.46
   1   3 -10  350.57   13.87
   1   3 -10  345.60   14.28
  -1  -3 -10  337.76   13.74
   1  -3  10  351.41   14.38
   1  -3  10  358.44   14.47
   1   3 -10  357.07   14.58
  -1   3  10  334.95   13.38
   1  -3   9  784.00   25.55
  -1   3   9  807.37   34.73
   1  -3   9  785.95   25.53
   1  -3   9  764.57   31.77
  -1  -3  -9  722.56   32.30
  -1  -3  -9  776.01   31.69
   1  -3   9  727.74   29.75
  -1  -3  -9  715.56   32.61
   1  -3   9  732.18   31.24
   1   3  -9  756.80   26.56
  -1   3   9  769.06   26.42
  -1   3   9  770.81   25.82
  -1  -3  -9  757.36   26.05
  -1  -3  -9  802.36   25.80
  -1   3   9  730.06   26.15
   1   3  -9  715.49   24.91
   1   3  -9  738.01   25.90
   1   3  -9  743.85   25.53
  -1   3   9  730.63   26.17
   1  -3   9  742.27   25.85
  -1  -3  -9  670.16   25.15
   1   3  -9  735.85   26.20
   1  -3   9  755.49   26.06
  -1  -3  -8  642.02   28.06
   1  -3   8  652.49   27.40
   1  -3   8  636.41   21.91
   1  -3   8  648.18   22.01
  -1   3   8  721.45   30.52
   1  -3   8  646.08   26.24
   1  -3   8  669.99   27.42
   1  -3   8  662.93   27.49
  -1  -3  -8  670.13   28.79
   1   3  -8  639.85   22.98
  -1   3   8  635.38   22.69
  -1   3   8  654.46   22.80
  -1   3   8  662.07   22.47
  -1  -3  -8  647.03   22.47
  -1  -3  -8  664.40   21.89
  -1  -3  -8  663.10   22.15
   1   3  -8  628.21   21.55
  -1   3   8  649.90   22.81
   1  -3   8  608.69   22.26
   1   3  -8  632.18   22.74
   1  -3   8  641.45   22.48
   1  -3   7  850.46   32.40
   1  -3   7  814.93   31.10
  -1  -3  -7  831.91   33.23
  -1  -3  -7  858.15   33.04
   1  -3   7  874.48   33.94
   1  -3   7  852.80   32.30
   1  -3   7  859.39   27.43
  -1  -3  -7  842.60   27.22
   1   3  -7  802.46   26.92
  -1  -3  -7  846.55   27.41
  -1   3   7  846.40   27.89
   1  -3   7  826.63   27.18
   1  -3   6  455.51   19.19
  -1  -3  -6  476.02   20.40
  -1   3   6  439.10   17.41
   1   3  -6  432.85   17.41
   1  -3   6  462.89   18.60
   1  -3   6  436.97   18.96
  -1  -3  -6  484.19   20.05
   1  -3   6  453.57   15.27
   1  -3   6  469.24   20.57
  -1  -3  -6  422.61   14.96
   1   3  -6  429.67   14.84
  -1   3   6  464.04   15.84
  -1  -3  -6  436.32   15.17
   1  -3   6  431.77   15.09
  -1  -3  -5  961.52   33.53
   1  -3   5  930.27   32.70
   1   3  -5  882.51   31.71
  -1  -3  -5  954.80   33.31
   1  -3   5  918.89   33.91
   1  -3   5  892.89   32.28
  -1   3   5  927.43   34.86
  -1   3   5  913.01   29.26
   1  -3   5  912.23   28.67
   1  -3   5  885.71   28.54
  -1   3   5  875.69   29.25
  -1  -3  -4 2273.42   74.79
   1   3  -4 2217.86   74.09
   1   3  -4 2360.28   74.14
   1   3  -4 2388.26   72.56
  -1  -3  -4 2419.83   74.76
   1  -3   4 2337.30   75.42
  -1  -3  -4 2193.00   72.18
  -1   3   4 2422.05   76.57
  -1  -3  -4 2357.96   74.01
   1  -3   4 2488.25   74.76
   1  -3   4 2435.21   74.22
   1  -3   4 2301.65   70.66
  -1   3   4 2300.59   71.21
   1  -3   4 2316.79   70.59
  -1   3   4 2330.49   71.25
  -1  -3  -3  268.66    9.75
  -1  -3  -3  291.01   11.97
  -1  -3  -3  262.79   10.10
  -1  -3  -3  263.56   10.90
   1  -3   3  276.83   12.24
   1  -3   3  287.05   12.72
  -1   3   3  298.48   13.53
   1   3  -3  292.72   12.66
   1   3  -3  257.92   12.26
   1   3  -3  278.15   11.24
  -1   3   2 2370.47   69.18
  -1  -3  -2 2207.08   66.57
   1  -3   2 2309.50   70.01
  -1  -3  -2 2071.03   66.06
   1   3  -2 2284.68   70.51
   1   3  -2 2330.23   68.86
   1   3  -2 2354.73   70.61
   1  -3   1  214.76    9.82
   1  -3   1  222.19    9.51
  -1   3   1  213.34    9.22
  -1  -3  -1  197.68    7.34
  -1  -3  -1  202.57    6.93
   1   3  -1  207.36   10.25
   1   3  -1  222.53   10.40
   1  -3   1  218.34    9.53
  -1   3   0 2276.49   66.78
  -1  -3   0 1987.61   64.00
   1  -3   0 2202.14   66.91
   1  -3   0 2187.95   66.95
   1   3   0 2136.73   67.92
   1   3   0 2199.89   68.09
   1   3   0 2188.32   66.41
  -1   3  -1  222.74    9.83
   1  -3  -1  228.95    9.94
   1  -3  -1  228.03    9.82
  -1  -3   1  193.75    6.76
   1  -3  -1  227.30    9.82
   1   3   1  235.32    9.38
  -1   3  -2 2339.66   69.80
   1  -3  -2 2379.22   70.16
   1  -3  -2 2402.60   70.17
   1   3   2 2374.93   70.51
  -1  -3   2 2074.04   65.68
   1  -3  -2 2369.60   70.16
   1   3   2 2250.77   70.31
  -1   3  -2 2227.36   66.54
   1   3   2 2214.85   68.71
  -1   3  -3  283.26   12.69
   1  -3  -3  279.18   12.48
   1  -3  -3  282.02   12.24
  -1  -3   3  297.08   12.17
   1   3   3  284.06   11.30
  -1  -3   3  270.11   10.94
  -1  -3   3  262.88    9.99
  -1   3  -3  259.09   10.32
   1   3   3  291.44   12.68
   1  -3  -3  290.36   12.84
   1   3   3  284.65   12.51
  -1   3  -4 2300.44   72.32
   1   3   4 2387.83   74.10
  -1  -3   4 2386.99   72.40
   1   3   4 2337.84   73.85
   1   3   4 2347.43   72.21
  -1  -3   4 2246.03   74.63
  -1  -3   4 2448.35   75.44
   1  -3  -4 2405.54   74.73
  -1  -3   4 2493.17   74.28
   1  -3  -4 2341.35   73.90
   1  -3  -4 2226.58   70.55
  -1   3  -4 2280.17   70.50
   1  -3  -4 2269.08   70.56
  -1  -3   5  941.39   33.65
  -1  -3   5  971.80   34.22
   1   3   5  955.65   32.04
   1  -3  -5  933.44   32.24
   1  -3  -5  932.87   33.37
  -1  -3   5  928.61   32.91
   1  -3  -5  900.22   29.02
   1  -3  -5  873.13   28.97
  -1   3  -5  875.44   28.75
   1   3   6  423.54   16.95
  -1  -3   6  467.96   20.08
  -1  -3   6  433.79   19.97
  -1   3  -6  459.37   17.82
   1  -3  -6  476.08   19.77
   1  -3  -6  438.58   19.25
   1  -3  -6  436.00   17.96
  -1  -3   6  436.77   19.14
  -1  -3   6  405.52   14.10
   1  -3  -6  463.70   20.14
  -1   3  -6  400.75   14.39
   1  -3  -6  429.01   15.08
   1  -3  -6  418.59   15.10
  -1   3  -6  434.08   14.94
  -1  -3   7  870.76   33.32
  -1   3  -7  778.33   26.70
  -1  -3   7  903.82   33.94
   1  -3  -7  888.48   32.70
   1  -3  -7  874.11   27.41
   1  -3  -7  859.31   27.33
  -1   3  -7  824.29   27.09
   1   3   7  751.90   26.06
  -1   3  -7  791.87   26.50
  -1  -3   7  837.17   32.28
  -1  -3   7  822.75   26.11
   1  -3  -7  792.95   31.95
   1  -3  -7  892.00   33.75
   1  -3  -7  825.27   30.19
  -1  -3   8  633.24   21.10
  -1  -3   8  646.91   27.71
  -1  -3   8  654.93   22.04
   1  -3  -8  621.75   27.18
   1  -3  -8  608.99   24.71
   1  -3  -8  641.60   26.39
   1  -3  -8  657.02   28.64
   1  -3  -8  626.19   27.18
  -1  -3   8  687.78   29.25
   1   3   8  625.79   22.75
   1   3   8  673.42   22.81
  -1   3  -8  602.12   20.91
   1  -3  -8  637.82   21.81
   1  -3  -8  686.56   22.52
   1   3   8  624.47   21.21
   1  -3  -8  652.18   22.43
  -1   3  -8  626.72   21.66
  -1   3  -8  662.20   22.68
   1   3   8  632.72   22.40
  -1   3  -8  635.05   22.49
  -1   3  -8  652.24   22.61
   1   3   8  639.94   22.17
   1   3   8  678.18   22.69
   1  -3  -8  626.24   22.49
   1  -3  -9  749.40   30.19
   1  -3  -9  656.57   27.20
   1  -3  -9  760.15   32.85
  -1  -3   9  758.70   32.17
  -1  -3   9  749.14   25.22
   1  -3  -9  742.07   30.92
  -1  -3   9  711.52   31.56
  -1  -3   9  749.97   32.74
   1  -3  -9  716.44   25.22
  -1  -3   9  741.44   25.21
   1   3   9  789.00   26.32
   1   3   9  728.39   25.82
  -1   3  -9  736.11   25.37
   1   3   9  749.29   25.06
   1  -3  -9  714.25   24.68
  -1   3  -9  744.74   24.95
   1   3   9  692.63   24.10
   1  -3  -9  741.50   25.59
  -1   3  -9  694.48   23.92
  -1   3  -9  763.89   25.93
  -1   3  -9  727.43   25.59
  -1   3  -9  741.79   25.80
   1   3   9  731.75   24.30
   1   3   9  757.96   25.46
   1   3   9  721.35   25.04
  -1   3  -9  725.82   25.31
   1   3   9  742.97   25.63
   1  -3  -9  717.24   25.56
   1   3   9  707.23   25.30
   1  -3 -10  333.46   18.39
  -1  -3  10  381.65   21.67
  -1  -3  10  359.64   14.20
   1  -3 -10  334.89   18.68
  -1  -3  10  357.34   20.05
  -1  -3  10  323.73   20.40
  -1  -3  10  350.53   14.15
   1  -3 -10  347.21   14.15
   1   3  10  364.89   15.12
  -1  -3  10  361.74   14.57
   1   3  10  339.34   13.83
  -1   3 -10  350.75   14.23
   1  -3 -10  354.60   13.57
   1  -3 -10  381.09   14.86
  -1   3 -10  364.16   14.88
  -1   3 -10  361.94   14.82
  -1   3 -10  362.58   14.62
   1  -3 -10  366.85   14.62
   1   3  10  355.44   14.42
  -1   3 -10  333.71   14.17
   1   3  10  342.37   13.85
   1  -3 -10  352.04   14.52
   1   3  10  372.66   14.50
   1   3  10  357.18   14.54
   1  -3 -11  417.59   21.85
   1  -3 -11  374.37   21.01
  -1  -3  11  434.54   16.97
  -1  -3  11  414.84   22.83
   1  -3 -11  426.42   16.87
  -1  -3  11  441.73   17.05
   1   3  11  456.47   18.08
   1   3  11  405.98   16.41
  -1  -3  11  452.31   17.44
  -1   3 -11  447.34   16.96
   1  -3 -11  417.45   15.91
   1  -3 -11  463.20   17.65
   1  -3 -11  456.72   17.39
  -1   3 -11  437.98   17.58
  -1   3 -11  438.19   17.58
  -1   3 -11  457.26   17.46
   1  -3 -11  443.93   16.91
   1  -3 -11  435.92   17.37
   1   3  11  460.46   17.44
  -1   3 -11  412.24   16.97
   1   3  11  431.31   17.17
  -1  -3  12   38.38    6.18
  -1  -3  12   39.17    3.79
   1  -3 -12   37.24    3.71
   1   3  12   36.15    4.30
  -1  -3  12   37.80    3.97
   1   3  12   37.88    3.47
  -1   3 -12   45.04    3.85
   1  -3 -12   38.08    3.08
  -1  -3  12   40.69    3.99
  -1   3 -12   42.09    4.26
  -1   3 -12   44.06    4.42
   1  -3 -12   39.50    3.66
  -1   3 -12   35.79    3.81
   1   3  12   43.92    4.57
   1  -3 -12   39.12    3.80
   1   3  12   40.10    3.94
  -1   3 -12   38.63    3.85
   1  -3 -12   39.18    4.12
   1   3  12   38.43    3.84
  -1  -3  13  169.09   14.69
   1   3  13  178.22    9.63
  -1  -3  13  155.53    8.37
  -1   3 -13  147.92    7.97
  -1  -3  13  169.46    8.94
   1   3  13  156.31    7.87
  -1  -3  13  173.80    8.55
  -1  -3  13  165.13    8.87
  -1   3 -13  177.64    9.31
  -1   3 -13  171.12    9.30
   1  -3 -13  180.85    8.85
   1   3  13  176.38    9.63
  -1   3 -13  166.86    8.73
   1  -3 -13  173.48    8.33
   1   3  13  181.90    9.10
   1  -3 -13  173.45    9.10
  -1   3 -13  168.07    8.72
   1   3  13  175.99    8.72
   1   3  14   39.96    4.26
  -1  -3  14   34.87    3.40
  -1   3 -14   35.07    3.00
  -1  -3  14   37.48    3.76
  -1  -3  14   33.00    3.17
  -1  -3  14   33.05    3.53
   1  -3 -14   34.13    3.82
   1   3  14   42.54    4.33
   1  -3 -14   38.50    3.67
  -1   3 -14   32.98    3.74
   1  -3 -14   30.59    3.05
  -1   3 -14   39.68    3.59
  -1   3 -14   34.72    3.50
   1  -3 -14   39.32    3.95
   1   3  14   34.24    3.65
   1  -3 -14   31.45    3.04
   1   3  14   31.67    3.19
  -1  -3  15   44.65    3.71
   1   3  15   43.99    3.63
  -1  -3  15   41.25    3.62
   1  -3 -15   42.24    3.71
   1   3  15   40.16    3.87
  -1   3 -15   35.02    3.08
   1  -3 -15   38.06    3.42
   1  -3 -15   39.23    3.10
  -1   3 -15   40.68    3.81
   1  -3 -15   39.50    3.67
   1   3  15   35.90    3.45
  -1   3 -15   39.21    3.38
  -1  -3  15   42.37    3.72
   1   3  15   38.10    3.80
   1   3  16  150.49    7.00
  -1  -3  16  146.68    7.10
  -1  -3  16  134.36    6.27
   1   3  16  122.02    5.97
   1  -3 -16  137.90    6.31
   1   3  16  152.81    7.07
  -1   3 -16  154.67    6.98
   1  -3 -16  128.95    6.42
  -1  -3  16  139.42    6.55
   1   3  16  136.05    6.44
  -1  -3  16  146.62    6.75
   1  -3 -16  151.85    6.92
   1   3  17  187.38    7.37
  -1  -3  17  191.55    7.67
   1   3  17  189.14    7.48
  -1   3 -17  190.89    7.46
  -1   3 -17  189.41    7.31
   1  -3 -17  193.78    7.45
  -1  -3  17  185.70    7.22
  -1   3 -17  164.97    6.66
  -1  -3  17  190.09    7.33
   1  -4  17   22.85    1.91
  -1   4  17   17.88    1.87
  -1   4  17   23.08    1.98
  -1  -4 -17   23.00    1.94
   1   4 -17   21.89    1.83
   1  -4  17   19.31    1.72
   1  -4  16   49.08    3.49
   1  -4  16   41.26    3.32
  -1  -4 -16   40.12    2.96
   1   4 -16   35.23    2.82
  -1  -4 -16   46.32    3.36
  -1  -4 -16   35.99    2.96
  -1   4  16   41.85    2.85
   1   4 -16   44.84    3.23
   1   4 -16   53.89    3.70
  -1   4  16   43.20    3.08
   1  -4  15    4.43    1.67
   1   4 -15    7.02    1.65
  -1  -4 -15    6.14    1.73
  -1  -4 -15    6.47    1.84
   1  -4  15    5.77    1.50
  -1  -4 -15    6.39    1.86
   1  -4  15    7.24    1.74
   1   4 -15   10.00    1.99
  -1  -4 -15    5.11    1.36
  -1   4  15    6.12    1.54
   1   4 -15    4.31    1.78
  -1   4  15    5.18    1.68
   1  -4  15    6.23    1.84
   1  -4  14   40.04    3.96
   1   4 -14   32.25    2.70
  -1   4  14   33.70    3.22
  -1  -4 -14   34.43    3.29
  -1   4  14   39.65    3.74
  -1  -4 -14   28.88    3.42
   1   4 -14   33.13    3.06
  -1  -4 -14   32.92    3.57
  -1   4  14   44.12    3.81
   1  -4  14   41.13    3.74
   1   4 -14   29.63    3.35
   1  -4  14   34.59    3.55
   1   4 -14   28.46    3.55
  -1  -4 -14   37.28    3.37
  -1   4  14   31.09    3.19
  -1   4  14   32.41    3.57
   1  -4  14   32.47    3.62
  -1   4  13   13.52    2.25
   1   4 -13   14.44    2.03
   1  -4  13   13.35    2.69
  -1   4  13   13.75    2.85
   1  -4  13   14.60    2.74
  -1  -4 -13   16.52    2.64
  -1  -4 -13    9.18    2.25
   1  -4  13   10.05    1.78
  -1   4  13    8.49    2.29
  -1  -4 -13   13.41    2.50
   1   4 -13   13.08    2.20
  -1   4  13   10.21    2.35
   1   4 -13   11.17    2.43
   1  -4  13   13.35    2.59
  -1  -4 -13    9.18    2.27
   1   4 -13    8.22    1.77
  -1  -4 -13   13.53    2.44
   1   4 -13   17.73    3.07
   1  -4  13    9.68    2.24
   1  -4  13   16.63    2.84
  -1   4  13   14.04    2.64
   1  -4  12  116.62   12.16
   1  -4  12  132.36    7.25
  -1   4  12  131.85    7.30
   1  -4  12  125.24    7.70
   1  -4  12  134.26    7.97
  -1   4  12  127.71    7.82
  -1  -4 -12  121.32    7.22
  -1   4  12  130.45    7.80
   1  -4  12  119.38    6.55
  -1  -4 -12  120.43    7.49
  -1  -4 -12  134.71    7.56
   1   4 -12  131.01    7.19
   1   4 -12  137.03    7.74
  -1   4  12  123.96    7.55
   1   4 -12  141.58    8.25
   1   4 -12  126.01    6.85
  -1  -4 -12  131.53    7.22
   1  -4  12  128.69    7.47
   1  -4  12  136.94    7.83
  -1   4  12  132.45    8.00
   1  -4  11   75.96    5.12
   1  -4  11   65.86    8.22
  -1  -4 -11   71.66    8.20
   1   4 -11   73.62    5.69
  -1   4  11   80.97    5.82
  -1   4  11   66.43    5.01
  -1   4  11   70.48    5.58
   1  -4  11   75.75    5.79
  -1  -4 -11   85.01    5.76
  -1   4  11   72.19    5.55
  -1  -4 -11   75.69    5.44
   1   4 -11   74.92    5.19
  -1   4  11   85.64    5.96
   1   4 -11   74.99    5.44
   1   4 -11   73.42    5.77
   1  -4  11   72.72    5.31
  -1  -4 -11   74.86    5.16
   1   4 -11   84.29    5.89
  -1   4  11   75.08    5.72
   1  -4  11   80.15    5.63
   1  -4  10  175.56    8.46
  -1  -4 -10  178.66   13.39
  -1  -4 -10  180.88   13.96
   1  -4  10  195.70    8.74
  -1   4  10  170.89   11.35
   1  -4  10  161.80   12.82
  -1  -4 -10  175.38   14.15
   1  -4  10  142.65   11.37
   1  -4  10  174.88   13.13
  -1   4  10  175.43    9.14
   1   4 -10  171.00    9.31
  -1   4  10  183.53    9.27
  -1  -4 -10  173.69    8.43
  -1  -4 -10  166.17    8.80
  -1   4  10  188.66    9.33
  -1   4  10  178.81    9.16
   1   4 -10  193.62    9.16
   1   4 -10  171.39    8.47
   1  -4  10  169.32    8.58
  -1  -4 -10  165.96    8.28
   1   4 -10  178.19    9.21
   1  -4  10  170.17    8.82
  -1   4  10  185.65    9.42
  -1   4  10  180.69    8.26
  -1   4   9   35.41    6.64
   1  -4   9   34.66    5.48
   1  -4   9   34.63    5.89
  -1  -4  -9   42.53    6.27
   1  -4   9   36.58    3.23
   1  -4   9   43.36    3.54
  -1  -4  -9   31.68    5.64
  -1  -4  -9   38.89    6.24
   1  -4   9   37.09    5.27
   1  -4   9   33.26    5.49
   1  -4   9   36.60    5.51
   1   4  -9   39.17    3.90
  -1   4   9   31.70    3.45
  -1   4   9   38.41    3.69
  -1  -4  -9   35.28    3.51
  -1   4   9   35.24    3.63
  -1  -4  -9   40.43    3.38
   1   4  -9   31.76    2.62
   1   4  -9   37.60    3.53
   1   4  -9   40.93    3.42
  -1   4   9   28.63    3.33
   1  -4   9   33.78    3.21
   1   4  -9   41.15    3.86
  -1   4   9   37.20    3.21
   1  -4   9   36.77    3.50
   1  -4   8   53.66    6.55
  -1   4   8   75.28    8.71
   1  -4   8   59.26    7.58
  -1  -4  -8   64.79    7.36
   1  -4   8   65.59    4.19
   1  -4   8   65.47    6.81
   1  -4   8   64.76    6.61
  -1  -4  -8   63.39    7.46
   1  -4   8   72.24    7.45
   1   4  -8   68.30    4.91
  -1   4   8   69.71    4.65
  -1   4   8   61.48    4.06
  -1   4   8   61.69    4.47
   1   4  -8   62.35    4.21
  -1   4   8   61.85    4.58
   1   4  -8   68.44    4.58
  -1   4   8   61.99    4.21
   1  -4   8   65.21    4.44
   1   4  -8   62.52    4.63
   1  -4   8   68.92    4.37
  -1  -4  -8   67.97    4.56
   1   4  -8   58.32    3.55
  -1   4   8   72.86    4.94
   1  -4   8   72.46    4.26
  -1  -4  -8   68.87    4.00
  -1  -4  -8   62.58    4.09
   1   4  -7 1356.02   43.02
  -1  -4  -7 1295.95   41.34
   1  -4   7 1331.81   41.70
   1   4  -7 1252.43   40.97
  -1  -4  -7 1344.07   41.74
   1  -4   7 1327.66   47.49
   1  -4   7 1333.08   41.91
  -1  -4  -7 1339.73   48.25
   1  -4   7 1382.40   49.89
  -1  -4  -7 1408.37   48.99
   1  -4   7 1312.20   46.90
   1  -4   7 1384.18   47.60
  -1   4   7 1238.75   43.83
  -1   4   7 1346.36   42.83
  -1  -4  -6  515.71   17.10
   1  -4   6  503.36   17.18
  -1  -4  -6  488.49   17.24
   1  -4   6  522.18   17.42
  -1  -4  -6  538.34   22.75
   1  -4   6  528.61   21.91
  -1   4   6  504.13   20.71
   1   4  -6  496.54   20.71
   1  -4   6  546.48   22.21
   1  -4   6  504.56   17.48
   1  -4   6  534.46   23.31
  -1  -4  -6  520.13   22.52
   1  -4   5  669.36   21.61
   1  -4   5  643.05   21.33
   1  -4   5  652.81   21.69
   1   4  -5  703.01   25.64
  -1  -4  -5  696.44   26.63
   1   4  -5  643.30   25.60
   1   4  -5  679.60   23.74
  -1   4   5  691.22   28.52
   1  -4   5  700.15   27.42
  -1  -4  -5  688.17   26.55
  -1  -4  -5  646.18   23.89
   1  -4   5  663.08   26.04
   1  -4   4 2510.20   78.19
   1  -4   4 2604.86   78.42
  -1   4   4 2591.13   79.22
   1   4  -4 2433.31   82.94
  -1  -4  -4 2589.40   82.99
   1  -4   4 2602.08   82.63
   1   4  -4 2628.53   83.14
   1   4  -4 2692.02   81.08
  -1  -4  -4 2470.86   80.05
   1  -4   4 2581.27   83.72
  -1  -4  -4 2677.97   81.90
   1  -4   4 2629.91   83.01
   1  -4   4 2750.48   82.93
  -1   4   3 1817.77   53.91
   1  -4   3 1672.42   53.08
   1   4  -3 1719.63   57.95
   1   4  -3 1777.29   57.92
   1   4  -3 1739.49   55.87
  -1  -4  -3 1845.50   56.29
  -1  -4  -3 1625.27   54.09
   1  -4   3 1836.55   57.49
  -1   4   3 1829.79   55.96
   1  -4   3 1721.21   57.49
  -1  -4  -3 1719.77   54.82
  -1   4   2   87.47    4.37
   1   4  -2   92.81    6.84
   1   4  -2   98.97    7.08
   1  -4   2  113.75    6.71
   1   4  -2   86.91    5.66
  -1   4   2  100.16    6.51
  -1   4   2   93.70    5.64
   1  -4   2   96.84    6.49
  -1  -4  -2   90.08    4.30
   1  -4   1   44.97    4.22
   1   4  -1   55.47    5.25
   1   4  -1   51.86    5.06
  -1   4   1   46.06    3.74
  -1  -4  -1   37.40    1.92
  -1  -4  -1   47.46    2.69
   1  -4   1   48.30    4.18
  -1   4   1   50.37    4.34
   1   4   0    1.72    1.32
   1   4   0    2.16    1.90
   1   4   0    2.60    1.60
  -1   4   0    2.21    1.41
   1  -4   0    1.10    1.40
   1  -4   0    0.28    1.31
  -1   4   0    2.12    1.55
   1  -4  -1   51.04    4.43
   1   4   1   54.81    4.22
   1  -4  -1   54.94    4.65
  -1   4  -1   56.42    4.51
   1  -4  -1   46.73    4.42
  -1  -4   1   44.62    2.63
  -1   4  -1   51.95    4.37
   1   4   2  103.12    7.06
   1  -4  -2   92.44    6.41
   1   4   2   96.36    5.76
   1   4   2   91.68    6.71
  -1   4  -2   86.84    5.94
   1  -4  -2   94.24    6.46
   1  -4  -2   85.03    6.25
  -1   4  -2   94.25    6.29
   1  -4  -2  101.63    6.54
  -1  -4   2   75.68    3.64
  -1  -4   3 1608.46   52.70
   1   4   3 1749.98   57.66
   1  -4  -3 1854.12   57.88
   1   4   3 1724.47   57.35
  -1  -4   3 1753.83   54.41
  -1  -4   3 1791.53   55.53
   1   4   3 1800.45   55.60
   1  -4  -3 1784.13   57.70
   1  -4  -3 1737.27   57.16
  -1   4  -3 1747.26   56.63
   1  -4  -4 2605.54   78.84
   1  -4  -4 2421.45   78.80
   1  -4  -4 2678.90   84.26
  -1  -4   4 2735.97   81.58
   1   4   4 2606.96   83.22
   1   4   4 2644.18   83.62
   1   4   4 2561.81   81.19
   1  -4  -4 2629.76   83.25
   1  -4  -4 2614.17   83.56
  -1   4  -4 2687.46   83.16
  -1  -4   4 2652.87   83.21
   1  -4  -5  657.57   22.32
   1  -4  -5  665.33   22.29
  -1   4  -5  670.00   22.01
   1   4   5  692.86   26.22
   1   4   5  689.61   25.84
  -1  -4   5  725.07   27.88
   1   4   5  686.71   24.08
  -1  -4   5  638.02   26.86
  -1  -4   5  692.28   26.71
   1  -4  -5  675.22   26.67
   1  -4  -5  701.36   26.42
   1  -4  -6  512.52   17.70
   1  -4  -6  513.45   17.75
   1  -4  -6  506.64   22.78
  -1  -4   6  509.31   22.20
   1  -4  -6  514.69   21.55
  -1  -4   6  477.38   16.73
   1   4   6  522.69   20.77
  -1  -4   6  552.61   23.55
  -1  -4   6  515.32   22.97
  -1   4  -6  530.48   21.45
   1  -4  -7 1387.70   43.12
   1   4   7 1253.28   41.90
   1  -4  -7 1353.29   43.04
  -1   4  -7 1378.36   43.39
   1   4   7 1358.28   43.35
   1  -4  -7 1396.01   47.51
  -1  -4   7 1288.30   41.79
   1  -4  -7 1304.30   48.98
  -1  -4   7 1409.50   49.02
   1  -4  -7 1460.89   50.16
  -1  -4   7 1443.01   50.23
  -1   4  -7 1324.15   43.54
  -1  -4   7 1405.68   50.38
   1  -4  -7 1412.49   49.69
  -1  -4   8   61.83    7.14
   1  -4  -8   70.95    6.98
   1  -4  -8   65.93    7.67
  -1  -4   8   64.08    4.23
   1  -4  -8   66.36    6.45
  -1  -4   8   69.27    3.83
   1  -4  -8   78.10    7.95
  -1  -4   8   82.10    8.68
   1  -4  -8   62.40    7.24
   1   4   8   65.76    4.80
   1  -4  -8   65.07    4.41
  -1   4  -8   65.78    4.53
   1  -4  -8   73.39    4.76
   1  -4  -8   66.14    4.55
   1   4   8   63.88    3.84
  -1   4  -8   72.50    4.87
  -1   4  -8   71.92    4.88
  -1   4  -8   76.08    4.90
   1   4   8   62.61    4.56
   1   4   8   63.46    3.98
   1   4   8   58.27    4.15
  -1   4  -8   65.09    4.49
   1  -4  -8   70.51    4.77
   1   4   8   62.37    4.61
  -1  -4   9   39.73    2.94
   1  -4  -9   40.11    4.95
  -1  -4   9   30.11    5.65
   1  -4  -9   36.68    5.47
   1  -4  -9   39.82    5.99
   1  -4  -9   40.05    6.45
  -1  -4   9   36.86    3.38
  -1  -4   9   33.94    5.71
  -1  -4   9   38.34    6.40
   1  -4  -9   36.48    5.82
   1  -4  -9   36.35    3.33
   1   4   9   33.58    3.62
  -1   4  -9   32.44    3.29
   1  -4  -9   37.34    3.34
   1  -4  -9   37.67    3.61
   1  -4  -9   39.62    3.72
  -1   4  -9   33.25    3.51
  -1   4  -9   39.60    3.76
  -1   4  -9   35.62    3.58
   1   4   9   38.23    2.98
   1   4   9   29.24    2.99
   1   4   9   36.78    3.33
  -1   4  -9   35.05    3.42
   1   4   9   35.06    3.61
   1  -4  -9   37.66    3.62
  -1  -4  10  176.79   13.76
  -1  -4  10  189.07    8.79
   1  -4 -10  175.92   13.39
  -1  -4  10  169.64   14.49
   1  -4 -10  165.69   12.29
   1  -4 -10  156.93   13.41
  -1  -4  10  180.15   14.22
  -1  -4  10  181.26   13.93
  -1  -4  10  151.46   13.42
   1   4  10  180.20    9.34
   1  -4 -10  176.37    8.60
  -1   4 -10  166.70    8.55
  -1  -4  10  168.58    8.70
   1  -4 -10  179.17    8.37
   1  -4 -10  180.09    9.10
   1  -4 -10  187.64    9.12
   1   4  10  180.30    7.95
  -1   4 -10  180.45    9.06
  -1   4 -10  186.31    9.41
  -1   4 -10  188.26    9.39
   1  -4 -10  177.31    8.98
   1   4  10  172.63    8.61
  -1   4 -10  175.76    8.90
   1   4  10  167.09    8.89
   1  -4 -10  159.68    8.65
  -1  -4  11   87.01    5.65
  -1  -4  11   72.61    9.58
   1  -4 -11   73.38    8.53
   1  -4 -11   65.79    7.71
  -1  -4  11   80.69    9.15
   1   4  11   72.68    5.82
   1  -4 -11   71.31    5.10
  -1   4 -11   74.76    5.24
  -1  -4  11   78.45    5.54
   1  -4 -11   93.48    5.40
   1  -4 -11   78.11    5.74
  -1   4 -11   83.61    6.05
  -1   4 -11   72.48    5.48
  -1   4 -11   72.47    5.76
   1   4  11   93.45    6.44
   1   4  11   81.47    5.53
  -1   4 -11   69.69    5.28
   1  -4 -11   76.03    5.60
   1  -4 -11   71.70    5.34
   1   4  11   83.37    5.77
   1  -4 -12  105.46   10.06
  -1  -4  12  139.83    7.63
  -1  -4  12  111.92   12.33
   1  -4 -12  117.18   10.63
  -1  -4  12  107.41   10.68
   1  -4 -12  131.63    7.24
   1   4  12  139.68    8.26
  -1   4 -12  129.60    7.20
  -1  -4  12  127.74    7.43
   1  -4 -12  133.65    7.96
   1  -4 -12  123.81    6.58
  -1   4 -12  143.80    8.25
  -1   4 -12  140.72    8.05
  -1   4 -12  131.61    7.56
   1   4  12  137.27    8.28
   1  -4 -12  126.35    7.26
  -1   4 -12  132.78    7.61
   1  -4 -12  145.60    8.02
   1   4  12  131.99    7.45
   1   4  12  142.50    7.91
   1  -4 -13   10.85    2.07
   1   4  13   15.78    2.95
  -1  -4  13   11.18    2.20
  -1   4 -13   14.91    2.22
  -1  -4  13   13.17    2.48
   1  -4 -13   13.42    2.71
   1  -4 -13   14.50    2.44
   1  -4 -13    9.60    1.95
  -1   4 -13   16.33    2.95
   1   4  13   17.35    3.08
  -1   4 -13   12.16    2.67
  -1   4 -13   11.80    2.28
   1   4  13   19.58    2.65
   1  -4 -13   12.41    2.52
  -1   4 -13   17.89    2.63
  -1  -4  13   12.63    2.69
   1   4  13   13.08    2.38
   1   4  14   38.03    3.88
  -1  -4  14   31.26    3.28
  -1  -4  14   42.94    3.92
  -1  -4  14   37.46    3.32
   1  -4 -14   32.47    3.32
   1  -4 -14   33.21    3.08
   1   4  14   32.40    3.70
  -1   4 -14   39.59    3.98
  -1   4 -14   29.73    3.14
  -1   4 -14   36.53    3.55
   1  -4 -14   34.06    3.67
   1   4  14   38.24    3.57
   1  -4 -14   35.68    3.08
  -1  -4  14   38.92    3.90
   1   4  14   33.65    3.36
   1   4  15    6.74    1.81
  -1  -4  15    4.95    1.39
   1   4  15    4.04    1.55
  -1  -4  15    5.77    1.65
  -1   4 -15    3.72    1.74
   1   4  15    4.22    1.75
   1  -4 -15    4.91    1.27
   1  -4 -15    6.92    1.59
  -1  -4  15    5.45    1.69
  -1  -4  15    7.99    1.89
   1  -4 -15    5.36    1.72
   1   4  15    6.56    1.61
  -1   4 -15    5.47    1.52
  -1  -4  15    5.76    1.89
   1   4  15    3.07    1.22
  -1  -4  16   47.67    3.66
   1   4  16   46.37    3.36
  -1  -4  16   40.17    3.11
   1   4  16   41.90    2.98
  -1   4 -16   41.55    3.33
   1   4  16   47.53    3.60
   1  -4 -16   49.09    3.17
   1  -4 -16   41.85    3.21
   1  -4 -16   45.31    3.39
  -1  -4  16   48.59    3.28
  -1   4 -16   39.62    2.84
  -1  -4  16   51.43    3.59
  -1   4 -17   23.73    2.00
   1   4  17   20.49    1.98
   1  -4 -17   24.04    2.00
  -1  -4  17   25.79    2.21
   1   5 -17    5.22    0.96
   1   5 -17    5.58    0.93
  -1  -5 -17    5.73    0.97
  -1   5  17    5.85    1.08
   1   5 -16   18.48    1.68
   1  -5  16   26.27    2.27
  -1  -5 -16   23.52    2.10
   1  -5  16   22.88    1.97
  -1   5  16   28.19    2.50
   1   5 -16   21.05    1.93
  -1  -5 -16   24.25    2.34
   1   5 -16   26.78    2.33
  -1   5  16   28.87    2.40
   1   5 -16   25.32    1.89
   1  -5  15   18.42    2.40
   1  -5  15   21.51    2.69
  -1  -5 -15   16.53    2.32
   1   5 -15   18.19    2.25
  -1   5  15   17.43    2.41
  -1  -5 -15   15.28    2.23
   1  -5  15   18.34    2.32
   1  -5  15   16.04    2.05
   1   5 -15   18.12    2.52
   1   5 -15   15.76    2.20
  -1  -5 -15   19.96    2.11
  -1   5  15   17.44    2.36
   1  -5  14   83.10    5.41
  -1   5  14   83.39    5.59
   1   5 -14   68.14    4.18
   1  -5  14   80.21    5.57
  -1  -5 -14   78.67    5.35
  -1  -5 -14   80.84    5.13
  -1  -5 -14   86.31    5.44
  -1  -5 -14   70.23    5.05
   1   5 -14   76.53    5.11
   1  -5  14   76.11    5.21
  -1   5  14   74.78    5.20
   1   5 -14   85.28    5.74
  -1   5  14   72.65    4.60
   1   5 -14   79.96    5.31
  -1  -5 -14   69.42    4.66
   1  -5  14   70.78    4.86
   1  -5  14   76.80    5.31
  -1   5  14   76.16    5.41
  -1   5  13   72.81    4.90
   1  -5  13   78.68    5.70
   1   5 -13   88.55    5.24
  -1   5  13   87.65    6.08
   1  -5  13   92.14    6.32
  -1   5  13   88.92    5.43
  -1  -5 -13   90.49    5.80
   1  -5  13   80.80    4.98
  -1  -5 -13   91.49    6.01
  -1  -5 -13   92.46    6.17
  -1   5  13   85.45    5.90
  -1  -5 -13   87.80    5.82
   1  -5  13   91.85    6.13
   1   5 -13   93.33    5.97
  -1  -5 -13   83.02    5.72
   1   5 -13   85.88    5.49
  -1   5  13   89.97    6.09
   1   5 -13   86.26    6.25
   1  -5  13   90.15    5.68
   1   5 -13   96.68    6.15
  -1   5  13   83.34    5.31
  -1  -5 -13   76.70    5.24
  -1   5  13   85.82    6.08
   1  -5  13   90.90    6.07
   1  -5  12  451.90   16.72
   1  -5  12  408.38   22.88
  -1  -5 -12  356.35   21.52
   1   5 -12  422.08   16.14
  -1   5  12  390.24   15.91
   1  -5  12  404.22   16.85
  -1   5  12  417.02   17.25
   1  -5  12  440.52   17.62
  -1   5  12  432.87   17.38
  -1  -5 -12  439.85   17.12
  -1  -5 -12  426.84   16.91
   1  -5  12  405.30   15.82
  -1  -5 -12  425.68   17.24
  -1   5  12  418.02   17.26
   1   5 -12  426.67   16.47
  -1   5  12  438.35   17.40
   1   5 -12  419.24   17.04
   1  -5  12  398.19   16.44
   1   5 -12  462.92   18.03
  -1  -5 -12  423.05   16.42
   1   5 -12  412.73   15.93
  -1   5  12  413.03   17.46
   1  -5  12  434.22   17.12
   1  -5  11  216.54    9.73
   1  -5  11  192.40   14.65
   1  -5  11  212.62   16.70
  -1  -5 -11  177.75   14.79
   1  -5  11  194.28   14.81
  -1  -5 -11  184.17   14.58
  -1   5  11  205.70   10.30
  -1   5  11  180.52    9.08
   1   5 -11  200.99    9.42
   1   5 -11  203.55   10.68
  -1   5  11  205.91   10.25
   1  -5  11  206.22   10.43
  -1  -5 -11  209.91   10.09
  -1   5  11  220.13   10.61
  -1  -5 -11  198.63   10.17
  -1  -5 -11  210.59   10.10
   1   5 -11  207.32   10.14
  -1   5  11  203.19   10.36
   1   5 -11  197.30    9.62
  -1  -5 -11  192.78    9.40
   1  -5  11  193.71    9.55
   1   5 -11  199.86    9.28
   1   5 -11  209.63   10.63
  -1   5  11  202.08    9.24
   1  -5  11  199.43    9.95
  -1   5  11  215.12   10.68
   1  -5  10   34.54    3.42
   1  -5  10   40.28    3.54
   1  -5  10   38.73    6.87
  -1  -5 -10   31.09    6.01
   1  -5  10   30.44    5.70
   1  -5  10   35.99    5.64
  -1  -5 -10   32.39    6.44
   1  -5  10   38.65    6.32
  -1  -5 -10   30.53    5.72
   1   5 -10   40.22    4.24
  -1   5  10   37.50    3.87
  -1   5  10   37.44    3.86
  -1  -5 -10   37.93    3.82
  -1   5  10   27.14    3.60
  -1  -5 -10   36.23    3.34
   1   5 -10   35.39    3.49
   1   5 -10   38.62    3.84
   1  -5  10   35.50    3.41
   1   5 -10   28.24    3.12
  -1  -5 -10   35.08    3.39
   1  -5  10   33.74    3.51
  -1   5  10   34.84    3.82
  -1   5  10   33.52    3.32
   1  -5   9  132.26    6.91
   1  -5   9  133.34   12.22
  -1  -5  -9  128.90   11.37
   1  -5   9  127.27   10.96
  -1  -5  -9  138.65   11.83
   1  -5   9  138.43    7.01
   1  -5   9  138.64   10.95
   1  -5   9  124.62   11.13
  -1  -5  -9  128.43   11.45
   1  -5   9  110.84    9.91
  -1   5   9  140.12    7.55
  -1   5   9  138.57    7.46
  -1  -5  -9  132.06    7.18
   1  -5   9  137.47    6.77
  -1   5   9  133.11    7.66
  -1  -5  -9  127.99    6.65
   1   5  -9  141.31    7.22
   1   5  -9  156.28    7.79
  -1   5   9  132.46    7.61
   1  -5   9  125.69    6.80
   1   5  -9  122.42    6.76
  -1   5   9  134.19    7.74
   1  -5   9  132.82    7.20
  -1   5   9  122.70    6.86
  -1  -5  -8  177.56   13.04
   1  -5   8  180.76   12.73
   1  -5   8  177.84   13.68
  -1  -5  -8  183.36   13.51
   1  -5   8  184.15    8.36
  -1  -5  -8  184.89   13.33
   1  -5   8  156.72   11.57
   1  -5   8  185.97   12.28
   1   5  -8  202.14    9.71
  -1   5   8  186.30    8.87
  -1   5   8  187.18    8.53
  -1   5   8  189.53    8.86
  -1   5   8  188.89    9.25
   1  -5   8  182.26    8.18
  -1  -5  -8  190.61    8.16
  -1  -5  -8  190.40    8.69
   1   5  -8  185.28    8.54
   1   5  -8  190.81    8.90
  -1   5   8  182.99    9.05
   1   5  -8  179.71    8.45
   1  -5   8  179.64    8.28
   1   5  -8  188.77    9.27
   1   5  -8  175.50    8.72
   1  -5   8  183.66    8.54
  -1   5   8  191.93    8.74
   1  -5   7  426.91   15.60
  -1  -5  -7  425.79   21.27
   1  -5   7  417.85   21.95
  -1   5   7  396.05   17.97
   1  -5   7  461.20   21.20
  -1   5   7  393.21   18.18
  -1  -5  -7  449.22   21.66
   1  -5   7  448.35   20.52
  -1   5   7  414.32   15.90
   1   5  -7  409.14   16.62
  -1   5   7  428.06   15.84
   1   5  -7  429.25   16.02
   1   5  -7  422.75   15.71
   1   5  -7  426.22   16.34
   1   5  -7  423.03   16.25
   1   5  -7  457.93   16.78
   1   5  -7  430.36   16.56
  -1   5   7  431.62   16.10
   1  -5   7  433.94   15.71
   1  -5   7  433.61   15.49
  -1  -5  -7  438.51   15.31
  -1   5   7  445.09   16.62
  -1  -5  -6  338.40   12.41
   1  -5   6  363.84   12.63
   1  -5   6  354.84   12.77
   1  -5   6  367.24   17.27
  -1  -5  -6  338.52   17.42
   1   5  -6  346.36   16.35
   1   5  -6  326.41   14.43
  -1   5   6  357.50   15.34
  -1   5   6  358.14   16.93
  -1  -5  -6  381.90   18.34
   1  -5   6  348.97   18.46
  -1  -5  -6  331.97   15.22
   1  -5   6  358.68   17.49
  -1   5   6  318.82   14.89
   1  -5   5  154.48    6.47
   1  -5   5  156.12    6.68
  -1   5   5  156.11   10.44
   1  -5   5  150.19   10.04
   1   5  -5  154.49   10.28
   1   5  -5  162.41   10.22
   1   5  -5  170.17    8.89
  -1  -5  -5  166.38   10.40
   1  -5   5  184.94   11.47
   1  -5   5  170.59   10.49
  -1  -5  -5  171.18    8.76
  -1   5   5  153.20    8.68
   1  -5   5  194.80   10.95
   1   5  -4  331.95   12.21
  -1   5   4  362.41   13.09
   1  -5   4  342.59   12.19
   1  -5   4  314.84   11.91
   1  -5   4  337.18   11.73
   1   5  -4  363.72   16.91
   1  -5   4  342.65   15.98
  -1  -5  -4  342.02   15.96
  -1   5   4  355.12   17.44
   1   5  -4  351.24   17.00
   1   5  -4  354.33   14.90
  -1  -5  -4  342.51   13.76
   1  -5   4  388.29   17.27
  -1   5   4  354.87   14.43
   1  -5   4  359.12   16.35
  -1  -5  -4  381.67   15.19
   1   5  -3 1136.51   35.36
   1  -5   3 1075.39   34.74
   1  -5   3 1114.14   34.97
  -1  -5  -3 1130.63   39.04
   1   5  -3 1158.03   40.80
   1   5  -3 1106.70   40.95
   1   5  -3 1134.92   38.40
  -1  -5  -3 1082.97   36.42
  -1  -5  -3 1192.09   38.09
   1  -5   3 1140.10   39.68
  -1   5   3 1123.53   37.49
   1  -5   2   87.36    4.06
   1   5  -2   80.31    4.25
   1   5  -2   91.47    7.49
   1  -5   2   93.25    6.79
   1   5  -2   79.85    7.03
   1   5  -2   93.24    6.22
  -1   5   2   81.55    5.49
   1  -5   2  101.36    7.05
  -1  -5  -2   82.88    4.58
   1   5  -1  261.08    9.65
   1   5  -1  265.84   13.97
   1  -5   1  244.55   12.46
   1   5  -1  250.51   13.50
  -1   5   1  255.43   11.43
   1  -5   1  249.95    9.11
  -1  -5  -1  256.47   10.07
  -1   5   1  274.67   12.36
   1  -5   1  258.95   12.32
   1   5   0 3696.34  118.07
   1   5   0 3846.43  123.94
   1  -5   0 4078.15  121.46
   1   5   0 4017.74  124.38
   1  -5   0 4044.94  122.35
   1   5   0 4000.19  121.60
  -1   5   0 4031.19  121.17
  -1  -5   0 3825.47  118.04
   1  -5   0 4093.39  122.06
   1  -5   0 3860.98  122.16
  -1   5   0 4050.15  121.42
   1   5   1  258.94   11.97
   1  -5  -1  254.84   12.32
   1  -5  -1  275.72   12.84
   1  -5  -1  260.72   12.66
  -1   5  -1  260.42   12.04
  -1  -5   1  234.79    9.69
  -1   5  -1  257.72   11.78
   1   5   2   86.41    4.33
   1   5   2   92.56    7.41
   1   5   2   89.16    7.47
   1   5   2   81.11    5.94
   1  -5  -2   94.37    6.97
  -1   5  -2   86.84    6.16
  -1  -5   2   77.93    4.14
   1  -5  -2   87.58    6.74
   1  -5  -2   95.74    7.05
  -1   5  -2   92.58    6.60
   1  -5  -2   98.60    7.10
  -1  -5   2   81.39    4.21
   1  -5  -3 1068.68   34.67
   1  -5  -3 1104.28   34.59
   1   5   3 1084.90   34.96
   1   5   3 1111.63   40.35
  -1  -5   3 1197.24   38.38
  -1  -5   3 1021.18   34.85
  -1  -5   3 1172.57   37.41
   1   5   3 1135.92   40.90
   1   5   3 1187.82   38.32
   1  -5  -3 1200.87   40.43
  -1  -5   3 1141.04   36.20
   1  -5  -3 1157.64   39.91
  -1   5  -3 1106.75   38.45
   1  -5  -3 1133.51   40.27
   1  -5  -4  356.52   12.86
   1  -5  -4  353.44   12.73
   1   5   4  349.98   17.29
   1   5   4  377.84   17.26
  -1  -5   4  369.20   15.73
   1   5   4  381.52   15.52
  -1  -5   4  370.85   14.45
   1  -5  -4  346.10   17.29
  -1   5  -4  366.36   16.22
   1  -5  -4  335.56   16.79
   1  -5  -4  377.74   17.74
  -1  -5   4  395.38   17.24
   1  -5  -4  352.33   16.82
   1  -5  -5  155.93    7.02
   1  -5  -5  168.18    7.27
   1   5   5  174.16   10.84
   1   5   5  168.54   10.33
  -1  -5   5  162.78    9.47
   1   5   5  151.89    8.70
  -1   5  -5  181.23   11.52
   1  -5  -5  174.86   11.56
   1  -5  -5  196.86   11.53
  -1   5  -5  178.41   10.53
   1  -5  -5  169.58   10.82
  -1  -5   5  185.99   11.12
   1  -5  -6  328.24   13.12
   1  -5  -6  356.81   13.25
   1  -5  -6  363.15   17.63
  -1   5  -6  376.28   17.64
  -1  -5   6  349.48   17.70
  -1   5  -6  331.62   17.14
  -1   5  -6  395.38   15.90
   1   5   6  346.54   14.81
  -1  -5   6  360.42   18.90
  -1  -5   6  359.13   18.47
   1  -5  -7  447.38   20.71
  -1  -5   7  425.37   21.17
   1  -5  -7  446.46   22.06
  -1  -5   7  420.34   15.00
   1  -5  -7  456.44   22.03
  -1  -5   7  483.43   22.77
  -1  -5   7  460.83   22.52
  -1   5  -7  427.16   17.31
   1  -5  -7  452.42   22.14
  -1  -5   7  421.11   22.11
   1   5   7  426.29   15.44
   1   5   7  403.26   16.20
  -1   5  -7  442.36   16.33
   1  -5  -7  446.86   16.19
   1  -5  -7  438.41   16.03
   1   5   7  397.54   16.28
   1   5   7  436.80   15.59
  -1   5  -7  416.77   16.21
  -1   5  -7  447.14   16.47
  -1   5  -7  430.01   16.37
   1   5   7  443.69   16.46
  -1   5  -7  416.87   16.01
   1   5   7  436.57   15.57
   1   5   7  433.11   16.54
  -1  -5   8  181.44   13.05
   1  -5  -8  196.37   13.77
   1  -5  -8  176.34   13.14
  -1  -5   8  205.63   14.38
   1  -5  -8  174.23   11.90
  -1  -5   8  175.79    7.66
  -1  -5   8  174.16   13.42
   1  -5  -8  183.62   13.30
   1  -5  -8  179.24    8.55
   1   5   8  170.29    7.82
   1   5   8  186.90    9.04
  -1   5  -8  199.23    8.98
   1   5   8  177.85    8.21
   1  -5  -8  181.26    8.67
   1  -5  -8  172.39    8.55
   1   5   8  188.44    9.22
  -1   5  -8  198.28    9.12
   1   5   8  191.51    8.22
  -1   5  -8  194.23    9.16
   1   5   8  189.61    9.03
  -1   5  -8  193.29    9.17
   1   5   8  180.96    7.74
   1   5   8  157.71    8.11
  -1   5  -8  183.24    8.78
   1   5   8  176.04    8.17
   1   5   8  191.57    9.15
   1  -5  -8  174.53    8.82
  -1  -5   9  152.25   12.23
   1  -5  -9  122.28    9.93
   1  -5  -9  132.02   11.54
  -1  -5   9  123.78   11.77
   1  -5  -9  131.62   10.81
  -1  -5   9  138.60    6.44
   1  -5  -9  138.61   12.02
  -1  -5   9  133.89    7.16
  -1  -5   9  128.40   11.80
   1  -5  -9  117.27   11.13
   1  -5  -9  138.52    7.26
   1   5   9  140.89    7.76
  -1   5  -9  140.67    7.48
   1  -5  -9  134.99    7.46
   1  -5  -9  132.84    7.45
   1  -5  -9  136.38    7.21
  -1   5  -9  147.26    8.02
  -1   5  -9  139.94    7.64
   1   5   9  137.20    6.75
   1   5   9  134.98    7.85
  -1   5  -9  149.76    7.98
   1   5   9  132.44    6.94
  -1   5  -9  129.93    7.32
   1  -5  -9  126.60    7.34
   1   5   9  145.48    7.88
   1  -5 -10   27.86    4.50
  -1  -5  10   32.32    6.49
  -1  -5  10   36.14    3.65
   1  -5 -10   39.74    6.08
   1  -5 -10   32.17    5.90
   1  -5 -10   31.67    6.15
  -1  -5  10   33.85    6.19
  -1  -5  10   37.32    6.68
  -1  -5  10   26.80    5.88
   1  -5 -10   31.40    3.30
   1   5  10   38.31    3.97
  -1  -5  10   32.69    3.37
  -1   5 -10   34.61    3.49
   1  -5 -10   39.04    3.57
   1  -5 -10   34.15    3.80
   1  -5 -10   34.29    3.76
  -1   5 -10   35.45    3.94
   1   5  10   32.78    3.07
  -1   5 -10   34.68    3.90
  -1   5 -10   39.21    3.92
   1   5  10   32.64    3.32
  -1   5 -10   35.44    3.63
   1  -5 -10   31.88    3.56
   1   5  10   41.01    4.12
  -1  -5  11  202.63    9.72
   1  -5 -11  168.58   13.97
  -1  -5  11  185.82   15.81
   1  -5 -11  155.59   12.97
  -1  -5  11  176.48   14.49
  -1  -5  11  186.38   15.61
  -1  -5  11  178.87   14.69
   1  -5 -11  183.59    9.17
   1   5  11  210.69   10.40
  -1   5 -11  196.41    9.55
  -1  -5  11  212.16    9.65
   1  -5 -11  190.57    9.88
   1  -5 -11  191.26    9.23
   1  -5 -11  195.58   10.03
  -1   5 -11  226.76   10.77
  -1   5 -11  203.54   10.34
  -1   5 -11  190.44    9.76
   1   5  11  209.28    8.84
   1   5  11  204.03    9.48
  -1   5 -11  201.17    9.97
   1  -5 -11  193.36    9.91
   1  -5 -11  186.54    9.57
   1   5  11  206.28   10.25
  -1  -5  12  431.38   16.55
   1  -5 -12  380.30   14.83
  -1  -5  12  430.88   25.19
   1  -5 -12  330.24   21.04
   1  -5 -12  340.46   20.68
  -1  -5  12  376.65   22.36
   1   5  12  416.56   15.58
   1  -5 -12  402.39   15.77
  -1  -5  12  386.52   15.89
  -1   5 -12  400.08   15.85
   1  -5 -12  407.89   15.63
   1  -5 -12  422.88   16.87
   1  -5 -12  427.11   16.33
  -1   5 -12  415.16   16.47
  -1   5 -12  432.08   17.30
  -1   5 -12  426.20   17.23
   1   5  12  421.96   16.16
   1  -5 -12  416.74   16.81
  -1   5 -12  405.57   16.55
   1   5  12  442.96   17.07
   1   5  13   89.20    6.15
  -1  -5  13   86.31    5.46
  -1   5 -13   84.13    5.21
  -1  -5  13   91.93    6.04
   1  -5 -13   81.52    4.90
   1  -5 -13   94.13    6.24
   1  -5 -13   82.48    5.22
  -1   5 -13   96.08    6.38
  -1   5 -13  100.98    6.51
  -1   5 -13   90.32    5.67
   1  -5 -13   87.95    5.68
   1   5  13   78.54    5.35
   1  -5 -13   89.96    6.12
  -1   5 -13   82.19    5.70
   1   5  13   80.07    5.30
  -1  -5  13   91.02    6.18
   1   5  13   92.42    6.02
   1   5  14   80.50    5.41
   1   5  14   74.31    5.38
  -1  -5  14   69.27    4.71
   1  -5 -14   84.08    5.53
  -1  -5  14   79.32    5.31
   1  -5 -14   72.04    4.57
  -1   5 -14   78.21    4.84
  -1   5 -14   81.52    5.62
   1   5  14   73.37    5.45
   1  -5 -14   76.44    5.03
   1  -5 -14   81.42    5.50
   1   5  14   81.87    4.95
  -1  -5  14   68.21    4.80
   1   5  14   83.28    5.29
  -1  -5  14   78.07    5.44
   1   5  15   15.81    2.18
   1   5  15   20.00    2.48
  -1  -5  15   20.94    2.60
  -1  -5  15   17.16    2.28
   1  -5 -15   19.87    2.51
   1  -5 -15   17.69    2.24
   1   5  15   23.16    2.77
  -1   5 -15   16.02    2.43
  -1  -5  15   17.02    2.13
  -1   5 -15   16.69    1.99
   1  -5 -15   18.29    2.42
  -1  -5  15   19.82    2.51
  -1  -5  16   25.87    2.56
  -1   5 -16   23.73    2.04
   1   5  16   23.02    2.09
  -1  -5  16   29.71    2.49
  -1   5 -16   22.05    1.78
   1  -5 -16   25.42    2.40
  -1  -5  16   23.59    1.96
  -1  -5  16   24.57    2.41
   1   5  16   23.11    2.43
  -1   5 -16   21.07    2.25
   1  -5 -16   23.02    1.99
   1  -5 -17    4.81    0.96
  -1  -5  17    4.12    0.92
  -1   5 -17    5.34    0.97
   1  -6  16   68.31    3.79
  -1   6  16   67.72    3.81
  -1   6  16   58.15    3.28
   1  -6  16   55.55    3.19
  -1  -6 -16   67.48    3.60
  -1  -6 -16   53.43    3.15
   1   6 -16   66.22    3.49
  -1   6  16   57.98    3.43
   1   6 -16   56.66    2.89
   1  -6  15    5.25    1.36
   1   6 -15    4.50    1.11
   1  -6  15    4.96    1.66
  -1  -6 -15    5.44    1.58
  -1   6  15    5.93    1.48
  -1  -6 -15    5.91    1.63
   1   6 -15    3.82    1.34
   1  -6  15    6.53    1.56
  -1  -6 -15    7.35    1.59
   1   6 -15    5.11    1.48
  -1  -6 -15    3.07    1.08
  -1   6  15    6.13    1.58
   1   6 -15    6.17    1.31
   1  -6  14    7.19    1.76
   1   6 -14    6.03    1.38
   1   6 -14    5.32    1.47
   1  -6  14    9.01    2.05
  -1  -6 -14    7.19    1.97
  -1  -6 -14    7.58    1.84
   1   6 -14    8.84    1.79
  -1   6  14    9.56    1.96
  -1  -6 -14    7.18    1.88
  -1  -6 -14    6.44    1.72
   1  -6  14    7.07    1.90
  -1  -6 -14    6.59    1.49
   1   6 -14    8.60    1.99
   1   6 -14    8.58    2.19
   1  -6  14    6.64    1.85
  -1   6  14    8.31    1.95
   1  -6  13  102.06    5.90
   1   6 -13   95.09    5.41
   1  -6  13   97.58    5.96
  -1   6  13   99.00    6.24
  -1   6  13   88.19    5.49
   1  -6  13  108.02    6.73
  -1  -6 -13  101.01    6.16
   1  -6  13   84.01    5.12
  -1  -6 -13   99.76    6.14
  -1  -6 -13  106.32    6.50
   1   6 -13   92.04    5.93
  -1   6  13   98.15    6.25
   1  -6  13  101.26    6.40
  -1  -6 -13   94.76    5.96
  -1   6  13   80.52    4.94
   1   6 -13  107.18    6.40
   1   6 -13  101.15    6.59
   1  -6  13   94.16    5.53
  -1  -6 -13   88.48    5.54
  -1   6  13   91.46    6.28
   1  -6  13   98.31    6.18
   1  -6  12  253.49   11.07
   1   6 -12  251.83   10.81
   1  -6  12  248.18   11.19
  -1   6  12  245.99   11.57
   1  -6  12  258.83   12.02
  -1  -6 -12  253.60   11.41
  -1  -6 -12  255.60   11.71
   1   6 -12  258.02   11.56
  -1   6  12  235.84   11.51
  -1   6  12  214.11   10.01
  -1  -6 -12  234.10   10.76
   1  -6  12  242.80   10.72
   1   6 -12  270.06   11.76
   1   6 -12  259.12   12.10
   1   6 -12  227.15   10.19
  -1   6  12  261.86   12.09
   1  -6  12  248.71   11.35
   1  -6  11   73.11    8.86
   1  -6  11   71.07    5.13
  -1  -6 -11   66.23    8.83
   1  -6  11   78.72    5.32
   1  -6  11   70.51    8.90
  -1  -6 -11   62.54    8.59
  -1   6  11   74.80    5.59
   1   6 -11   86.02    5.44
   1  -6  11   82.27    5.97
  -1  -6 -11   74.73    5.45
  -1  -6 -11   83.00    6.01
  -1   6  11   73.63    5.75
   1   6 -11   72.21    5.48
  -1   6  11   72.61    5.71
   1   6 -11   81.23    6.08
  -1  -6 -11   65.16    4.93
   1   6 -11   82.28    5.78
   1  -6  11   66.79    4.84
   1   6 -11   64.90    4.70
  -1   6  11   70.23    4.92
   1  -6  11   78.71    5.53
  -1   6  11   81.24    6.05
  -1  -6 -10  140.98   12.71
   1  -6  10  150.12    7.86
   1  -6  10  150.92   13.80
   1  -6  10  142.55    7.71
   1  -6  10  121.52   11.57
  -1  -6 -10  122.88   12.20
   1  -6  10  158.48   12.32
  -1  -6 -10  125.14   12.26
   1  -6  10  133.46   12.37
  -1   6  10  152.91    8.28
   1   6 -10  150.48    7.88
   1   6 -10  160.61    9.15
  -1   6  10  156.50    8.39
  -1   6  10  167.79    8.97
  -1  -6 -10  159.26    8.34
   1   6 -10  149.78    7.92
   1   6 -10  153.12    8.34
  -1   6  10  163.81    8.83
   1   6 -10  170.31    8.60
   1   6 -10  144.23    7.57
   1  -6  10  142.58    7.83
  -1   6  10  140.45    7.65
  -1   6  10  144.85    8.52
   1  -6   9   11.03    2.19
   1  -6   9    9.21    3.99
  -1  -6  -9   15.55    4.42
   1  -6   9    4.65    2.87
   1  -6   9   19.86    4.85
   1  -6   9   17.86    4.13
  -1  -6  -9   11.44    4.00
   1  -6   9   12.96    3.62
  -1  -6  -9   11.43    4.21
  -1   6   9   14.07    2.40
   1   6  -9   16.70    3.17
   1   6  -9   11.70    2.33
  -1   6   9   10.74    2.15
  -1  -6  -9   17.33    2.21
  -1   6   9   17.28    2.82
   1  -6   9   12.31    2.13
  -1  -6  -9   16.36    2.58
  -1   6   9   12.06    2.54
   1   6  -9   18.11    2.82
   1   6  -9   13.62    2.21
   1   6  -9   15.22    2.46
   1   6  -9   17.23    2.39
   1  -6   9   13.14    2.20
  -1   6   9   15.23    2.42
   1  -6   8  989.88   40.81
   1  -6   8  913.44   38.48
  -1  -6  -8  982.59   40.65
   1  -6   8  924.92   31.45
  -1  -6  -8  913.82   38.91
   1  -6   8  930.95   38.14
   1  -6   8  887.52   37.07
  -1  -6  -8  890.17   38.55
   1   6  -8  960.09   31.73
   1   6  -8  963.18   33.20
  -1   6   8  934.46   31.93
  -1   6   8  913.23   31.68
  -1   6   8  897.09   31.71
   1  -6   8  966.30   31.27
  -1  -6  -8 1016.20   31.98
  -1   6   8  960.65   32.85
  -1  -6  -8  928.18   30.78
   1   6  -8  934.89   31.71
   1   6  -8  982.15   32.28
   1   6  -8  964.49   32.12
   1   6  -8  912.73   31.54
  -1   6   8  914.89   32.52
  -1   6   8  935.56   32.03
   1  -6   8  911.22   31.42
   1  -6   7    0.65    1.97
  -1  -6  -7    4.74    2.76
   1  -6   7    1.50    2.41
   1  -6   7    2.73    1.43
   1  -6   7    1.74    1.87
  -1   6   7    3.47    1.82
  -1  -6  -7    6.54    3.05
   1   6  -7    2.87    1.27
   1   6  -7    4.27    1.81
   1   6  -7    5.13    1.14
  -1   6   7    2.74    1.14
  -1   6   7    3.49    1.35
  -1   6   7    2.47    1.13
  -1  -6  -7    3.52    1.16
   1  -6   7    1.98    1.19
   1  -6   7    2.26    1.18
  -1   6   7    1.33    1.49
   1   6  -7    3.11    1.40
  -1   6   7    3.47    1.52
   1   6  -7    5.74    1.67
   1   6  -7    5.85    1.47
   1   6  -7    4.62    1.45
  -1   6   7    4.83    1.54
   1  -6   7    1.33    1.09
   1   6  -7    3.58    1.63
  -1   6   7    2.27    1.46
   1  -6   6  202.88   13.28
  -1  -6  -6  206.47   13.01
   1  -6   6  176.79   12.05
  -1   6   6  174.46   11.70
   1   6  -6  174.09   11.40
  -1  -6  -6  178.54   11.99
  -1   6   6  166.23    7.67
   1   6  -6  167.29    9.72
  -1   6   6  190.69   10.60
   1   6  -6  175.01    8.05
  -1   6   6  179.47    8.36
   1   6  -6  182.39    8.31
  -1   6   6  174.54    8.50
   1   6  -6  183.34    8.58
   1   6  -6  184.19    8.29
   1   6  -6  186.59    8.18
  -1  -6  -6  181.31    7.39
   1  -6   6  185.97    7.97
   1  -6   6  185.00    7.75
  -1   6   6  172.66    8.48
   1   6  -6  177.89    8.81
  -1   6   6  174.91    8.41
   1   6  -6  176.09    8.57
  -1  -6  -5 1919.07   64.96
   1   6  -5 1703.87   64.83
  -1   6   5 2036.51   67.09
   1  -6   5 1849.06   64.96
   1   6  -5 1908.58   62.80
   1  -6   5 1940.91   58.69
   1  -6   5 1913.83   58.98
  -1   6   5 1873.85   59.89
   1   6  -5 1952.92   59.54
  -1   6   5 1708.42   60.55
   1  -6   5 1919.05   66.36
   1  -6   5 2067.98   65.56
   1  -6   5 1967.55   65.92
   1  -6   4  333.97   12.59
   1   6  -4  364.76   13.12
   1  -6   4  358.01   12.42
  -1  -6  -4  376.88   17.09
  -1   6   4  340.28   18.48
   1  -6   4  380.36   17.72
   1   6  -4  362.36   18.71
   1   6  -4  391.47   16.42
   1   6  -4  378.80   18.56
  -1   6   4  323.78   14.27
   1  -6   4  350.30   17.17
  -1  -6  -4  372.51   15.51
   1  -6   3  453.24   16.00
   1   6  -3  483.47   16.72
   1  -6   3  476.15   16.30
   1   6  -3  455.31   22.23
   1   6  -3  492.36   22.27
  -1  -6  -3  489.01   20.16
   1   6  -3  513.03   20.19
   1  -6   3  543.75   21.57
  -1   6   3  515.83   23.53
  -1   6   3  480.99   18.32
  -1  -6  -3  431.45   17.39
  -1  -6  -3  477.84   18.75
   1  -6   3  504.96   21.15
   1   6  -2 1002.22   32.43
   1  -6   2 1008.91   31.82
   1   6  -2 1030.49   36.13
  -1   6   2 1052.37   40.00
   1   6  -2 1066.69   39.52
   1  -6   2 1004.16   36.98
   1   6  -2 1063.66   39.18
  -1   6   2 1027.49   34.40
  -1  -6  -2  959.31   33.09
   1  -6   2  952.58   31.46
   1  -6   2 1034.30   37.27
   1  -6   2 1090.15   36.54
   1  -6   1  545.97   18.25
   1   6  -1  567.45   19.31
   1   6  -1  569.95   22.60
   1   6  -1  621.43   25.79
   1  -6   1  592.06   23.70
   1   6  -1  603.18   25.43
   1  -6   1  552.82   18.57
  -1   6   1  548.28   21.21
  -1  -6  -1  545.24   20.08
   1  -6   1  588.74   23.13
   1  -6   1  600.46   23.81
   1   6   0  180.26    7.61
   1  -6   0  163.96    6.84
   1  -6   0  179.21   10.72
   1   6   0  204.74   12.61
   1  -6   0  187.78   10.09
   1   6   0  168.52   11.58
   1   6   0  189.13   10.34
  -1   6   0  180.79    9.51
   1  -6   0  188.48   10.54
   1  -6   0  185.77   10.74
  -1   6   0  164.26    9.47
   1   6   1  612.54   25.83
   1  -6  -1  567.58   23.07
   1   6   1  585.60   22.89
  -1  -6   1  552.47   20.14
   1  -6  -1  591.61   23.92
   1  -6  -1  595.83   23.77
  -1   6  -1  585.94   22.60
  -1  -6   1  537.60   20.00
  -1   6  -1  567.92   22.05
   1   6   2 1016.46   32.49
   1  -6  -2  969.97   31.49
   1  -6  -2 1058.08   37.46
   1   6   2 1033.11   39.21
   1   6   2 1077.53   39.07
   1   6   2 1047.12   36.19
   1  -6  -2 1042.57   37.78
   1  -6  -2 1057.25   37.64
  -1  -6   2  990.85   34.52
  -1   6  -2  993.83   35.33
   1  -6  -2 1025.78   37.61
  -1  -6   2  972.32   32.69
   1   6   3  484.57   16.64
   1  -6  -3  467.89   15.87
   1  -6  -3  450.95   16.04
   1   6   3  486.91   22.63
   1  -6  -3  450.46   21.28
  -1  -6   3  481.04   19.27
   1   6   3  507.85   20.07
   1   6   3  492.54   22.25
  -1   6  -3  482.48   23.30
  -1  -6   3  494.52   18.23
   1  -6  -3  510.06   21.84
   1  -6  -3  446.52   20.82
   1  -6  -3  498.87   21.87
  -1  -6   3  474.00   19.75
   1   6   4  359.07   13.20
   1  -6  -4  352.53   13.05
   1  -6  -4  360.94   12.91
  -1   6  -4  367.09   16.60
   1  -6  -4  386.45   18.88
  -1  -6   4  374.18   17.38
   1  -6  -4  381.02   18.05
  -1  -6   4  410.48   18.55
   1   6   4  378.78   18.99
   1   6   4  368.54   18.37
  -1  -6   4  351.66   16.54
   1  -6  -4  357.54   18.35
  -1  -6   4  355.03   15.32
  -1   6  -4  374.01   19.59
   1   6   4  351.76   16.08
   1   6   5 1874.65   60.95
   1  -6  -5 1927.72   59.73
   1  -6  -5 1913.02   59.97
  -1   6  -5 1853.21   60.38
   1   6   5 1895.64   59.84
   1  -6  -5 1996.68   66.93
  -1  -6   5 2109.52   66.91
  -1   6  -5 1952.49   64.49
   1  -6  -5 1959.11   67.64
  -1  -6   5 2001.77   66.46
   1  -6  -5 1896.35   66.00
   1   6   5 1957.05   63.41
  -1  -6   5 1881.51   64.04
   1  -6  -5 2000.46   67.74
   1   6   5 1728.76   65.35
  -1   6  -5 2186.24   68.83
   1  -6  -6  178.17   12.26
  -1  -6   6  177.88   12.54
  -1   6  -6  185.20   11.37
  -1  -6   6  169.98   12.03
  -1  -6   6  200.24   13.66
   1  -6  -6  184.35   13.03
   1   6   6  185.58   11.66
  -1   6  -6  189.31   10.69
  -1   6  -6  187.19   12.54
  -1   6  -6  184.75    7.97
   1   6   6  167.43    9.71
   1   6   6  182.75    8.08
  -1   6  -6  180.70    8.52
   1   6   6  168.34    8.21
   1  -6  -6  180.00    8.06
   1  -6  -6  168.31    8.02
   1   6   6  181.16    7.97
   1   6   6  180.52    8.57
  -1   6  -6  181.28    8.59
  -1   6  -6  185.04    8.57
  -1   6  -6  174.18    8.40
   1   6   6  190.16    7.88
   1   6   6  183.56    7.89
  -1   6  -7    3.33    2.18
  -1  -6   7   13.12    3.85
  -1  -6   7    2.01    2.26
   1  -6  -7    2.81    2.77
   1  -6  -7    4.48    2.52
  -1  -6   7    2.79    1.14
  -1  -6   7    1.48    2.13
  -1   6  -7    1.46    1.18
  -1  -6   7    2.33    2.62
   1   6   7    1.40    1.14
   1   6   7    2.66    1.18
   1   6   7    4.31    1.51
  -1   6  -7    7.02    1.75
   1  -6  -7    3.04    1.56
   1  -6  -7    3.55    1.55
   1   6   7    2.82    1.17
   1   6   7    1.49    1.45
  -1   6  -7    4.86    1.54
  -1   6  -7    4.42    1.58
  -1   6  -7    2.16    1.27
   1   6   7    1.49    1.02
  -1   6  -7    4.56    1.50
   1   6   7    2.65    1.13
   1   6   7    3.83    1.58
   1   6   7    3.64    1.23
  -1  -6   8  933.01   39.24
   1  -6  -8  928.01   39.57
   1  -6  -8  915.79   37.93
  -1  -6   8  915.96   30.69
   1  -6  -8  935.24   40.15
  -1  -6   8  975.29   40.65
  -1   6  -8  892.17   37.07
  -1  -6   8 1022.39   40.99
  -1  -6   8  910.96   40.23
   1  -6  -8  938.54   40.04
   1  -6  -8  886.80   31.59
   1   6   8  931.40   31.17
   1   6   8  926.75   32.18
   1   6   8  926.18   31.64
  -1   6  -8  966.47   32.32
   1  -6  -8  946.97   32.07
   1  -6  -8  995.44   32.13
   1   6   8  964.66   32.64
  -1   6  -8  974.82   32.48
  -1   6  -8  915.78   32.47
  -1   6  -8  985.93   32.68
   1   6   8  945.74   31.31
   1   6   8  916.02   30.76
  -1   6  -8  950.45   32.22
   1   6   8  950.82   31.27
   1   6   8  982.52   32.85
   1  -6  -8  901.27   32.15
  -1  -6   9   20.06    5.09
   1  -6  -9   12.18    3.97
  -1   6  -9   11.64    3.43
   1  -6  -9    9.49    3.73
   1  -6  -9   18.54    4.78
   1  -6  -9   15.40    3.93
  -1  -6   9   18.68    4.69
  -1  -6   9   12.44    1.89
  -1  -6   9   25.09    5.40
   1  -6  -9   22.98    5.42
   1   6   9   10.66    2.21
   1   6   9   12.60    1.93
   1  -6  -9   12.64    2.22
  -1   6  -9   13.14    2.31
   1   6   9   10.19    1.94
   1  -6  -9   12.45    2.40
   1  -6  -9   12.34    2.40
   1  -6  -9   13.60    2.57
  -1   6  -9   14.69    2.67
  -1   6  -9   12.28    2.45
   1   6   9   16.29    2.79
  -1   6  -9   14.46    2.59
   1   6   9   11.86    1.99
  -1   6  -9   15.14    2.50
   1   6   9   13.02    1.93
   1   6   9   14.84    1.98
   1   6   9   12.88    2.50
   1   6   9   10.44    1.94
   1  -6  -9   16.23    2.68
  -1  -6  10  154.15    8.06
  -1  -6  10  149.29    7.03
   1  -6 -10  123.85   12.26
  -1  -6  10  136.49   13.31
   1  -6 -10  123.19   10.42
   1  -6 -10  129.98   11.57
   1  -6 -10  134.28   12.66
  -1  -6  10  156.41   13.24
  -1  -6  10  140.75   13.15
  -1  -6  10  142.85   13.30
   1  -6 -10  141.02    7.54
   1   6  10  151.36    8.40
  -1   6 -10  140.26    7.82
   1  -6 -10  156.27    8.04
   1  -6 -10  148.09    8.30
   1  -6 -10  155.07    8.31
  -1   6 -10  147.33    8.17
   1   6  10  162.77    8.81
  -1   6 -10  154.24    8.60
  -1   6 -10  156.24    8.71
   1   6  10  147.90    7.29
  -1   6 -10  136.36    8.00
   1   6  10  145.78    7.38
   1  -6 -10  132.94    7.86
   1   6  10  146.21    8.41
   1   6  10  146.73    7.57
   1  -6 -11   64.42    8.02
  -1  -6  11   72.90    9.07
   1  -6 -11   78.94    9.45
  -1  -6  11   88.43    5.72
  -1  -6  11   72.69    9.23
  -1  -6  11   69.98    9.38
  -1  -6  11   73.39    9.53
   1   6  11   71.37    5.48
   1  -6 -11   68.43    4.91
  -1   6 -11   75.75    5.26
   1  -6 -11   73.56    5.21
   1  -6 -11   70.12    5.47
   1  -6 -11   78.01    5.72
   1   6  11   77.93    4.83
  -1   6 -11   81.69    6.08
   1   6  11   79.40    6.07
  -1   6 -11   86.42    6.26
  -1   6 -11   79.44    5.60
   1  -6 -11   68.30    5.39
  -1   6 -11   67.86    5.40
   1   6  11   68.85    4.75
   1   6  11   65.18    4.71
   1  -6 -11   68.83    5.27
   1   6  11   78.13    5.82
   1  -6 -12  219.55   10.08
  -1  -6  12  230.03   17.89
  -1  -6  12  255.78   11.29
  -1   6 -12  223.70   10.65
   1   6  12  265.91   11.75
  -1   6 -12  229.37   10.58
   1   6  12  267.88   12.35
   1  -6 -12  248.72   10.83
   1  -6 -12  263.77   11.82
   1   6  12  251.71   10.21
  -1   6 -12  263.87   11.41
  -1   6 -12  260.02   12.01
  -1   6 -12  259.30   12.09
   1   6  12  271.56   12.35
   1   6  12  235.22   10.48
   1  -6 -12  261.34   11.72
  -1   6 -12  246.80   10.81
   1   6  12  255.81   11.87
  -1  -6  13   90.66    5.83
   1   6  13   94.91    5.29
   1   6  13   91.29    5.91
   1   6  13   95.99    6.43
  -1   6 -13   81.64    4.96
   1  -6 -13   93.15    5.28
  -1  -6  13   98.67    6.13
   1  -6 -13  105.20    6.42
   1   6  13   95.06    6.37
   1  -6 -13   94.74    5.73
  -1   6 -13  105.83    6.57
   1  -6 -13   86.60    5.28
  -1   6 -13   95.02    5.67
   1  -6 -13   99.16    6.17
  -1  -6  13   89.56    5.50
  -1   6 -13   82.74    5.27
   1   6  13   97.78    6.20
  -1  -6  13   96.46    6.24
   1   6  14    5.83    1.73
   1   6  14    6.91    1.97
  -1  -6  14    7.86    1.89
  -1  -6  14    7.49    1.67
   1  -6 -14    5.72    1.74
   1  -6 -14    6.58    1.46
   1  -6 -14    7.08    1.67
  -1   6 -14    8.29    2.05
  -1  -6  14    6.88    1.47
  -1   6 -14    7.63    1.65
   1  -6 -14    7.94    1.97
  -1   6 -14    7.26    1.55
  -1  -6  14    5.94    1.90
  -1   6 -15    6.90    1.57
   1   6  15    7.50    1.63
   1  -6 -15    4.85    1.55
  -1  -6  15    7.03    1.49
  -1   6 -15    4.33    1.60
   1  -6 -15    7.21    1.46
  -1   6 -15    4.69    1.05
  -1   6 -15    6.73    1.24
   1  -6 -15    5.03    1.60
  -1  -6  15    6.55    1.74
  -1  -6  16   69.96    3.74
  -1   6 -16   61.99    3.26
   1   6  16   51.46    3.16
  -1  -6  16   65.25    3.66
   1  -6 -16   63.66    3.62
  -1  -6  16   66.98    3.65
  -1   6 -16   66.09    3.67
   1  -6 -16   54.30    3.03
   1  -7  16   34.01    2.34
   1   7 -16   36.16    2.26
   1   7 -16   33.93    2.18
   1   7 -16   33.99    2.10
  -1   7  16   35.68    2.25
  -1  -7 -16   34.11    2.22
   1  -7  15    3.17    1.45
  -1   7  15    4.31    1.14
   1  -7  15    4.34    1.34
  -1  -7 -15    3.07    1.17
  -1  -7 -15    3.46    1.28
   1   7 -15    3.25    1.28
   1   7 -15    2.94    1.17
  -1   7  15    3.49    1.34
   1   7 -15    2.68    1.02
   1   7 -14    9.01    1.60
   1   7 -14    6.03    1.21
   1  -7  14   11.45    2.16
  -1  -7 -14    9.83    1.92
  -1  -7 -14    6.78    1.78
  -1   7  14    9.05    1.67
   1   7 -14    6.49    1.56
  -1  -7 -14    9.05    1.80
  -1  -7 -14   10.08    1.93
   1   7 -14    9.23    1.81
  -1  -7 -14    8.86    1.58
  -1   7  14    7.86    1.95
   1   7 -14   10.80    1.75
   1  -7  13   28.16    2.92
   1   7 -13   19.14    2.32
   1   7 -13   23.46    2.72
  -1   7  13   26.07    2.76
   1  -7  13   23.97    3.04
   1  -7  13   23.85    2.43
  -1  -7 -13   25.88    3.08
  -1   7  13   22.19    2.75
   1   7 -13   23.08    2.84
  -1  -7 -13   24.32    2.90
  -1   7  13   20.48    2.85
  -1  -7 -13   21.72    2.55
   1   7 -13   22.92    2.83
  -1   7  13   24.98    3.25
   1  -7  13   23.43    2.78
   1  -7  12  212.04    9.66
   1   7 -12  207.59    9.48
   1   7 -12  203.24    9.74
  -1   7  12  200.00    9.85
  -1   7  12  210.73    9.86
   1  -7  12  212.94   10.40
  -1  -7 -12  197.16    9.94
  -1  -7 -12  190.88    9.91
  -1  -7 -12  217.75    9.92
  -1   7  12  205.64    9.82
  -1   7  12  219.07   10.48
   1   7 -12  215.75   10.09
   1   7 -12  226.17   10.80
  -1  -7 -12  198.01    9.39
   1   7 -12  191.31    9.77
   1  -7  12  209.05    9.79
  -1   7  12  212.68   10.50
   1  -7  11   70.86    4.92
   1  -7  11   70.29    4.96
  -1  -7 -11   53.41    7.97
   1  -7  11   56.54    7.80
   1  -7  11   61.63    8.33
  -1  -7 -11   63.05    8.51
  -1   7  11   60.82    4.90
   1   7 -11   59.70    4.60
   1  -7  11   63.83    5.27
  -1  -7 -11   61.30    4.83
  -1  -7 -11   63.30    5.15
  -1  -7 -11   66.01    5.24
   1   7 -11   65.30    5.13
  -1   7  11   65.26    5.36
   1   7 -11   74.55    5.82
   1   7 -11   57.95    4.88
   1   7 -11   55.94    4.16
  -1  -7 -11   57.96    4.56
   1  -7  11   64.69    4.82
  -1   7  11   66.78    5.43
  -1   7  11   65.38    4.73
   1  -7  10  270.82   11.80
   1  -7  10  281.58   11.86
  -1  -7 -10  256.61   18.04
   1  -7  10  252.08   17.43
   1  -7  10  255.66   18.02
   1  -7  10  234.11   16.46
  -1  -7 -10  246.07   18.08
  -1   7  10  269.34   11.98
   1   7 -10  271.00   11.82
   1  -7  10  292.21   12.63
  -1  -7 -10  261.74   12.18
  -1  -7 -10  268.49   11.86
   1   7 -10  281.59   12.41
  -1   7  10  254.41   10.70
  -1   7  10  285.23   12.76
   1   7 -10  282.16   12.38
   1   7 -10  261.81   11.35
   1  -7  10  237.06   11.36
  -1   7  10  274.26   11.91
   1  -7   9  366.74   21.45
  -1  -7  -9  389.96   23.19
  -1  -7  -9  354.48   21.57
   1  -7   9  364.79   14.92
   1  -7   9  313.86   19.91
   1  -7   9  370.21   22.16
  -1  -7  -9  367.44   21.44
   1  -7   9  342.07   19.63
  -1   7   9  366.27   15.02
   1   7  -9  391.52   15.29
   1  -7   9  386.54   14.68
  -1  -7  -9  369.23   14.95
   1   7  -9  389.21   15.64
   1   7  -9  396.82   15.60
   1   7  -9  354.64   14.61
   1  -7   9  376.14   14.78
  -1   7   9  380.37   15.34
  -1   7   9  378.04   15.95
   1  -7   8   74.20    8.78
   1  -7   8   85.57    5.44
  -1  -7  -8   68.10    8.56
   1  -7   8   71.43    8.42
   1  -7   8   89.78    8.57
  -1  -7  -8   66.16    8.03
   1   7  -8   75.47    6.00
  -1   7   8   79.45    5.22
   1   7  -8   70.87    4.36
   1   7  -8   75.89    5.18
  -1   7   8   78.20    5.33
   1  -7   8   79.40    5.01
  -1  -7  -8   83.07    5.25
   1   7  -8   78.32    5.51
  -1   7   8   77.46    5.69
   1   7  -8   89.31    5.69
   1   7  -8   72.06    5.00
  -1   7   8   82.69    5.55
  -1   7   8   78.56    5.77
  -1  -7  -7  100.31    9.98
  -1  -7  -7  112.07   11.12
   1  -7   7  118.83   10.44
   1  -7   7  109.09    9.46
  -1  -7  -7   88.56    9.16
  -1   7   7  103.00    5.52
   1   7  -7   92.21    7.13
   1   7  -7  107.29    5.49
   1   7  -7  106.22    7.00
   1   7  -7  115.51    6.29
  -1   7   7  104.10    5.92
  -1   7   7   98.27    6.16
   1  -7   7  106.57    5.83
   1  -7   7  116.48    5.77
   1   7  -7  116.45    6.59
  -1   7   7   99.16    6.38
   1   7  -7  105.46    6.63
   1   7  -7  113.24    6.42
  -1   7   7  108.01    6.42
  -1   7   7  105.67    6.56
  -1   7   7   97.64    5.31
   1  -7   6  186.39   13.30
  -1  -7  -6  192.03   14.49
   1   7  -6  198.16   13.24
  -1   7   6  193.86   11.69
  -1  -7  -6  209.55   13.27
  -1   7   6  187.12   13.03
   1   7  -6  202.71   11.36
   1   7  -6  177.86    7.75
  -1   7   6  181.90    8.55
   1   7  -6  200.00    9.00
   1   7  -6  192.03    8.29
   1   7  -6  195.75    8.38
  -1   7   6  199.65    9.25
   1  -7   6  213.67    8.62
   1  -7   6  203.42    8.76
   1  -7   6  208.28    8.20
   1   7  -6  209.70    9.29
  -1   7   6  202.42    9.39
   1   7  -6  198.24    9.06
   1   7  -6  197.64    8.90
  -1   7   6  182.43    8.16
   1   7  -6  206.72    9.51
  -1   7   6  187.60    9.24
  -1   7   6  193.96    9.29
   1  -7   5  138.94   10.38
   1  -7   5  152.30   11.19
   1   7  -5  135.76   10.85
  -1   7   5  138.84    6.98
   1  -7   5  134.56   10.43
  -1   7   5  144.89   11.54
   1   7  -5  138.95    7.16
   1   7  -5  143.40    9.41
   1   7  -5  136.69    6.20
  -1   7   5  148.80    9.95
  -1  -7  -5  140.94   10.22
   1   7  -5  145.18    7.77
   1   7  -5  146.06    7.19
   1   7  -5  140.49    7.69
   1   7  -5  134.58    6.48
   1   7  -5  142.42    6.58
  -1   7   5  129.77    7.06
   1  -7   5  158.23    6.81
   1  -7   5  144.93    6.38
  -1   7   5  131.94    7.06
   1   7  -5  148.87    7.19
   1   7  -5  124.99    6.68
   1   7  -5  145.55    7.05
  -1   7   5  132.45    7.05
   1   7  -5  140.08    7.22
  -1   7   5  140.78    7.34
   1  -7   4  691.38   28.63
   1   7  -4  691.69   30.02
   1  -7   4  718.82   28.93
  -1  -7  -4  712.83   27.80
  -1   7   4  694.46   30.88
  -1   7   4  707.05   28.24
   1   7  -4  669.46   27.11
   1   7  -4  641.02   23.87
   1   7  -4  659.18   22.80
   1   7  -4  678.02   23.45
   1   7  -4  668.56   24.34
  -1   7   4  677.96   23.65
  -1   7   4  687.94   23.54
   1  -7   4  663.20   22.66
   1   7  -4  729.67   23.42
   1  -7   4  674.25   22.28
  -1   7   4  673.17   22.78
   1   7  -4  657.75   23.12
   1   7  -4  679.42   23.23
   1   7  -4  689.16   24.39
  -1  -7  -3  318.82   15.37
  -1   7   3  324.57   18.71
   1   7  -3  305.90   15.45
   1  -7   3  305.65   16.38
   1  -7   3  325.06   16.55
   1   7  -3  315.95   17.85
  -1   7   3  311.83   12.31
   1   7  -3  323.72   13.06
   1   7  -3  314.72   12.16
  -1   7   3  269.71   12.65
   1  -7   3  322.17   16.65
   1  -7   3  319.93   11.53
   1   7  -3  317.40   12.23
   1  -7   2  498.10   17.38
  -1   7   2  477.81   19.52
   1  -7   2  566.25   23.66
   1  -7   2  554.58   22.66
   1   7  -2  584.25   26.24
  -1   7   2  520.00   25.92
  -1  -7  -2  497.24   21.14
   1   7  -2  553.43   22.55
   1  -7   2  530.84   23.41
   1   7  -2  532.07   25.11
   1  -7   2  538.32   17.84
   1   7  -2  504.12   18.37
  -1   7   1  109.63    6.98
   1  -7   1  112.12    8.81
   1  -7   1  117.47    8.62
   1  -7   1   99.99    4.95
   1  -7   1  103.73    8.49
   1   7  -1  109.08    9.76
   1   7  -1  114.54   10.26
   1  -7   1   98.27    4.67
   1   7  -1  113.48    5.75
   1  -7   0  280.73   14.24
   1  -7   0  264.64   14.37
  -1   7   0  278.65   13.08
  -1   7   0  251.63   16.59
   1   7   0  248.91   13.70
   1  -7   0  274.68   14.78
   1   7   0  277.05   16.64
   1   7   0  242.48   15.69
   1  -7   0  253.18    9.73
   1   7   0  256.49   10.58
   1  -7  -1  112.44    8.90
  -1  -7   1   99.30    6.50
   1  -7  -1  106.55    8.49
  -1   7  -1  103.51    7.17
   1   7   1  114.58    8.28
   1  -7  -1  123.70    8.66
  -1   7  -1  122.43   10.94
   1  -7  -1  102.15    5.17
   1  -7  -2  547.27   23.83
   1  -7  -2  528.95   23.93
   1  -7  -2  513.21   23.58
  -1  -7   2  544.69   21.71
  -1   7  -2  514.93   21.01
   1   7   2  555.89   26.00
  -1   7  -2  525.53   26.44
   1   7   2  548.42   22.70
   1  -7  -2  538.13   23.49
   1   7   2  518.59   25.00
   1   7   2  517.18   18.71
  -1  -7   3  343.07   15.56
   1   7   3  335.30   15.86
   1  -7  -3  338.97   17.41
   1   7   3  285.19   17.16
  -1   7  -3  300.63   18.65
   1   7   3  317.51   11.81
   1  -7  -3  302.46   11.40
   1   7   3  325.77   12.29
   1   7   3  300.21   11.98
   1   7   3  305.67   11.79
  -1   7  -3  321.67   14.63
   1  -7  -3  354.70   17.34
  -1  -7   3  311.98   13.94
   1  -7  -3  292.58   16.68
  -1  -7   3  304.34   14.67
   1  -7  -3  354.28   17.91
   1  -7  -4  676.14   28.95
   1  -7  -4  723.64   30.28
  -1  -7   4  685.68   27.50
  -1   7  -4  706.70   28.31
  -1   7  -4  683.08   31.36
  -1  -7   4  663.02   27.30
  -1  -7   4  671.92   26.01
   1   7   4  721.29   30.02
   1   7   4  681.97   27.10
   1  -7  -4  680.97   29.58
   1   7   4  687.57   23.25
   1   7   4  671.90   23.22
   1   7   4  651.09   23.49
  -1   7  -4  669.50   23.51
   1  -7  -4  679.76   22.35
   1   7   4  695.50   23.11
   1  -7  -4  688.05   22.70
  -1   7  -4  637.73   23.33
  -1   7  -4  678.26   23.46
   1   7   4  667.43   23.00
  -1   7  -4  665.86   23.36
   1   7   4  661.52   22.75
   1   7   4  636.32   23.35
   1   7   4  714.92   22.90
   1   7   4  647.98   22.65
   1  -7  -5  142.40   11.26
   1  -7  -5  140.93   10.81
   1  -7  -5  142.30   11.70
  -1  -7   5  155.43   10.93
  -1  -7   5  131.60   10.67
  -1   7  -5  156.36   10.35
   1  -7  -5  143.39   11.61
  -1   7  -5  125.88   11.34
  -1  -7   5  139.00    9.82
   1   7   5  129.05   10.71
  -1   7  -5  149.69    7.34
   1   7   5  131.11    7.09
   1   7   5  137.16    9.34
   1   7   5  136.00    6.27
   1   7   5  144.58    6.61
   1   7   5  153.37    7.21
  -1   7  -5  143.59    7.38
   1   7   5  152.84    7.55
   1   7   5  144.99    7.72
   1  -7  -5  141.80    6.68
   1  -7  -5  152.49    7.04
  -1   7  -5  144.41    7.38
   1   7   5  136.49    7.12
  -1   7  -5  148.38    7.45
   1   7   5  148.83    6.99
  -1   7  -5  138.95    7.22
   1   7   5  148.21    6.81
   1   7   5  160.13    7.00
   1   7   5  147.13    7.56
  -1   7  -6  188.78   11.60
   1  -7  -6  189.70   14.24
  -1  -7   6  205.90   13.75
   1  -7  -6  182.43   13.11
   1  -7  -6  176.22   13.12
  -1  -7   6  204.48   13.84
   1  -7  -6  191.88   14.19
   1   7   6  181.92   12.56
  -1   7  -6  200.30   14.14
  -1  -7   6  189.35   12.04
  -1   7  -6  202.73   11.94
   1   7   6  186.60    8.80
   1   7   6  179.93   10.97
  -1   7  -6  184.40    8.90
   1   7   6  206.23    9.03
   1   7   6  186.26    8.98
   1   7   6  209.15    9.47
  -1   7  -6  209.26    9.52
  -1   7  -6  177.82    8.60
   1   7   6  210.27   10.03
   1  -7  -6  209.63    9.09
   1  -7  -6  213.05    8.87
  -1   7  -6  201.06    9.43
  -1   7  -6  199.32    9.44
   1   7   6  203.53    8.87
   1   7   6  196.04    9.29
  -1   7  -6  203.42    9.36
   1   7   6  206.34    8.69
   1   7   6  202.60    9.63
   1   7   6  206.92    8.74
  -1   7  -7   87.68    7.86
  -1  -7   7  118.91   10.73
  -1  -7   7  106.01   10.18
   1  -7  -7   96.56    9.66
   1  -7  -7   91.57    9.63
  -1  -7   7  107.08   11.02
  -1  -7   7  104.18   10.31
   1  -7  -7  119.89   11.31
  -1   7  -7   97.59    7.56
   1   7   7  104.23    6.22
   1   7   7  114.80    6.14
  -1   7  -7   94.05    5.91
   1   7   7  110.00    6.34
   1   7   7  109.35    6.91
  -1   7  -7  109.40    6.45
   1  -7  -7  113.29    6.23
   1  -7  -7  115.31    6.33
  -1   7  -7   98.86    6.39
   1   7   7  103.78    6.43
   1   7   7  107.59    5.96
  -1   7  -7   99.00    6.32
  -1   7  -7  107.71    6.60
   1   7   7  109.29    5.74
   1   7   7  100.70    5.71
  -1  -7   8   85.69    4.86
  -1  -7   8   80.20    9.13
   1  -7  -8   84.54    8.99
  -1  -7   8   82.47    9.58
   1  -7  -8   85.19    9.37
  -1  -7   8   89.61   10.31
  -1  -7   8   79.95    9.45
  -1   7  -8   77.06    5.25
   1   7   8   78.76    5.04
   1  -7  -8   70.69    5.08
   1   7   8   66.82    5.13
  -1   7  -8   78.89    5.49
   1   7   8   75.67    5.95
   1   7   8   69.13    5.12
   1  -7  -8   71.39    5.17
   1  -7  -8   83.65    5.53
   1   7   8   81.08    5.12
  -1   7  -8   81.44    5.84
  -1   7  -8   73.84    5.49
  -1   7  -8   88.59    5.97
   1   7   8   80.75    5.73
   1   7   8   77.81    4.71
   1   7   8   82.23    5.09
   1   7   8   88.85    6.10
  -1  -7   9  365.96   13.85
  -1  -7   9  370.06   22.35
   1  -7  -9  359.47   22.20
   1  -7  -9  366.69   20.52
   1  -7  -9  343.54   20.41
   1  -7  -9  328.37   20.84
  -1  -7   9  380.05   22.77
   1  -7  -9  359.73   22.06
   1  -7  -9  361.56   14.61
   1   7   9  339.32   14.05
   1   7   9  353.02   14.99
  -1   7  -9  338.34   14.49
  -1   7  -9  372.25   15.12
   1   7   9  353.14   14.57
   1   7   9  390.59   16.24
   1  -7  -9  365.99   15.12
   1  -7  -9  386.63   15.20
   1  -7  -9  382.12   15.25
   1   7   9  378.10   15.62
  -1   7  -9  397.29   15.56
  -1   7  -9  390.35   15.85
  -1   7  -9  367.69   15.68
   1   7   9  364.70   14.33
  -1   7  -9  349.80   14.17
   1   7   9  362.26   13.81
   1   7   9  365.40   15.65
   1  -7  -9  363.69   15.24
  -1  -7  10  233.59   17.37
  -1  -7  10  237.59   18.09
   1  -7 -10  265.54   18.64
   1  -7 -10  239.67   15.88
   1  -7 -10  251.88   17.06
   1  -7 -10  270.04   18.27
  -1  -7  10  276.25   12.01
  -1  -7  10  261.53   10.74
  -1  -7  10  221.93   17.61
  -1  -7  10  235.47   18.28
  -1   7 -10  241.84   11.31
   1  -7 -10  277.77   11.58
   1   7  10  265.40   12.02
   1   7  10  257.91   10.91
  -1   7 -10  269.07   11.88
   1   7  10  280.72   13.09
   1   7  10  268.29   11.40
   1  -7 -10  269.05   12.18
   1  -7 -10  265.53   11.94
   1  -7 -10  277.29   12.16
   1   7  10  273.98   12.57
   1   7  10  256.30   11.11
  -1   7 -10  275.27   12.74
  -1   7 -10  268.30   12.63
  -1   7 -10  272.22   12.13
  -1   7 -10  268.24   11.28
   1   7  10  286.72   12.81
   1  -7 -10  239.05   11.70
  -1  -7  11   61.93    4.91
   1  -7 -11   65.13    8.59
  -1  -7  11   48.88    7.73
  -1  -7  11   49.95    7.95
   1  -7 -11   66.46    8.08
  -1  -7  11   66.39    8.96
  -1  -7  11   68.33    9.08
  -1  -7  11   68.80    8.92
  -1   7 -11   53.61    4.22
   1   7  11   64.42    4.92
  -1   7 -11   63.80    4.27
  -1   7 -11   57.74    4.55
   1   7  11   69.51    5.67
   1  -7 -11   72.21    5.37
   1  -7 -11   60.96    5.01
   1  -7 -11   68.50    5.02
   1   7  11   59.89    4.27
   1   7  11   60.74    5.23
  -1   7 -11   63.91    4.89
  -1   7 -11   70.58    5.58
  -1   7 -11   65.82    5.43
  -1   7 -11   55.90    4.30
   1   7  11   65.02    5.38
   1  -7 -11   68.55    5.05
   1  -7 -12  193.38    8.86
  -1  -7  12  209.31    9.74
   1   7  12  192.02    9.38
  -1   7 -12  178.32    8.08
   1   7  12  205.99   10.51
   1  -7 -12  210.98    9.45
   1  -7 -12  221.66   10.08
  -1   7 -12  212.31   10.39
   1   7  12  191.15   10.03
  -1   7 -12  209.00    9.50
   1   7  12  196.72    8.63
  -1   7 -12  203.99    9.07
  -1   7 -12  195.93    9.54
   1  -7 -12  208.32    9.99
   1   7  12  213.74   10.32
  -1  -7  13   25.60    2.93
   1   7  13   23.51    2.54
   1   7  13   22.14    2.58
   1   7  13   24.46    3.21
   1  -7 -13   20.33    2.47
   1  -7 -13   19.98    2.82
   1  -7 -13   25.45    2.73
  -1   7 -13   20.66    2.44
   1   7  13   23.50    2.97
   1  -7 -13   23.71    2.53
  -1   7 -13   26.48    3.22
   1  -7 -13   24.65    3.11
  -1   7 -13   21.90    2.37
  -1   7 -13   25.77    2.84
  -1  -7  13   22.10    2.95
   1   7  13   22.53    3.01
   1   7  14    9.33    2.04
  -1  -7  14    9.65    1.88
  -1  -7  14   10.70    1.71
   1  -7 -14   11.96    2.03
  -1   7 -14    9.90    2.12
   1   7  14    8.62    1.65
   1  -7 -14   11.17    1.81
   1   7  14    7.97    1.84
   1  -7 -14   12.23    1.65
  -1   7 -14    8.82    1.61
  -1   7 -14    8.90    1.41
   1  -7 -14    9.23    1.94
  -1  -7  14    7.80    1.95
  -1   7 -15    2.55    1.10
  -1  -7  15    1.65    1.13
   1  -7 -15    2.81    1.01
  -1  -7  15    2.98    1.28
  -1   7 -15    4.40    1.44
   1  -7 -15    2.42    1.21
  -1  -7  15    3.66    1.28
   1   7  15    2.34    1.22
   1   7  16   31.76    2.34
   1  -7 -16   38.18    2.34
  -1  -7  16   35.79    2.25
  -1   7 -16   38.11    2.25
   1  -8  15   22.41    2.07
  -1   8  15   21.91    2.07
  -1  -8 -15   21.36    1.98
  -1  -8 -15   22.05    1.97
   1  -8  15   21.43    2.09
   1   8 -15   23.36    2.07
   1   8 -15   25.62    2.06
   1   8 -15   21.80    1.84
   1  -8  15   17.78    1.65
  -1   8  15   20.89    2.01
   1   8 -15   20.94    1.74
  -1   8  14  185.26    8.31
   1  -8  14  194.29    8.32
  -1  -8 -14  174.85    7.95
  -1  -8 -14  186.47    7.99
  -1  -8 -14  190.16    7.99
   1   8 -14  195.29    8.15
   1   8 -14  195.66    7.98
   1   8 -14  186.00    8.20
  -1   8  14  197.29    8.40
   1   8 -14  190.29    7.83
   1  -8  13    6.15    1.52
   1   8 -13    5.52    1.44
   1   8 -13    4.09    1.27
  -1   8  13    5.44    1.44
   1  -8  13    4.55    1.65
  -1   8  13    3.45    1.63
  -1  -8 -13    3.54    1.37
  -1  -8 -13    3.45    1.57
   1  -8  13    1.84    0.89
  -1  -8 -13    4.32    1.64
   1  -8  13    4.54    1.77
  -1   8  13    0.51    0.79
  -1  -8 -13    2.85    1.42
   1   8 -13    6.35    1.61
  -1  -8 -13    3.49    1.26
   1   8 -13    4.57    1.74
  -1   8  13    5.42    1.66
   1  -8  12  232.92   10.22
   1   8 -12  242.89   10.29
   1   8 -12  235.04   10.12
  -1   8  12  257.09   10.74
   1  -8  12  240.78   10.84
  -1  -8 -12  222.29   10.47
  -1  -8 -12  233.98   10.69
   1   8 -12  226.80   10.42
   1  -8  12  247.18   11.25
  -1   8  12  223.74    9.94
  -1   8  12  242.85   10.98
  -1  -8 -12  213.03    9.84
   1   8 -12  229.38   10.44
   1  -8  12  220.38    9.86
   1  -8  11   32.24    3.38
   1  -8  11   33.43    3.38
  -1   8  11   27.21    2.80
   1   8 -11   29.20    3.34
   1   8 -11   32.70    3.42
  -1   8  11   35.03    3.73
   1  -8  11   33.24    3.72
  -1  -8 -11   31.26    3.29
  -1  -8 -11   32.31    3.69
  -1  -8 -11   36.57    3.76
  -1   8  11   36.81    3.39
   1   8 -11   36.54    3.77
   1   8 -11   30.53    3.46
  -1  -8 -11   35.25    3.42
   1  -8  11   34.93    3.31
   1  -8  10   47.12    4.10
   1  -8  10   32.73    6.32
   1  -8  10   36.09    3.70
  -1  -8 -10   33.85    6.92
  -1  -8 -10   38.84    6.87
   1  -8  10   47.01    7.51
   1  -8  10   30.93    5.73
  -1  -8 -10   43.34    7.54
   1   8 -10   49.63    4.24
   1   8 -10   53.11    4.33
   1  -8  10   46.15    4.31
  -1   8  10   44.30    4.38
  -1  -8 -10   40.18    3.74
  -1  -8 -10   45.92    4.38
  -1  -8 -10   47.21    4.46
  -1   8  10   40.11    3.72
  -1   8  10   44.33    3.54
   1   8 -10   43.85    4.19
   1   8 -10   42.74    4.17
  -1   8  10   51.41    4.31
   1  -8  10   42.07    3.70
  -1   8  10   42.55    4.42
   1  -8   9  608.04   30.69
  -1  -8  -9  569.08   30.30
   1  -8   9  638.80   23.14
   1  -8   9  558.78   29.52
   1  -8   9  581.83   28.27
  -1  -8  -9  613.86   29.97
  -1  -8  -9  625.23   32.51
   1  -8   9  563.55   30.77
   1   8  -9  622.37   23.47
   1   8  -9  679.60   23.60
  -1   8   9  635.53   22.91
   1  -8   9  669.28   23.76
   1  -8   9  657.88   22.85
  -1  -8  -9  626.72   23.42
  -1  -8  -9  631.29   22.88
  -1   8   9  600.78   22.62
   1   8  -9  677.57   23.93
  -1   8   9  682.23   24.26
   1   8  -9  666.88   23.71
  -1   8   9  661.96   24.28
  -1   8   9  639.15   23.57
   1  -8   8  389.84   23.20
  -1  -8  -8  437.87   24.31
   1  -8   8  452.83   17.30
   1  -8   8  385.17   21.55
  -1  -8  -8  413.57   22.88
   1  -8   8  431.61   23.83
  -1   8   8  433.13   16.74
   1   8  -8  433.38   17.49
   1   8  -8  475.29   17.60
  -1   8   8  429.23   17.42
   1  -8   8  470.93   17.06
  -1  -8  -8  433.64   16.85
  -1   8   8  470.57   18.13
   1   8  -8  478.58   17.97
   1   8  -8  447.14   17.53
  -1   8   8  433.50   16.48
  -1   8   8  465.91   17.88
  -1   8   8  457.23   18.12
  -1  -8  -7  363.76   21.67
  -1  -8  -7  426.73   24.16
   1  -8   7  405.30   22.18
   1  -8   7  374.86   20.25
  -1  -8  -7  373.07   20.53
   1   8  -7  362.98   17.81
  -1   8   7  359.77   14.61
   1   8  -7  390.46   15.75
   1   8  -7  428.69   15.92
   1   8  -7  368.47   14.61
  -1   8   7  439.06   16.26
  -1   8   7  360.47   14.47
   1  -8   7  420.19   15.41
  -1  -8  -7  406.34   15.15
   1  -8   7  406.68   14.92
   1   8  -7  433.84   16.18
  -1   8   7  415.98   16.22
   1   8  -7  406.92   15.86
  -1   8   7  399.33   16.22
  -1   8   7  380.09   14.46
  -1   8   7  376.03   15.89
  -1   8   7  394.17   15.22
   1   8  -6   75.07    8.44
  -1   8   6   57.43    6.34
  -1   8   6   59.22    4.39
  -1   8   6   51.35    6.99
  -1  -8  -6   55.35    6.83
   1   8  -6   75.61    6.91
   1   8  -6   68.65    3.99
   1   8  -6   58.92    4.61
   1   8  -6   56.92    4.07
  -1   8   6   65.43    4.89
   1   8  -6   62.24    4.42
   1  -8   6   65.78    4.02
   1  -8   6   67.37    4.56
   1  -8   6   67.77    4.37
  -1   8   6   60.32    4.72
  -1   8   6   67.00    4.97
  -1   8   6   64.57    4.19
  -1   8   6   68.69    4.96
   1  -8   6   51.69    7.37
  -1  -8  -6   73.25    9.15
   1  -8   5   17.37    4.25
   1  -8   5   15.27    3.91
  -1   8   5   17.82    3.68
   1   8  -5   13.60    3.22
   1   8  -5   15.57    2.40
  -1  -8  -5   19.39    4.72
   1   8  -5   15.59    1.89
  -1  -8  -5    9.72    3.11
   1   8  -5   18.49    4.59
   1  -8   5   13.65    3.70
  -1   8   5   13.95    2.28
  -1   8   5   17.01    4.46
   1   8  -5   17.95    2.26
   1   8  -5   16.72    2.77
   1   8  -5   17.52    2.19
   1   8  -5   20.45    2.61
   1   8  -5   17.22    2.37
  -1   8   5   15.65    2.49
  -1   8   5   15.00    2.34
   1  -8   5   16.16    2.06
   1  -8   5   12.21    2.02
  -1   8   5   15.61    2.31
   1   8  -5   17.80    2.09
   1   8  -5   15.49    2.25
   1   8  -5   16.23    2.42
  -1   8   5   16.76    2.47
   1   8  -5   16.74    2.42
  -1   8   5   11.92    2.15
   1   8  -5   17.20    2.46
   1  -8   4  125.47   10.43
  -1  -8  -4  132.57   11.54
  -1   8   4  147.38   10.69
  -1   8   4  137.44    7.26
  -1   8   4  110.41   11.09
   1  -8   4  137.81   10.79
   1   8  -4  121.10    7.12
   1   8  -4  141.06   11.87
   1   8  -4  132.36    9.72
  -1  -8  -4  107.99    8.87
   1   8  -4  127.19    7.62
   1   8  -4  134.76    6.56
   1   8  -4  135.18    6.65
   1   8  -4  135.26    6.99
   1   8  -4  141.44    6.94
   1   8  -4  124.55    6.75
  -1   8   4  122.91    6.70
  -1   8   4  140.22    7.15
   1  -8   4  141.29    6.17
   1  -8   4  144.23    6.55
   1   8  -4  133.80    6.89
  -1   8   4  126.29    6.71
   1   8  -4  131.19    6.36
  -1   8   4  131.27    6.50
   1   8  -4  142.09    7.12
   1   8  -4  132.75    6.73
  -1   8   4  133.78    7.17
  -1   8   4  117.71    6.52
  -1   8   4  125.60    6.05
   1   8  -4  131.19    6.85
   1   8  -4  120.39    5.86
   1   8  -4  127.78    6.70
   1  -8   3  280.58   15.86
  -1   8   3  301.55   16.21
   1   8  -3  281.77   17.64
  -1   8   3  261.04   17.84
  -1   8   3  269.95   11.66
  -1  -8  -3  271.47   14.01
   1  -8   3  251.11   15.35
   1  -8   3  284.72   16.03
   1   8  -3  239.80   11.43
   1   8  -3  261.94   10.52
   1   8  -3  269.15   14.97
   1   8  -3  248.49   10.65
   1   8  -3  256.36   10.71
   1   8  -3  255.28   10.57
  -1   8   3  268.49   10.60
   1   8  -3  263.87   12.02
   1   8  -3  265.79   11.12
   1   8  -3  251.22   10.95
  -1   8   3  274.75   11.32
  -1   8   3  274.57   11.41
   1  -8   3  271.73   10.39
   1  -8   3  256.58   10.57
   1   8  -3  274.35   11.30
  -1   8   3  270.81   10.69
   1   8  -3  267.96   10.55
   1   8  -3  267.24   10.84
   1   8  -3  271.16   11.10
   1   8  -3  254.27   10.82
   1   8  -3  268.82   10.93
   1   8  -3  264.60   10.81
   1   8  -3  267.63   10.62
  -1   8   3  260.92   10.31
   1   8  -3  253.26   10.13
  -1   8   3  264.91   11.27
   1  -8   2   72.30    7.69
   1  -8   2   81.44    4.33
  -1   8   2   81.69    9.54
   1   8  -2   86.15    9.41
   1   8  -2   83.69    4.72
  -1  -8  -2   72.69    6.35
   1  -8   2   89.00    8.44
   1   8  -2   82.51    5.54
  -1   8   2   84.19    8.11
   1   8  -2   83.27    7.68
   1   8  -2   81.50    4.82
   1   8  -2   80.82    5.65
   1   8  -2   81.36    5.01
  -1   8   2   81.79    4.79
  -1   8   2   81.72    5.10
   1   8  -2   84.73    5.11
   1  -8   2   86.18    4.71
   1   8  -2   90.19    5.37
  -1   8   2   72.89    4.55
   1   8  -2   76.00    4.76
   1   8  -2   75.03    4.50
  -1   8   2   81.11    4.83
   1   8  -2   76.40    4.72
   1   8  -2   82.21    4.96
   1   8  -2   82.71    4.77
  -1   8   2   76.90    4.49
   1   8  -2   82.24    4.69
  -1   8   2   75.33    4.94
   1   8  -2   82.51    4.56
   1   8  -2   76.60    4.65
   1  -8   1  890.39   28.34
  -1  -8  -1  868.43   33.68
   1  -8   1  889.58   35.32
   1  -8   1  890.12   34.74
  -1  -8  -1  843.83   31.69
   1  -8   1  892.77   35.47
   1   8  -1  827.81   29.82
   1   8  -1  892.05   37.81
  -1   8   1  855.25   28.31
  -1   8   1  866.53   29.22
  -1   8   1  831.46   28.93
   1   8  -1  890.75   29.27
   1   8  -1  861.63   28.92
   1   8  -1  898.87   29.47
  -1   8   1  878.02   28.77
   1   8  -1  864.56   28.85
   1   8  -1  862.28   28.58
   1   8  -1  861.44   28.90
   1   8  -1  858.38   28.88
  -1   8   1  856.18   28.77
   1   8  -1  865.87   28.54
   1   8  -1  844.33   28.35
   1   8  -1  840.36   28.52
   1  -8   0  261.72   14.89
   1  -8   0  297.32   15.97
  -1  -8   0  247.04   13.26
  -1   8   0  243.50   17.52
   1  -8   0  272.32   15.85
   1   8   0  266.05   10.62
   1   8   0  277.29   11.90
   1   8   0  269.61   17.40
   1   8   0  293.59   15.50
  -1   8   0  271.00   10.56
   1   8   0  258.40   10.51
   1   8   0  271.98   10.75
   1   8   0  259.49   11.70
   1   8   0  252.34   10.84
  -1   8   0  268.40   11.09
   1   8   0  258.53   11.00
   1  -8   0  258.03   10.11
   1   8   0  269.66   11.22
   1   8   0  248.64   10.82
   1   8   0  278.50   10.66
   1   8   0  265.18   10.80
  -1   8   0  270.22   10.85
   1   8   0  256.40   10.73
   1   8   0  270.62   10.52
   1   8   0  264.64   10.50
   1   8   0  264.63   10.49
  -1  -8   1  902.62   33.47
  -1  -8   1  939.54   34.52
   1  -8  -1  933.95   35.60
   1  -8  -1  870.64   35.59
  -1   8  -1  846.80   38.83
   1  -8  -1  867.09   35.79
   1   8   1  875.16   28.93
   1   8   1  913.92   34.72
   1  -8  -1  903.59   34.64
   1   8   1  884.29   29.10
   1   8   1  896.37   30.32
   1   8   1  900.06   29.64
  -1   8  -1  859.10   29.41
   1   8   1  880.25   29.71
   1  -8  -1  867.21   28.71
   1   8   1  853.39   28.81
   1   8   1  872.62   29.52
   1   8   1  851.97   29.09
  -1   8  -1  866.09   29.23
  -1   8  -1  877.39   29.40
   1   8   1  846.63   29.12
   1   8   1  884.80   28.97
   1   8   1  852.20   28.81
  -1  -8   2   87.64    7.10
   1  -8  -2   86.15    8.39
   1  -8  -2   73.54    8.01
   1  -8  -2   74.59    8.01
  -1   8  -2   83.58    6.23
   1  -8  -2   88.24    8.26
   1   8   2   81.59    4.60
   1   8   2   79.87    5.41
  -1   8  -2   68.68    7.54
  -1   8  -2   77.89    9.44
   1   8   2   81.69    7.50
   1   8   2   94.50    9.50
  -1  -8   2   66.08    6.81
   1   8   2   76.62    5.27
   1   8   2   75.81    4.71
  -1   8  -2   72.55    4.29
  -1   8  -2   78.06    4.89
   1   8   2   83.50    5.26
   1   8   2   68.72    4.82
   1   8   2   83.36    5.09
   1  -8  -2   81.00    4.70
   1   8   2   78.93    4.77
   1   8   2   77.91    4.55
  -1   8  -2   76.76    4.96
   1   8   2   73.84    4.99
  -1   8  -2   78.19    4.92
   1   8   2   76.42    4.75
   1   8   2   72.05    4.44
   1   8   2   79.25    4.57
   1   8   2   72.78    4.51
   1  -8  -3  274.88   15.94
   1  -8  -3  230.79   15.44
   1  -8  -3  282.15   16.64
  -1   8  -3  239.56   12.40
  -1  -8   3  263.48   14.36
  -1   8  -3  289.41   16.09
  -1   8  -3  232.87   17.17
   1   8   3  267.62   11.70
  -1  -8   3  241.50   14.51
  -1   8  -3  265.52   11.72
   1   8   3  275.36   10.64
   1  -8  -3  270.83   16.09
   1   8   3  292.39   17.68
   1   8   3  247.27   14.38
   1   8   3  259.68   11.51
   1   8   3  268.36   11.32
  -1   8  -3  262.05   10.56
   1   8   3  256.14   11.29
  -1   8  -3  266.44   11.03
   1   8   3  264.37   11.55
   1   8   3  267.65   11.23
   1   8   3  267.03   11.14
   1   8   3  250.84   10.56
  -1   8  -3  274.78   11.41
   1   8   3  256.31   10.86
   1   8   3  265.55   10.69
  -1   8  -3  265.31   11.21
   1   8   3  279.78   10.75
   1   8   3  277.77   10.71
   1  -8  -4  124.16   11.07
   1  -8  -4  146.23   11.21
   1  -8  -4  150.73   12.05
  -1  -8   4  126.82   10.79
  -1   8  -4  142.47   10.58
   1   8   4  127.23   11.29
  -1  -8   4  125.77    9.89
  -1  -8   4  129.09    9.12
   1   8   4  130.98    7.33
   1   8   4  131.74    9.59
   1  -8  -4  136.76   11.39
  -1   8  -4  134.65   12.29
  -1   8  -4  138.52    7.38
   1   8   4  129.65    6.41
  -1   8  -4  126.60    6.65
  -1   8  -4  131.41    6.67
   1   8   4  129.16    7.14
   1   8   4  128.49    6.80
   1   8   4  126.90    7.13
  -1   8  -4  124.16    6.69
   1  -8  -4  131.43    6.34
   1   8   4  132.91    6.84
   1   8   4  132.29    6.78
  -1   8  -4  141.29    7.30
   1   8   4  134.34    6.64
  -1   8  -4  126.63    6.97
   1   8   4  144.34    6.70
   1   8   4  130.97    6.47
  -1   8  -4  135.06    6.52
   1   8   4  143.68    7.32
  -1  -8   5   15.10    3.76
   1  -8  -5   17.90    4.11
  -1  -8   5   13.06    4.07
   1  -8  -5    8.19    4.10
   1   8   5   20.62    3.81
   1   8   5   13.24    1.78
  -1  -8   5   21.55    4.04
  -1   8  -5   11.27    3.77
   1   8   5   11.89    3.95
  -1   8  -5   19.81    2.67
   1   8   5   13.43    2.21
   1  -8  -5   12.73    4.15
  -1   8  -5   18.84    3.81
   1   8   5   13.65    2.18
   1   8   5   13.48    1.91
   1   8   5   17.15    2.37
  -1   8  -5   18.03    2.28
  -1   8  -5   13.95    2.12
   1   8   5   14.54    2.36
   1  -8  -5   15.99    2.21
   1   8   5   16.37    2.30
  -1   8  -5   18.15    2.62
   1   8   5   16.28    2.23
  -1   8  -5   17.51    2.57
  -1   8  -5   17.65    2.55
   1   8   5   16.10    2.19
   1   8   5   16.06    2.50
   1   8   5   17.95    2.25
   1   8   5   16.27    2.19
  -1  -8   6   58.66    7.60
   1  -8  -6   55.47    8.03
  -1  -8   6   60.85    7.58
   1  -8  -6   57.13    7.69
  -1   8  -6   65.31    4.63
   1   8   6   65.27    7.73
  -1  -8   6   56.10    6.59
  -1   8  -6   49.91    7.40
  -1   8  -6   63.71    4.06
   1   8   6   63.95    4.65
   1   8   6   62.12    6.23
   1  -8  -6   76.30    9.17
  -1   8  -6   64.66    6.73
  -1   8  -6   58.41    4.34
   1   8   6   58.69    3.99
   1   8   6   66.15    4.68
   1   8   6   65.52    5.26
   1   8   6   66.82    4.96
   1  -8  -6   66.68    4.62
   1  -8  -6   70.94    4.45
  -1   8  -6   70.67    5.11
  -1   8  -6   65.30    4.94
   1   8   6   69.99    4.84
   1   8   6   61.56    4.42
  -1   8  -6   65.98    4.90
   1   8   6   66.67    4.40
  -1   8  -6   64.28    4.28
   1   8   6   68.00    4.43
   1   8   6   67.43    5.11
   1   8   6   64.05    4.49
   1  -8  -7  364.00   21.76
  -1  -8   7  360.74   21.39
   1  -8  -7  420.29   23.85
   1  -8  -7  392.82   22.08
  -1  -8   7  404.46   22.40
   1  -8  -7  406.65   23.34
  -1  -8   7  352.99   22.66
  -1  -8   7  354.56   22.09
  -1   8  -7  374.44   18.40
  -1   8  -7  392.90   15.35
   1   8   7  368.57   15.22
   1   8   7  389.33   15.45
   1   8   7  383.62   15.84
   1   8   7  395.64   16.70
   1  -8  -7  407.13   15.66
   1  -8  -7  409.97   15.33
   1  -8  -7  400.74   16.02
   1   8   7  386.52   15.78
  -1   8  -7  426.20   16.33
  -1   8  -7  400.95   16.24
   1   8   7  411.09   15.46
   1   8   7  393.28   14.97
  -1   8  -7  383.98   15.92
   1   8   7  409.43   15.29
   1   8   7  405.03   16.44
  -1  -8   8  472.82   25.10
   1  -8  -8  440.60   23.97
   1  -8  -8  406.79   23.52
  -1  -8   8  437.03   24.38
  -1  -8   8  437.15   16.28
   1  -8  -8  462.65   25.60
  -1  -8   8  403.50   24.96
  -1   8  -8  407.63   16.61
   1   8   8  438.30   16.90
   1  -8  -8  438.44   17.05
   1   8   8  409.76   16.84
   1   8   8  437.37   17.36
  -1   8  -8  447.82   17.60
   1   8   8  478.63   18.76
   1  -8  -8  449.16   17.40
   1  -8  -8  464.30   17.80
   1  -8  -8  450.91   17.05
   1   8   8  444.61   17.63
  -1   8  -8  476.28   18.33
   1   8   8  440.58   16.87
  -1   8  -8  464.53   17.82
   1   8   8  437.48   16.36
  -1   8  -8  426.27   17.55
   1   8   8  451.04   16.73
  -1  -8   9  617.61   30.76
  -1  -8   9  584.51   30.80
   1  -8  -9  595.94   31.43
   1  -8  -9  530.26   28.57
   1  -8  -9  606.82   29.96
  -1  -8   9  629.48   21.80
   1  -8  -9  541.04   29.36
  -1  -8   9  645.60   32.13
  -1   8  -9  637.36   22.07
   1   8   9  578.40   22.38
   1  -8  -9  609.89   22.38
   1   8   9  613.04   22.25
   1   8   9  652.35   24.38
   1   8   9  629.19   22.83
   1  -8  -9  634.06   22.79
   1  -8  -9  635.25   23.16
   1   8   9  638.67   23.45
  -1   8  -9  629.77   23.30
  -1   8  -9  661.29   24.05
   1   8   9  658.49   22.57
   1   8   9  603.90   21.67
  -1   8  -9  651.43   23.48
   1   8   9  663.86   24.11
   1  -8  -9  596.23   23.08
  -1  -8  10   45.80    3.46
   1  -8 -10   34.23    5.91
  -1  -8  10   29.60    6.12
  -1  -8  10   47.26    4.24
   1  -8 -10   41.98    7.34
   1  -8 -10   45.84    6.88
   1  -8 -10   32.29    6.15
  -1  -8  10   41.26    7.09
  -1  -8  10   42.04    7.21
  -1  -8  10   41.64    7.34
  -1   8 -10   44.49    3.73
   1   8  10   43.32    3.87
   1   8  10   41.04    3.53
   1   8  10   50.27    4.88
   1   8  10   47.46    3.95
   1  -8 -10   43.87    4.27
   1  -8 -10   46.14    4.32
   1  -8 -10   36.88    3.84
   1   8  10   43.66    3.71
  -1   8 -10   51.25    4.73
  -1   8 -10   44.82    4.14
   1   8  10   44.85    4.34
  -1   8 -10   46.43    4.31
   1   8  10   44.46    3.37
   1   8  10   46.01    4.52
   1  -8 -10   46.58    4.20
  -1  -8  11   32.59    3.44
   1  -8 -11   33.54    3.37
  -1   8 -11   33.10    2.99
   1   8  11   28.72    3.01
   1   8  11   31.56    3.01
   1   8  11   30.90    3.83
   1  -8 -11   30.89    3.45
   1  -8 -11   28.21    3.32
   1   8  11   28.57    3.45
  -1   8 -11   32.16    3.88
  -1   8 -11   31.33    3.26
   1   8  11   29.76    2.96
  -1   8 -11   17.01    2.25
  -1   8 -11   35.30    3.61
   1  -8 -11   27.39    3.18
   1   8  11   40.35    4.06
   1  -8 -12  214.05    9.80
  -1  -8  12  251.63   10.73
   1   8  12  236.53   10.30
  -1   8 -12  249.58   10.96
   1   8  12  245.21   11.42
   1  -8 -12  241.96   10.46
   1  -8 -12  227.65   10.50
   1   8  12  247.30   11.06
   1   8  12  237.20    9.71
  -1   8 -12  237.15   11.20
  -1   8 -12  247.39   10.26
  -1   8 -12  234.61   10.57
   1  -8 -12  238.04   10.85
   1   8  12  240.12   11.11
  -1  -8  12  244.05   10.80
  -1  -8  13    4.83    1.54
   1   8  13    3.70    1.27
  -1   8 -13    4.58    1.62
   1   8  13    3.22    1.73
   1  -8 -13    4.80    1.41
   1  -8 -13    2.65    1.35
  -1   8 -13    4.20    1.74
   1  -8 -13    5.91    1.57
   1   8  13    3.51    1.43
  -1   8 -13    4.56    1.38
   1  -8 -13    3.42    1.57
  -1   8 -13    3.86    1.25
  -1  -8  13    3.56    1.51
   1   8  14  158.60    6.77
  -1  -8  14  192.46    8.23
   1   8  14  187.77    8.13
  -1  -8  14  166.83    7.68
   1  -8 -14  170.23    7.58
   1  -8 -14  181.94    7.46
   1   8  14  179.46    7.49
   1  -8 -14  198.90    8.05
  -1   8 -14  153.63    7.02
  -1  -8  14  187.48    7.81
  -1   8 -15   21.62    1.83
   1  -8 -15   16.65    1.52
  -1  -8  15   21.86    1.96
   1   8  15   21.60    2.03
  -1  -8  15   20.88    2.05
   1  -8 -15   21.17    1.97
  -1   8 -15   21.10    1.86
  -1  -8  15   17.38    1.75
  -1   9  14   26.03    1.92
   1  -9  14   29.67    2.52
  -1   9  14   37.66    2.75
  -1  -9 -14   37.26    2.63
   1  -9  14   38.64    2.89
  -1  -9 -14   35.40    2.61
   1   9 -14   35.45    2.58
   1   9 -14   31.78    2.42
   1   9 -14   35.60    2.70
   1   9 -14   40.64    2.61
   1  -9  13   24.81    2.59
  -1   9  13   21.55    2.20
  -1   9  13   24.25    2.66
  -1  -9 -13   20.97    2.46
  -1  -9 -13   18.89    2.27
  -1  -9 -13   19.19    2.15
  -1  -9 -13   19.31    2.33
   1  -9  13   23.02    2.61
   1   9 -13   19.10    2.35
   1   9 -13   23.95    2.63
   1   9 -13   24.60    2.44
  -1  -9 -13   15.75    1.82
   1  -9  13   19.60    2.15
   1  -9  12   54.16    3.86
   1   9 -12   46.59    3.57
   1   9 -12   41.81    3.35
  -1   9  12   50.06    4.19
  -1   9  12   47.46    3.78
   1  -9  12   54.71    4.13
  -1  -9 -12   50.58    3.93
  -1  -9 -12   49.95    4.04
   1  -9  12   44.27    4.02
  -1  -9 -12   47.84    3.52
   1   9 -12   48.46    4.12
   1   9 -12   48.97    3.81
   1   9 -12   51.49    4.08
  -1   9  12   48.53    4.12
   1  -9  11  458.57   16.77
   1  -9  11  448.33   16.55
  -1   9  11  399.92   15.67
   1   9 -11  431.14   16.53
   1   9 -11  431.41   16.47
  -1   9  11  450.17   17.55
  -1   9  11  447.73   17.16
   1  -9  11  450.76   17.01
  -1  -9 -11  440.30   16.85
  -1  -9 -11  425.09   17.03
  -1   9  11  410.09   15.38
  -1   9  11  448.87   17.30
  -1  -9 -11  403.88   16.15
   1   9 -11  441.86   16.92
   1   9 -11  464.02   17.35
  -1   9  11  456.41   17.48
   1   9 -11  470.63   17.19
   1  -9  10  166.82    8.34
   1  -9  10  160.41    8.18
   1   9 -10  155.54    8.20
  -1   9  10  160.63    7.95
   1   9 -10  147.70    8.07
  -1   9  10  163.77    9.01
  -1   9  10  159.88    8.79
   1  -9  10  160.07    8.40
  -1  -9 -10  155.11    8.26
  -1  -9 -10  162.38    8.66
  -1   9  10  183.99    9.10
  -1   9  10  163.24    7.61
   1   9 -10  169.16    8.55
   1   9 -10  157.40    8.64
  -1   9  10  160.82    8.81
  -1   9  10  168.28    8.47
   1   9 -10  153.22    8.34
   1  -9   9    6.14    3.34
  -1  -9  -9    5.35    3.92
  -1  -9  -9    4.47    3.15
   1  -9   9    5.34    1.81
   1  -9   9    5.13    2.88
   1  -9   9    0.97    2.20
   1   9  -9    4.75    1.82
   1   9  -9    1.37    1.42
  -1   9   9    5.81    2.10
  -1   9   9    2.56    1.79
   1  -9   9    2.27    1.44
  -1  -9  -9    3.69    1.78
  -1   9   9    3.56    1.83
   1  -9   9    2.66    1.62
   1   9  -9    1.93    1.49
   1   9  -9    5.74    1.67
   1   9  -9    3.84    1.95
   1   9  -9    4.75    1.93
  -1   9   9    2.81    1.64
  -1   9   9    5.21    2.14
  -1  -9  -8   99.39   11.74
   1  -9   8  102.20   10.69
   1  -9   8  106.84    6.45
  -1  -9  -8   91.64   10.25
   1  -9   8   94.78   10.52
  -1  -9  -8   93.78   11.47
   1   9  -8  108.18    6.56
   1   9  -8  101.00    6.51
  -1   9   8  109.31    7.13
  -1   9   8  105.99    6.93
   1  -9   8  107.29    6.36
   1  -9   8  101.49    6.04
  -1  -9  -8  107.91    6.42
  -1   9   8  103.95    6.67
   1   9  -8  109.40    6.20
   1   9  -8  107.81    6.81
   1   9  -8  105.45    6.58
  -1   9   8   98.15    5.78
  -1   9   8  100.51    6.57
   1   9  -8   95.82    5.45
  -1   9   8   98.61    6.59
   1   9  -8  101.06    6.51
   1  -9   7   12.11    4.06
  -1  -9  -7   23.35    5.30
  -1   9   7   13.18    2.22
   1  -9   7   26.65    4.79
   1   9  -7   19.51    2.06
  -1  -9  -7   16.41    5.24
   1   9  -7   16.00    2.59
  -1   9   7   18.77    3.11
  -1   9   7   17.21    2.86
  -1   9   7   17.03    2.81
   1  -9   7   17.96    2.38
   1  -9   7   19.40    2.64
  -1   9   7   15.99    2.18
   1  -9   7   15.26    2.41
  -1   9   7   23.39    3.08
   1   9  -7   16.56    2.56
   1   9  -7   14.22    2.29
   1   9  -7   18.59    2.92
  -1   9   7   18.39    2.51
  -1   9   7   19.58    3.02
  -1   9   7   22.25    3.04
   1   9  -7   19.53    2.87
   1   9  -7   20.13    2.43
  -1   9   7   16.24    2.13
   1  -9   6   46.24    7.04
   1  -9   6   38.74    5.85
  -1   9   6   36.47    5.46
  -1  -9  -6   34.54    6.83
   1   9  -6   36.11    3.02
  -1   9   6   32.76    3.48
  -1   9   6   38.77    3.18
   1   9  -6   31.26    4.79
   1   9  -6   48.02    7.13
   1   9  -6   36.12    3.67
   1   9  -6   39.48    3.55
  -1   9   6   42.79    4.01
  -1   9   6   38.47    3.97
  -1   9   6   44.25    4.44
   1  -9   6   36.17    3.56
   1  -9   6   39.84    3.23
   1  -9   6   39.63    3.45
  -1   9   6   37.43    3.73
   1   9  -6   40.57    3.67
   1   9  -6   41.01    3.98
   1   9  -6   39.89    3.97
   1   9  -6   43.06    3.88
  -1   9   6   38.11    3.30
  -1   9   6   42.96    4.09
  -1   9   6   39.04    3.55
  -1   9   6   36.71    3.77
  -1   9   6   34.82    3.51
   1   9  -6   46.65    3.63
   1   9  -6   42.46    3.88
  -1  -9  -5  640.87   32.12
   1  -9   5  688.80   31.75
   1  -9   5  662.85   29.63
  -1   9   5  693.89   29.41
  -1   9   5  668.43   32.31
   1  -9   5  655.04   30.50
   1   9  -5  682.21   22.83
  -1   9   5  661.59   23.06
   1   9  -5  641.09   31.57
   1   9  -5  603.69   23.91
  -1   9   5  648.29   23.90
   1   9  -5  619.36   28.01
   1   9  -5  687.05   24.01
   1   9  -5  651.83   23.60
   1   9  -5  643.21   23.53
  -1   9   5  646.67   24.05
  -1   9   5  664.17   23.82
   1  -9   5  697.33   22.88
   1  -9   5  670.06   23.19
  -1   9   5  655.48   23.62
   1   9  -5  684.95   24.15
   1   9  -5  617.18   23.33
   1   9  -5  671.66   23.63
   1   9  -5  692.37   24.13
  -1   9   5  679.56   23.96
  -1   9   5  638.18   22.44
   1   9  -5  672.31   23.18
   1   9  -5  707.38   23.93
  -1   9   5  653.78   23.17
  -1   9   5  639.64   23.52
  -1  -9  -4  439.52   24.31
   1  -9   4  420.81   22.10
  -1   9   4  433.72   25.09
   1  -9   4  500.63   24.04
   1   9  -4  442.57   24.76
  -1   9   4  432.85   17.48
   1   9  -4  434.39   17.76
   1   9  -4  411.27   21.32
   1   9  -4  429.34   16.32
  -1   9   4  442.82   22.35
   1   9  -4  449.39   16.81
   1   9  -4  459.96   17.28
   1   9  -4  453.20   16.99
  -1   9   4  439.48   16.17
   1   9  -4  444.65   17.11
  -1   9   4  469.60   17.96
  -1   9   4  426.73   16.76
   1  -9   4  472.31   16.53
   1  -9   4  476.99   16.06
   1   9  -4  431.17   16.15
  -1   9   4  428.77   16.63
  -1   9   4  439.98   16.55
   1   9  -4  454.86   16.99
   1   9  -4  451.84   17.19
   1   9  -4  429.19   16.82
   1   9  -4  468.72   17.40
  -1   9   4  436.67   16.59
  -1   9   4  437.41   16.10
   1   9  -4  467.56   16.73
   1   9  -4  456.08   16.97
  -1   9   4  457.20   17.56
   1   9  -4  421.61   15.78
  -1  -9  -3  194.58   14.20
   1  -9   3  193.38   13.51
  -1  -9  -3  194.58   14.53
  -1   9   3  231.04   14.53
   1   9  -3  189.91   15.37
  -1   9   3  202.62   16.16
   1  -9   3  189.99   13.77
  -1   9   3  199.61    9.94
   1   9  -3  200.56   10.17
   1   9  -3  192.31   13.04
   1   9  -3  205.34    9.24
   1   9  -3  209.48   10.50
  -1   9   3  187.94    8.73
   1   9  -3  199.47    9.44
  -1   9   3  206.79    9.88
  -1   9   3  196.79    8.91
  -1   9   3  196.10    9.54
   1   9  -3  196.70    9.41
   1  -9   3  200.04    8.94
   1   9  -3  213.44    9.73
   1  -9   3  203.04    8.63
   1   9  -3  189.71    8.71
  -1   9   3  210.05    9.14
   1   9  -3  196.84    8.90
   1   9  -3  204.08    9.25
   1   9  -3  206.48    9.22
   1   9  -3  189.54    9.11
   1   9  -3  201.70    9.39
  -1   9   3  206.97    9.66
  -1   9   3  195.36    8.65
   1   9  -3  192.45    9.02
   1   9  -3  201.21    8.60
   1   9  -3  221.77    9.20
   1  -9   2  257.87   15.72
   1  -9   2  233.22    9.54
  -1  -9  -2  231.89   14.91
  -1  -9  -2  236.32   15.65
   1   9  -2  246.03   17.58
  -1   9   2  241.20   17.98
  -1   9   2  241.06   11.34
   1  -9   2  235.44   15.51
   1   9  -2  236.51   10.20
   1   9  -2  239.78   11.51
   1   9  -2  242.33   14.96
  -1   9   2  262.08   15.97
   1   9  -2  238.25    9.70
   1   9  -2  259.37   11.93
  -1   9   2  231.90    9.64
  -1   9   2  235.25   10.26
  -1   9   2  248.52   10.87
  -1   9   2  248.81   10.95
  -1   9   2  234.80   10.67
   1   9  -2  249.54   10.86
   1   9  -2  249.44   11.04
   1  -9   2  252.76   10.19
   1   9  -2  234.60   10.06
  -1   9   2  237.40   10.24
   1   9  -2  236.53   10.42
   1   9  -2  245.04   10.59
   1   9  -2  246.92   10.38
   1   9  -2  238.48   10.01
   1   9  -2  234.22   10.23
   1   9  -2  248.25   10.32
   1   9  -2  233.07    9.87
   1   9  -2  248.28   10.28
  -1   9   2  240.23   10.04
  -1   9   2  234.29   10.56
   1  -9   1   12.47    1.87
   1  -9   1   11.21    3.43
  -1  -9  -1   13.07    3.28
   1  -9   1    8.50    3.23
   1   9  -1   13.00    4.91
   1  -9   1   13.11    3.86
  -1   9   1   12.09    3.84
  -1  -9  -1   10.80    3.44
   1   9  -1    9.05    2.23
  -1   9   1    8.64    1.83
  -1   9   1   11.92    1.76
   1   9  -1   10.72    1.89
   1   9  -1    7.31    1.53
   1   9  -1    9.52    1.70
  -1   9   1   13.05    2.18
   1   9  -1   10.58    2.10
  -1   9   1   12.08    2.13
   1   9  -1    8.36    1.86
  -1   9   1   13.62    2.19
   1   9  -1   10.95    2.20
   1   9  -1    9.56    1.78
  -1   9   1   10.79    1.88
   1   9  -1   12.26    1.89
  -1   9   1    9.54    1.90
   1   9  -1   11.81    1.86
   1   9  -1    9.82    1.88
   1   9  -1    9.95    1.80
   1   9  -1   10.66    2.04
   1   9  -1   10.03    1.69
  -1   9   1   13.88    2.14
   1   9  -1   11.05    1.84
  -1   9   1    8.66    1.76
   1   9  -1   10.60    1.81
   1  -9   0   38.19    5.87
   1  -9   0   34.03    3.10
  -1  -9   0   36.60    5.63
   1  -9   0   43.81    6.59
  -1   9   0   43.03    6.31
  -1  -9   0   32.92    4.94
   1   9   0   39.31    5.82
  -1   9   0   33.82    3.77
   1  -9   0   36.15    5.99
   1   9   0   34.15    3.08
  -1   9   0   28.92    6.29
   1   9   0   35.32    3.85
   1   9   0   31.45    6.32
   1   9   0   40.82    3.28
  -1   9   0   30.05    2.91
   1   9   0   32.58    3.77
   1   9   0   36.39    3.51
  -1   9   0   38.88    3.37
  -1   9   0   32.08    3.02
   1   9   0   31.04    3.17
  -1   9   0   35.45    3.40
   1  -9   0   35.39    2.89
   1   9   0   36.54    3.61
   1   9   0   37.98    3.38
   1   9   0   32.00    3.27
   1   9   0   34.83    3.13
   1   9   0   34.18    2.93
   1   9   0   37.60    3.39
  -1   9   0   30.54    3.18
   1   9   0   41.05    3.32
  -1   9   0   30.89    2.99
   1   9   0   38.39    3.11
   1   9   0   31.28    3.04
   1  -9  -1   12.40    3.94
   1  -9  -1   10.98    3.50
   1  -9  -1   10.04    3.42
  -1  -9   1   10.18    3.12
   1   9   1   13.70    2.00
   1   9   1   11.97    3.58
  -1   9  -1   10.38    4.23
   1  -9  -1   10.52    3.60
  -1   9  -1    9.80    2.46
   1   9   1   10.43    1.85
  -1   9  -1   12.23    1.98
   1   9   1   11.20    2.40
   1   9   1   11.98    1.95
  -1   9  -1   10.85    1.58
  -1   9  -1    8.24    1.58
  -1   9  -1   13.29    2.04
  -1   9  -1   11.29    2.08
   1   9   1   11.16    2.12
   1   9   1   10.34    2.03
   1  -9  -1   11.03    1.97
   1   9   1    9.80    1.81
   1   9   1   11.13    2.14
  -1   9  -1    9.05    2.01
   1   9   1   12.92    2.07
   1   9   1    8.77    1.91
   1   9   1   12.97    1.93
   1   9   1   11.61    1.93
  -1  -9   2  242.84   13.84
   1  -9  -2  245.96   15.81
   1  -9  -2  246.67   15.78
   1  -9  -2  247.86   16.22
  -1   9  -2  234.17   15.42
  -1   9  -2  256.37   11.63
  -1   9  -2  241.42   18.27
  -1  -9   2  255.24   15.05
   1   9   2  231.92   10.08
   1   9   2  230.28   11.28
   1   9   2  233.91   14.64
   1  -9  -2  222.81   14.83
   1   9   2  238.67   17.13
   1   9   2  237.35   11.23
  -1   9  -2  254.80   10.61
   1   9   2  223.42   10.29
   1   9   2  223.37   10.30
  -1   9  -2  240.66   10.29
  -1   9  -2  239.68    9.85
  -1   9  -2  232.13    9.98
  -1   9  -2  243.19   10.66
   1   9   2  226.03   10.65
   1   9   2  258.06   11.18
   1  -9  -2  242.47   10.30
   1   9   2  236.83   10.81
   1   9   2  244.20   11.00
  -1   9  -2  245.46   10.84
   1   9   2  252.49   10.32
   1   9   2  246.01   10.54
  -1   9  -2  242.11   10.64
  -1   9  -2  239.57   10.70
  -1   9  -2  242.98   10.57
   1   9   2  245.48   10.24
   1   9   2  252.80   10.31
   1  -9  -3  191.38   13.90
   1  -9  -3  201.98   14.83
   1  -9  -3  195.40   14.53
  -1   9  -3  209.03   10.26
  -1   9  -3  222.63   14.49
  -1  -9   3  200.50   13.52
   1   9   3  204.67   15.55
   1  -9  -3  195.97   14.18
  -1   9  -3  196.24   16.61
   1  -9  -3  215.63   15.04
  -1  -9   3  211.40   13.21
   1   9   3  206.86   10.35
   1   9   3  216.59   13.62
  -1   9  -3  226.96    9.83
   1   9   3  193.61    9.90
  -1   9  -3  195.22    9.12
   1   9   3  200.06    9.58
  -1   9  -3  204.48    9.04
   1   9   3  217.72   10.21
   1   9   3  218.34   10.14
  -1   9  -3  205.45    9.46
   1  -9  -3  222.67    9.63
   1   9   3  207.42    9.72
  -1   9  -3  201.79    9.72
   1   9   3  219.12   10.19
   1   9   3  218.02    9.57
   1   9   3  206.98    9.27
  -1   9  -3  210.00    9.80
  -1   9  -3  195.27    9.24
   1   9   3  212.92    9.27
   1   9   3  210.00    9.24
   1  -9  -4  398.95   22.33
   1  -9  -4  449.61   24.17
   1  -9  -4  433.16   24.00
  -1  -9   4  451.85   23.68
  -1   9  -4  464.12   22.85
  -1   9  -4  451.65   25.86
   1   9   4  394.95   23.67
  -1  -9   4  400.98   21.54
   1  -9  -4  436.79   23.78
  -1   9  -4  455.58   17.72
  -1  -9   4  417.41   20.52
   1   9   4  442.03   17.67
   1   9   4  427.33   21.31
   1   9   4  433.06   16.22
   1   9   4  430.78   17.22
   1   9   4  435.57   17.30
   1   9   4  464.83   17.23
  -1   9  -4  443.70   16.56
   1   9   4  435.86   16.31
  -1   9  -4  443.11   16.59
   1   9   4  491.19   17.87
  -1   9  -4  429.09   16.65
   1   9   4  469.51   18.05
   1  -9  -4  426.84   16.92
   1   9   4  445.97   16.88
  -1   9  -4  484.14   17.67
  -1   9  -4  431.18   17.22
   1   9   4  442.17   16.60
   1   9   4  443.39   16.56
  -1   9  -4  440.38   16.38
  -1   9  -4  447.47   16.17
   1  -9  -5  641.78   30.19
   1  -9  -5  668.70   32.34
  -1  -9   5  723.40   31.95
  -1  -9   5  641.79   28.93
  -1   9  -5  631.82   32.42
   1  -9  -5  660.81   31.89
  -1   9  -5  664.36   24.05
  -1   9  -5  660.01   23.06
   1   9   5  683.07   24.37
   1   9   5  637.61   28.07
   1   9   5  657.77   31.39
   1   9   5  638.32   22.56
  -1   9  -5  688.67   29.53
   1   9   5  603.54   23.34
   1   9   5  675.58   23.82
  -1   9  -5  648.26   23.10
   1   9   5  645.45   22.77
  -1   9  -5  686.55   23.63
   1   9   5  656.58   24.24
  -1   9  -5  634.61   23.04
   1  -9  -5  658.58   23.90
   1  -9  -5  663.18   22.96
  -1   9  -5  707.05   24.36
   1   9   5  684.82   23.56
   1   9   5  650.72   23.23
  -1   9  -5  702.47   24.33
   1   9   5  679.89   24.21
  -1   9  -5  634.57   22.49
   1   9   5  687.92   23.34
  -1  -9   6   34.75    6.43
   1  -9  -6   42.22    7.45
   1  -9  -6   37.47    6.52
   1   9   6   26.95    5.35
  -1  -9   6   40.31    5.78
  -1   9  -6   42.19    3.89
  -1   9  -6   38.92    3.24
  -1   9  -6   40.91    5.77
   1   9   6   40.82    5.33
   1  -9  -6   39.02    6.97
   1   9   6   36.75    2.97
   1   9   6   37.63    3.70
   1   9   6   44.34    3.40
  -1   9  -6   41.55    3.88
   1   9   6   33.63    3.73
   1  -9  -6   44.86    4.17
   1  -9  -6   44.68    3.74
  -1   9  -6   39.08    3.91
   1   9   6   37.91    3.61
   1   9   6   36.84    3.41
  -1   9  -6   38.68    3.89
   1   9   6   40.33    4.01
  -1   9  -6   41.24    3.76
   1   9   6   35.16    3.36
  -1  -9   7   24.60    5.39
   1  -9  -7   21.01    5.69
   1  -9  -7   14.43    4.26
   1  -9  -7   21.58    5.28
  -1  -9   7   25.12    5.78
  -1  -9   7   21.24    5.75
  -1   9  -7   18.98    2.09
   1  -9  -7   20.37    5.25
  -1   9  -7   19.51    2.77
  -1   9  -7   25.02    3.04
   1   9   7   13.61    2.41
  -1   9  -7   21.10    2.78
   1   9   7   14.55    2.59
   1  -9  -7   17.46    2.68
   1  -9  -7   20.20    3.11
   1   9   7   18.11    2.57
  -1   9  -7   19.25    2.97
  -1   9  -7   21.80    3.09
  -1   9  -7   20.65    2.49
   1   9   7   20.37    3.12
   1   9   7   17.96    2.52
   1   9   7   16.44    2.31
   1  -9  -8   75.44   10.14
   1  -9  -8   94.45   10.34
   1  -9  -8   92.08   10.21
  -1  -9   8   99.98    5.73
  -1  -9   8   96.45   10.62
  -1  -9   8  106.95   11.82
  -1  -9   8  105.05   11.21
  -1   9  -8  112.10    6.57
   1   9   8   96.64    6.12
   1  -9  -8   97.08    6.12
  -1   9  -8  110.74    6.76
  -1   9  -8  107.34    6.26
   1   9   8  105.24    6.62
   1   9   8  114.20    7.59
   1  -9  -8  108.34    6.81
   1  -9  -8  107.74    6.43
   1  -9  -8   96.66    5.94
   1   9   8  100.82    6.38
  -1   9  -8  114.24    7.12
  -1   9  -8  111.35    6.80
   1   9   8  104.80    6.22
  -1   9  -8  104.49    5.96
   1   9   8   96.13    5.74
  -1   9  -8  104.72    6.81
   1   9   8  106.28    7.02
   1   9   8  111.90    6.21
  -1  -9   9    4.51    3.04
  -1  -9   9    3.50    1.30
   1  -9  -9    0.85    2.60
   1  -9  -9    2.55    2.59
   1  -9  -9    3.34    2.81
  -1  -9   9    0.97    2.21
  -1   9  -9    3.14    1.64
   1  -9  -9    3.46    1.37
  -1   9  -9    2.94    1.52
  -1   9  -9    3.15    1.34
   1   9   9    2.60    1.54
   1   9   9    4.02    1.63
   1   9   9    1.06    1.86
   1  -9  -9    7.36    1.96
   1  -9  -9    1.87    1.65
   1  -9  -9    5.78    2.20
   1   9   9    5.20    1.81
   1   9   9    3.03    1.51
  -1   9  -9    2.56    1.81
  -1   9  -9    3.02    1.42
  -1   9  -9    2.86    1.38
  -1   9  -9    3.56    1.76
   1   9   9    1.18    1.18
   1  -9  -9    0.87    1.47
  -1  -9  10  158.24    8.19
  -1   9 -10  163.38    7.75
  -1   9 -10  159.30    8.42
   1   9  10  172.82    9.30
   1   9  10  159.68    7.95
   1  -9 -10  150.09    7.76
  -1   9 -10  167.35    8.18
  -1   9 -10  167.76    8.97
   1   9  10  159.75    7.74
   1   9  10  157.88    8.27
  -1   9 -10  157.17    7.59
  -1   9 -10  156.77    8.39
   1   9  10  155.35    7.11
   1  -9 -10  145.16    8.00
  -1  -9  11  431.20   16.61
   1  -9 -11  453.06   16.57
  -1   9 -11  404.07   15.49
  -1   9 -11  442.18   16.93
   1   9  11  430.68   15.95
   1   9  11  451.53   17.80
   1  -9 -11  440.52   16.76
   1  -9 -11  433.43   16.37
  -1   9 -11  428.34   16.16
   1   9  11  422.68   15.88
  -1   9 -11  430.03   16.79
  -1   9 -11  418.36   15.73
   1  -9 -11  430.38   16.44
  -1  -9  11  450.69   16.62
  -1  -9  12   49.68    3.82
   1  -9 -12   42.30    3.35
   1   9  12   46.39    3.62
  -1   9 -12   45.37    3.80
   1   9  12   47.59    4.18
  -1  -9  12   48.32    4.00
   1  -9 -12   47.70    3.73
   1  -9 -12   47.35    3.69
   1   9  12   44.43    3.23
   1   9  12   49.75    4.12
   1  -9 -12   41.35    3.69
  -1   9 -12   48.28    3.81
  -1  -9  12   47.70    3.72
  -1  -9  13   21.19    2.31
  -1   9 -13   19.79    2.39
   1   9  13   17.69    1.99
   1   9  13   19.31    2.54
   1  -9 -13   21.44    2.22
   1  -9 -13   16.04    1.99
   1   9  13   17.06    2.18
   1  -9 -13   19.06    1.91
  -1   9 -13   22.66    2.27
   1  -9 -13   19.81    2.36
  -1  -9  13   18.55    2.14
   1   9  14   36.02    2.77
   1   9  14   23.66    1.85
  -1   9 -14   32.06    2.46
  -1  -9  14   36.22    2.74
   1   9  14   34.58    2.69
   1  -9 -14   30.66    2.50
  -1   9 -14   29.99    2.08
  -1  -9  14   31.98    2.25
  -1   9 -14   32.31    2.40
   1   9  14   30.29    2.30
   1  -9 -14   33.58    2.30
   1  10 -14   62.23    3.05
   1  10 -14   57.19    2.80
   1 -10  14   54.13    2.87
   1 -10  14   53.85    3.00
  -1  10  14   50.29    2.93
  -1 -10 -14   50.57    2.78
  -1 -10 -14   58.33    2.91
   1 -10  13   22.33    2.05
   1 -10  13   26.29    2.15
  -1  10  13   25.10    2.05
  -1  10  13   27.73    2.40
   1 -10  13   26.66    2.54
  -1 -10 -13   28.97    2.38
  -1 -10 -13   28.04    2.39
   1  10 -13   29.04    2.51
   1  10 -13   29.86    2.44
   1  10 -13   25.68    2.16
  -1  10  13   29.52    2.49
  -1  10  12    7.53    1.63
   1  10 -12    6.04    1.57
   1 -10  12    4.67    1.34
  -1  10  12    6.91    1.54
  -1  10  12    5.67    1.64
  -1 -10 -12    6.64    1.73
  -1 -10 -12    3.53    1.39
   1 -10  12    5.67    1.65
   1  10 -12    3.94    1.27
  -1 -10 -12    6.37    1.39
   1  10 -12    7.23    1.70
   1 -10  12    4.01    1.29
   1 -10  11   30.38    2.97
   1 -10  11   32.05    2.96
   1  10 -11   26.43    2.62
  -1  10  11   30.51    2.64
   1 -10  11   32.37    2.96
  -1  10  11   28.02    3.07
  -1  10  11   27.37    3.06
  -1 -10 -11   31.71    3.19
  -1 -10 -11   27.52    2.85
   1 -10  11   32.34    3.33
  -1  10  11   27.50    2.35
  -1 -10 -11   28.35    2.76
   1  10 -11   27.52    2.85
   1  10 -11   32.72    3.27
  -1  10  11   26.84    3.03
   1  10 -11   33.63    3.18
   1 -10  10  201.57    9.13
   1 -10  10  192.66    8.93
   1  10 -10  175.88    8.67
  -1  10  10  196.71    8.77
   1  10 -10  184.59    8.90
   1 -10  10  202.44    8.99
  -1  10  10  194.99    9.52
  -1  10  10  176.31    9.24
  -1 -10 -10  186.78    9.22
  -1 -10 -10  188.52    8.84
  -1  10  10  186.88    9.21
  -1  10  10  188.82    8.36
   1  10 -10  203.37    9.55
   1  10 -10  196.76    9.17
  -1  10  10  198.38    9.47
   1  10 -10  192.90    9.23
   1 -10   9  307.22   12.17
   1  10  -9  266.00   11.86
  -1  10   9  270.36   11.74
   1  10  -9  283.16   11.99
  -1  10   9  293.10   12.84
  -1  10   9  269.49   12.37
   1 -10   9  271.44   11.54
  -1 -10  -9  285.91   11.72
   1 -10   9  251.52   11.21
  -1 -10  -9  279.35   12.19
  -1  10   9  273.44   11.39
  -1  10   9  280.34   12.22
   1  10  -9  281.76   12.60
   1  10  -9  277.24   12.29
   1  10  -9  276.07   12.00
  -1  10   9  280.87   12.30
   1  10  -9  281.16   12.20
  -1  10   9  280.90   12.25
   1  10  -9  240.14   10.23
   1 -10   8  254.29   11.12
   1 -10   8  228.44   16.74
  -1 -10  -8  234.61   18.19
  -1 -10  -8  208.64   16.17
  -1 -10  -8  216.75   17.63
   1  10  -8  240.45   11.08
  -1  10   8  255.97   11.99
  -1  10   8  244.35   11.52
   1 -10   8  243.98   10.68
  -1 -10  -8  245.90   10.68
  -1 -10  -8  238.47   11.19
  -1  10   8  240.55   11.18
  -1  10   8  237.19    9.85
   1  10  -8  247.44   11.69
   1  10  -8  253.88   11.57
   1  10  -8  250.24   10.65
   1  10  -8  241.16   11.12
  -1  10   8  246.56   11.43
   1  10  -8  258.97   11.44
  -1  10   8  238.94   10.38
  -1  10   8  253.44   11.41
   1  10  -8  229.13    9.88
   1 -10   7   14.32    4.60
  -1 -10  -7   21.01    5.69
  -1 -10  -7   16.68    4.60
  -1 -10  -7   32.36    6.74
   1  10  -7   20.52    2.21
  -1 -10  -7   14.69    4.93
   1  10  -7   19.49    2.88
  -1  10   7   24.25    3.20
  -1  10   7   27.21    3.68
   1 -10   7   29.87    3.16
   1 -10   7   24.17    2.75
  -1  10   7   20.42    2.51
  -1  10   7   23.90    3.08
   1  10  -7   27.65    3.37
   1  10  -7   26.26    3.33
  -1  10   7   23.11    2.58
   1  10  -7   26.35    3.26
   1  10  -7   21.73    2.76
  -1  10   7   21.70    2.98
  -1  10   7   23.54    3.18
  -1  10   7   22.26    2.74
   1  10  -7   20.73    2.46
   1  10  -7   25.93    3.21
  -1 -10  -6   31.68    6.44
  -1 -10  -6   23.20    5.07
   1 -10   6   23.25    5.34
   1  10  -6   25.73    4.48
   1 -10   6   27.40    4.92
  -1  10   6   22.11    2.48
  -1  10   6   22.49    2.86
   1  10  -6   23.94    2.52
  -1 -10  -6   29.95    6.67
   1  10  -6   21.45    3.03
   1  10  -6   21.97    2.98
   1  10  -6   25.81    2.95
  -1  10   6   22.70    3.03
  -1  10   6   22.79    3.23
  -1  10   6   24.06    2.94
   1 -10   6   22.65    2.72
   1 -10   6   28.55    3.21
  -1  10   6   19.68    2.79
   1  10  -6   21.98    2.89
   1  10  -6   22.07    2.76
   1  10  -6   23.82    3.16
   1  10  -6   30.19    3.47
   1  10  -6   24.03    2.72
  -1  10   6   22.05    2.90
  -1  10   6   24.78    2.75
   1  10  -6   23.53    3.03
  -1  10   6   21.66    2.38
  -1  10   6   28.14    3.17
  -1 -10  -5  191.64   15.34
   1 -10   5  209.16   15.52
   1  10  -5  177.54    8.17
   1 -10   5  164.46   13.62
  -1  10   5  178.95    9.15
  -1  10   5  181.47    8.36
   1  10  -5  169.76   12.33
   1  10  -5  136.25   13.46
  -1 -10  -5  195.17   15.79
  -1  10   5  161.39   12.33
   1  10  -5  171.94    8.90
   1  10  -5  174.05    8.77
  -1  10   5  174.99    8.81
   1 -10   5  182.57    8.23
   1 -10   5  189.16    8.69
  -1  10   5  173.08    8.57
   1  10  -5  185.08    9.20
   1  10  -5  163.30    8.52
   1  10  -5  189.68    9.29
   1  10  -5  182.87    8.86
   1  10  -5  189.72    8.57
  -1  10   5  170.83    8.45
  -1  10   5  165.89    7.86
  -1  10   5  177.17    9.03
  -1  10   5  155.25    8.69
   1  10  -5  193.12    9.09
  -1  10   5  174.18    9.21
  -1  10   5  160.80    8.35
  -1 -10  -4  178.83   14.59
   1 -10   4  187.73   13.61
  -1 -10  -4  175.76   14.85
  -1  10   4  192.43    9.71
   1  10  -4  159.91   14.68
   1 -10   4  189.92   14.37
  -1  10   4  188.22    8.85
   1  10  -4  196.20   10.02
   1  10  -4  183.48   13.17
   1  10  -4  183.76    8.58
  -1  10   4  183.44   13.44
  -1  10   4  187.89    8.45
   1  10  -4  182.97    9.16
  -1  10   4  195.00    9.59
  -1  10   4  183.39    9.76
  -1  10   4  176.58    8.73
   1 -10   4  192.04    8.67
   1 -10   4  186.99    8.92
  -1  10   4  189.42    8.80
  -1  10   4  172.18    8.44
   1  10  -4  177.32    8.27
   1  10  -4  177.23    9.15
   1  10  -4  182.18    8.75
   1  10  -4  194.85    9.09
   1  10  -4  179.65    8.90
   1  10  -4  189.14    8.22
   1  10  -4  192.77    9.45
  -1  10   4  187.13    9.54
   1  10  -4  192.24    8.84
  -1  10   4  193.01    9.55
   1  10  -4  199.56    9.27
  -1  10   4  200.29    9.64
  -1  10   4  176.19    8.29
  -1  10   4  192.19    9.05
  -1 -10  -3  172.46   14.66
  -1 -10  -3  182.30   14.06
   1 -10   3  177.02   13.36
  -1 -10  -3  179.59   14.57
  -1  10   3  162.12   15.23
  -1  10   3  177.33   13.51
   1  10  -3  182.79   15.63
  -1  10   3  184.65    9.75
   1  10  -3  178.16    9.88
   1  10  -3  175.56   12.99
  -1  10   3  190.68    9.02
   1  10  -3  192.39    8.76
   1 -10   3  174.33   13.87
  -1  10   3  174.86    8.52
  -1  10   3  192.33    9.59
  -1  10   3  184.67    9.34
   1  10  -3  180.90    9.25
   1 -10   3  181.95    8.71
   1 -10   3  198.28    8.51
   1  10  -3  203.58    9.71
  -1  10   3  191.04    8.87
   1  10  -3  186.91    8.86
   1  10  -3  177.59    8.38
   1  10  -3  188.59    9.04
   1  10  -3  192.67    8.80
   1  10  -3  187.92    9.25
   1  10  -3  183.81    8.36
   1  10  -3  192.15    9.09
   1  10  -3  187.12    8.95
  -1  10   3  181.85    8.47
   1  10  -3  192.69    8.86
  -1  10   3  193.55    9.37
  -1 -10  -2   85.25    8.60
  -1 -10  -2   80.26    9.51
   1 -10   2   88.21    9.17
  -1 -10  -2   77.38    8.94
  -1  10   2   80.08    5.97
   1 -10   2   76.41    8.88
  -1  10   2   60.02    7.81
  -1  10   2   82.67    5.34
  -1  10   2   72.41   10.19
   1  10  -2   71.27    5.89
   1  10  -2   83.69    8.72
   1  10  -2   73.28    9.90
   1  10  -2   72.02    4.51
  -1  10   2   74.64    5.00
  -1  10   2   62.23    4.33
  -1  10   2   72.22    5.27
   1  10  -2   78.59    5.47
  -1  10   2   82.68    5.55
  -1  10   2   75.22    5.38
   1 -10   2   81.96    5.00
   1  10  -2   83.25    5.81
   1  10  -2   71.63    5.16
   1  10  -2   89.32    5.34
   1  10  -2   74.86    4.88
  -1  10   2   77.13    5.05
   1  10  -2   70.49    4.71
   1  10  -2   80.19    5.13
   1  10  -2   77.44    5.26
  -1  10   2   76.51    5.57
   1  10  -2   85.49    5.02
   1  10  -2   78.29    5.04
   1  10  -2   85.16    5.27
  -1  10   2   76.74    4.90
  -1  10   2   79.14    5.35
   1 -10   1  354.77   13.58
   1 -10   1  334.51   19.96
  -1 -10  -1  348.54   20.64
   1 -10   1  343.72   19.70
  -1 -10  -1  354.96   19.91
  -1  10   1  381.37   21.05
   1  10  -1  359.49   22.98
   1  10  -1  360.00   15.68
   1  10  -1  360.63   13.78
  -1  10   1  365.53   14.42
  -1  10   1  350.02   13.67
   1  10  -1  357.92   15.77
  -1  10   1  356.68   14.43
  -1  10   1  348.98   14.35
   1  10  -1  326.04   14.46
  -1  10   1  362.01   14.65
   1 -10   1  370.54   14.25
   1  10  -1  365.25   15.07
   1  10  -1  337.58   13.30
  -1  10   1  342.90   14.11
   1  10  -1  373.04   14.60
   1  10  -1  370.81   14.19
   1  10  -1  361.69   14.46
  -1  10   1  342.23   14.19
   1  10  -1  348.98   13.73
   1  10  -1  385.50   14.32
  -1  10   1  328.12   13.96
   1  10  -1  352.63   13.94
  -1  10   1  374.98   14.24
   1  10  -1  366.86   14.02
   1 -10   0   57.30    4.18
   1 -10   0   54.21    7.51
   1 -10   0   53.82    7.63
  -1 -10   0   54.13    7.16
  -1  10   0   68.85    8.44
   1  10   0   58.30    7.48
  -1  10   0   59.91    9.60
   1 -10   0   54.48    7.86
  -1  10   0   56.05    5.11
   1  10   0   47.79    4.96
   1  10   0   55.56    8.63
   1  10   0   58.32    4.25
  -1  10   0   59.06    4.23
   1  10   0   63.59    5.42
  -1  10   0   65.75    4.76
  -1  10   0   62.73    4.72
  -1  10   0   55.58    4.26
  -1  10   0   54.19    4.28
   1  10   0   51.55    4.50
   1  10   0   64.52    4.83
   1  10   0   66.21    5.12
  -1  10   0   71.18    4.76
   1  10   0   55.60    4.22
   1  10   0   55.39    4.43
   1  10   0   55.98    4.46
   1  10   0   55.71    3.97
   1  10   0   55.12    4.00
  -1  10   0   57.19    4.50
   1  10   0   54.97    4.40
   1  10   0   60.57    4.28
   1  10   0   63.24    4.48
  -1  10   0   56.82    4.68
  -1  10   0   55.58    4.10
  -1  10   0   64.39    4.49
   1 -10  -1  373.08   21.23
   1 -10  -1  354.05   14.33
   1 -10  -1  355.39   20.75
   1 -10  -1  345.11   21.01
  -1 -10   1  365.54   19.50
   1 -10  -1  368.05   21.52
   1  10   1  326.26   19.23
  -1 -10   1  341.60   19.90
  -1  10  -1  384.99   15.95
  -1  10  -1  351.29   23.76
   1  10   1  342.84   14.23
  -1  10  -1  379.58   14.99
  -1  10  -1  380.70   14.50
   1  10   1  369.36   15.77
  -1  10  -1  344.27   14.03
  -1  10  -1  340.00   13.77
   1  10   1  367.97   15.11
   1  10   1  378.61   15.07
  -1  10  -1  351.96   14.56
   1 -10  -1  348.43   13.79
   1  10   1  384.40   14.73
   1  10   1  362.59   14.25
   1  10   1  380.29   14.98
  -1  10  -1  359.50   14.60
   1  10   1  372.32   14.35
  -1  10  -1  368.11   14.85
   1  10   1  364.92   14.24
   1  10   1  356.95   14.18
   1 -10  -2   75.65    8.87
   1 -10  -2   72.03    9.01
   1 -10  -2   62.81    8.20
  -1  10  -2   65.74    8.25
   1  10   2   78.69   10.12
  -1 -10   2   75.00    8.33
  -1  10  -2   75.11    5.88
  -1  10  -2   78.71    5.30
   1  10   2   81.71    6.17
  -1  10  -2   98.77   11.84
   1  10   2   69.02    7.98
   1  10   2   65.12    5.56
   1  10   2   76.86    5.13
   1  10   2   71.63    5.07
  -1  10  -2   76.32    5.45
  -1  10  -2   74.56    5.16
  -1  10  -2   79.09    5.25
   1  10   2   74.98    5.48
  -1  10  -2   75.17    4.71
   1 -10  -2   78.12    5.04
   1  10   2   82.94    5.75
   1  10   2   74.38    4.94
   1  10   2   81.76    5.15
   1  10   2   94.16    5.59
   1  10   2   85.13    5.76
  -1  10  -2   80.41    5.39
   1  10   2   65.03    4.66
   1  10   2   88.30    5.27
  -1  10  -2   84.63    5.49
   1 -10  -3  188.21   14.00
   1 -10  -3  163.14   13.93
   1 -10  -3  199.77   15.21
  -1  10  -3  191.92   16.50
   1  10   3  174.80   12.89
   1  10   3  195.87   15.91
  -1 -10   3  174.14   12.59
  -1  10  -3  181.28    9.77
  -1  10  -3  180.43    8.89
   1  10   3  190.10   10.02
   1  10   3  189.48    8.63
  -1 -10   3  164.78   12.98
  -1  10  -3  185.83   13.83
   1  10   3  182.87    8.67
  -1  10  -3  203.49    9.67
  -1  10  -3  197.69    9.24
   1  10   3  182.32    9.63
  -1  10  -3  172.09    8.35
   1  10   3  173.19    8.86
   1  10   3  179.81    9.45
   1  10   3  192.63    9.78
  -1  10  -3  203.47    9.16
   1 -10  -3  175.08    8.81
   1  10   3  197.37    8.95
   1  10   3  180.74    8.91
  -1  10  -3  191.85    9.43
   1  10   3  189.96    9.61
  -1  10  -3  185.36    9.14
  -1  10  -3  178.06    9.17
   1  10   3  192.81    8.94
   1  10   3  198.95    8.93
  -1  10  -3  178.33    8.78
   1  10   3  176.44    8.52
   1 -10  -4  175.07   14.76
   1 -10  -4  170.53   13.50
   1 -10  -4  184.20   14.93
  -1 -10   4  163.57   13.97
  -1  10  -4  169.38   15.61
  -1 -10   4  193.50   13.70
   1 -10  -4  189.92   14.92
  -1  10  -4  192.96    8.98
   1  10   4  194.76    9.99
   1  10   4  169.08   14.74
   1  10   4  184.04   13.04
  -1  10  -4  202.64   10.02
   1  10   4  182.78    8.44
  -1  10  -4  179.78   13.47
   1  10   4  181.31    8.53
  -1  10  -4  204.18    9.48
   1  10   4  192.51    9.32
   1  10   4  166.92    9.19
   1  10   4  171.93    9.04
  -1  10  -4  167.52    8.55
   1  10   4  180.62    9.54
   1  10   4  190.38    9.92
  -1  10  -4  179.35    8.71
   1 -10  -4  188.50    9.23
   1  10   4  191.78    9.02
   1  10   4  202.80    9.31
  -1  10  -4  186.28    9.41
   1  10   4  184.04    9.73
  -1  10  -4  197.49    9.50
   1  10   4  190.95    8.96
  -1  10  -4  189.51    9.51
  -1  10  -4  179.64    8.56
   1  10   4  190.50    8.87
   1 -10  -5  163.07   14.17
   1 -10  -5  157.31   13.17
  -1 -10   5  168.33   14.02
   1 -10  -5  168.05   14.77
   1  10   5  163.25   14.18
  -1 -10   5  158.04   12.50
   1 -10  -5  175.78   14.62
  -1  10  -5  179.21    9.28
   1  10   5  155.84   11.80
  -1  10  -5  176.47    8.41
   1  10   5  163.03    7.90
  -1  10  -5  185.26   13.17
   1  10   5  173.72    9.14
   1  10   5  193.61    9.21
  -1  10  -5  179.14    8.73
  -1  10  -5  184.77    9.15
  -1  10  -5  201.30    9.58
   1  10   5  166.59    8.09
   1  10   5  162.36    8.61
  -1  10  -5  165.88    8.14
   1  10   5  167.92    9.17
   1  10   5  191.13    9.91
   1 -10  -5  174.28    9.11
  -1  10  -5  194.30    9.42
  -1  10  -5  193.39    9.54
   1  10   5  190.02    8.78
   1  10   5  170.04    8.42
  -1  10  -5  167.58    7.92
  -1  10  -5  187.42    8.38
  -1  10  -5  188.36    9.44
  -1 -10   6   20.60    5.20
   1 -10  -6   25.61    5.58
   1 -10  -6   24.09    5.90
  -1 -10   6   21.00    5.30
  -1  10  -6   28.88    4.97
   1 -10  -6   19.81    5.06
  -1  10  -6   24.93    2.58
  -1  10  -6   19.90    2.84
   1  10   6   22.38    2.39
   1  10   6   27.90    5.61
   1  10   6   19.50    2.91
   1  10   6   27.71    3.22
   1  10   6   20.19    2.42
  -1  10  -6   22.53    3.16
  -1  10  -6   23.27    3.01
   1  10   6   26.37    3.73
   1  10   6   24.92    3.33
   1 -10  -6   23.34    2.74
   1 -10  -6   24.72    3.35
  -1  10  -6   23.70    2.97
  -1  10  -6   25.72    3.33
   1  10   6   27.86    3.16
   1  10   6   23.95    2.90
  -1  10  -6   29.76    3.51
  -1  10  -6   21.24    2.62
   1  10   6   27.72    2.96
   1 -10  -7   22.40    5.41
   1 -10  -7   16.88    4.43
  -1 -10   7   24.38    5.78
   1 -10  -7   29.65    6.36
  -1 -10   7   19.74    5.19
   1 -10  -7   21.84    5.23
  -1 -10   7   17.67    5.22
  -1  10  -7   22.70    2.35
  -1  10  -7   27.50    3.15
  -1  10  -7   27.38    3.23
  -1  10  -7   23.13    3.04
   1  10   7   26.01    3.38
   1  10   7   25.31    3.18
   1  10   7   23.20    3.23
   1 -10  -7   22.42    2.80
   1 -10  -7   29.26    3.60
  -1  10  -7   25.11    3.21
   1  10   7   24.99    3.11
  -1  10  -7   24.92    3.32
   1  10   7   22.02    2.66
  -1  10  -7   27.64    2.99
   1  10   7   20.52    2.72
  -1 -10   8  212.57   16.45
   1 -10  -8  240.10   18.05
   1 -10  -8  230.65   16.85
  -1 -10   8  232.26   10.18
  -1 -10   8  229.61   18.00
  -1 -10   8  238.23   17.55
   1  10   8  245.63   10.99
  -1  10  -8  248.44   11.05
  -1  10  -8  247.38   10.80
  -1  10  -8  253.27   11.33
   1 -10  -8  233.79   10.61
   1  10   8  254.51   11.48
   1 -10  -8  255.29   11.61
  -1  10  -8  254.55   11.32
   1  10   8  240.05   10.82
   1  10   8  241.78   10.40
  -1  10  -8  245.31   11.50
   1  10   8  246.40   10.58
   1 -10  -9  286.23   12.28
  -1 -10   9  265.23   10.83
   1  10   9  271.86   11.51
  -1  10  -9  274.12   11.59
  -1  10  -9  278.68   11.14
  -1  10  -9  267.32   11.96
   1  10   9  262.30   11.75
   1  10   9  271.47   12.83
   1 -10  -9  286.87   12.31
   1  10   9  259.03   11.39
  -1  10  -9  261.67   11.62
   1  10   9  270.93   10.99
  -1  10  -9  259.91   12.08
   1 -10  -9  276.38   12.14
   1 -10 -10  192.32    9.08
  -1 -10  10  194.93    9.06
  -1  10 -10  190.38    8.48
  -1  10 -10  190.80    9.14
   1  10  10  189.09    8.80
   1  10  10  200.65    9.95
   1  10  10  197.43    8.66
   1  10  10  189.43    9.67
  -1  10 -10  169.24    8.38
   1  10  10  179.04    7.84
  -1  10 -10  196.34    9.35
   1 -10 -10  185.22    8.90
  -1 -10  10  178.08    8.36
  -1 -10  11   32.47    3.06
   1 -10 -11   33.60    3.12
   1  10  11   29.08    3.26
  -1  10 -11   22.93    2.27
   1  10  11   20.96    2.60
  -1  10 -11   23.75    2.86
   1  10  11   29.80    2.70
   1  10  11   25.78    3.23
   1 -10 -11   26.28    2.44
   1 -10 -11   29.04    3.02
   1  10  11   27.98    2.63
   1  10  11   26.82    3.21
  -1  10 -11   27.47    2.92
   1 -10 -11   23.12    2.83
  -1 -10  11   26.62    2.57
   1 -10 -11   26.66    2.64
  -1  10 -11   26.76    2.85
   1 -10 -12    5.65    1.36
  -1 -10  12    6.70    1.52
   1  10  12    7.08    1.58
  -1  10 -12    7.88    1.76
   1  10  12    6.30    1.68
   1  10  12    6.64    1.70
   1 -10 -12    8.51    1.66
  -1 -10  12    5.69    1.59
   1  10  12    4.71    1.63
   1  10  12    7.80    1.32
  -1  10 -12    8.16    1.60
   1 -10 -12    5.31    1.61
  -1 -10  12    6.43    1.30
  -1  10 -12    7.62    1.58
   1  10  13   26.38    2.37
  -1  10 -13   25.74    2.32
   1  10  13   24.39    2.07
   1  10  13   26.53    2.54
  -1 -10  13   27.11    2.38
   1 -10 -13   24.60    2.32
  -1  10 -13   25.40    2.16
   1  10  13   26.76    2.37
   1 -10 -13   27.29    2.15
  -1  10 -14   55.61    2.91
   1 -10 -14   58.72    2.99
   1  10  14   54.36    3.01
  -1 -10  14   59.72    3.15
   1 -11  13   19.75    1.76
   1  11 -13   20.38    1.63
  -1 -11 -13   21.51    1.69
  -1 -11 -13   19.86    1.69
   1  11 -13   24.58    1.69
   1 -11  13   20.50    1.72
   1 -11  12   50.21    3.29
  -1  11  12   42.96    2.92
  -1  11  12   40.04    2.78
  -1 -11 -12   45.95    3.05
   1 -11  12   52.42    3.32
   1  11 -12   45.15    3.01
   1  11 -12   45.60    3.01
   1 -11  11   17.02    2.04
  -1  11  11   16.47    1.80
  -1  11  11   18.62    2.31
  -1  11  11   16.22    2.07
  -1 -11 -11   18.30    2.24
  -1  11  11   18.44    1.73
   1 -11  11   19.63    2.40
   1  11 -11   15.91    1.81
   1  11 -11   20.66    2.43
   1  11 -11   17.42    2.04
  -1 -11 -11   17.74    1.92
   1  11 -11   22.14    2.38
  -1  11  11   19.79    2.23
   1  11 -11   20.25    2.28
   1 -11  10   20.82    2.47
   1 -11  10   20.83    2.37
  -1  11  10   18.97    2.28
  -1  11  10   18.40    2.46
  -1  11  10   20.05    2.74
  -1 -11 -10   17.18    2.40
   1 -11  10   19.15    2.61
  -1  11  10   21.63    2.21
   1  11 -10   18.31    2.57
   1  11 -10   17.79    2.15
   1  11 -10   21.49    2.61
   1  11 -10   19.66    2.42
  -1  11  10   18.72    2.42
   1  11 -10   20.33    2.64
   1 -11   9  138.43    7.07
  -1  11   9  129.43    6.93
  -1  11   9  121.73    6.98
  -1  11   9  135.46    7.59
   1 -11   9  131.23    6.63
  -1 -11  -9  134.00    7.12
   1 -11   9  145.97    7.49
  -1  11   9  131.97    6.64
   1  11  -9  130.07    6.75
   1  11  -9  141.14    7.13
   1  11  -9  138.27    7.39
   1  11  -9  133.70    7.13
  -1  11   9  137.22    7.11
   1 -11   8    3.10    1.72
  -1  11   8    2.96    1.74
  -1  11   8    2.01    1.35
  -1  11   8    1.18    1.65
   1 -11   8    3.40    1.45
  -1 -11  -8    3.40    1.56
   1 -11   8    2.54    1.57
   1  11  -8    3.58    1.32
   1  11  -8    3.42    1.91
   1  11  -8    2.87    1.46
   1  11  -8    3.87    1.89
   1  11  -8    4.29    1.51
  -1  11   8    2.30    1.21
  -1  11   8    2.82    1.44
  -1  11   8    2.89    1.10
   1  11  -8    1.99    1.68
   1  11  -8    2.58    1.08
   1  11  -7  227.67    9.37
  -1  11   7  227.80   10.39
   1  11  -7  245.04   11.00
   1  11  -7  253.34   10.17
  -1  11   7  225.92   10.44
  -1  11   7  266.26   11.91
  -1  11   7  234.57   10.77
   1 -11   7  248.85   10.67
   1 -11   7  235.89   10.04
  -1 -11  -7  232.30   10.66
  -1  11   7  211.73    9.70
  -1  11   7  236.13   10.51
  -1  11   7  232.03    9.95
   1  11  -7  243.30   10.37
   1  11  -7  240.97   11.22
   1  11  -7  254.35   10.70
   1  11  -7  241.32   10.80
   1  11  -7  253.46   11.31
   1 -11   7  250.70   11.03
  -1 -11  -6  293.46   20.11
  -1  11   6  278.42   11.17
   1  11  -6  245.05   15.25
   1  11  -6  286.87   11.12
   1  11  -6  294.27   12.30
   1  11  -6  280.21   11.47
  -1  11   6  249.04   11.37
  -1  11   6  256.75   10.72
  -1  11   6  274.15   12.03
  -1  11   6  278.91   11.52
  -1  11   6  272.69   11.88
   1  11  -6  268.85   11.60
   1 -11   6  292.96   12.05
   1 -11   6  282.59   11.53
  -1  11   6  262.17   11.60
  -1  11   6  260.63   11.43
   1  11  -6  289.38   11.91
   1  11  -6  301.90   12.64
   1  11  -6  280.79   11.79
   1  11  -6  286.38   12.45
   1  11  -6  294.65   12.14
  -1 -11  -6  233.10   18.55
  -1 -11  -6  259.46   18.88
  -1 -11  -6  239.69   17.30
   1 -11   6  263.66   18.38
  -1 -11  -5  157.45   14.30
   1  11  -5  142.86   13.62
   1 -11   5  136.04   12.47
  -1  11   5  153.95    7.70
  -1  11   5  157.96    8.45
   1  11  -5  121.36   10.81
   1  11  -5  169.67    7.76
  -1  11   5  139.70   11.52
  -1  11   5  157.99    7.95
  -1  11   5  173.46    8.68
  -1  11   5  159.46    7.42
   1  11  -5  170.57    8.48
  -1  11   5  173.04    8.83
   1  11  -5  161.32    7.92
   1  11  -5  142.51    7.94
  -1  11   5  151.76    8.76
  -1  11   5  148.97    7.82
   1 -11   5  162.80    7.99
   1 -11   5  159.49    7.51
  -1  11   5  160.34    8.42
  -1  11   5  146.03    7.46
   1  11  -5  159.41    8.44
   1  11  -5  163.61    8.03
   1  11  -5  156.69    8.01
   1  11  -5  157.49    8.48
  -1 -11  -5  157.67   14.53
  -1 -11  -5  160.88   14.13
   1 -11   5  161.07   13.96
  -1 -11  -4  105.34   11.54
   1 -11   4   96.03   10.34
  -1  11   4  106.52    6.82
   1  11  -4  104.35    9.74
  -1  11   4   99.26    5.99
   1  11  -4  113.80    6.12
   1  11  -4  100.59   11.52
  -1  11   4   98.37    9.76
   1  11  -4  106.53    6.30
  -1  11   4  104.41    6.58
   1  11  -4   94.25    5.84
  -1  11   4   94.48    5.57
  -1  11   4   98.00    6.42
  -1  11   4  101.26    6.12
  -1  11   4   94.55    6.40
  -1  11   4  100.43    5.80
  -1  11   4  104.17    6.78
   1  11  -4  102.34    6.44
   1 -11   4   93.83    5.68
   1 -11   4  100.33    6.11
  -1  11   4  100.36    6.61
   1  11  -4  112.30    6.72
   1  11  -4  109.93    6.26
   1  11  -4  101.49    5.45
   1  11  -4   99.06    5.91
   1  11  -4   91.73    5.94
   1  11  -4  108.13    6.44
   1  11  -4   93.35    5.32
  -1 -11  -4   84.63   10.75
  -1 -11  -4   83.56    9.89
   1 -11   4   89.46   10.37
   1 -11   3  650.51   29.91
  -1 -11  -3  657.36   32.86
   1  11  -3  687.36   23.23
  -1 -11  -3  624.06   31.44
  -1  11   3  639.98   24.39
   1  11  -3  622.31   33.39
  -1  11   3  680.56   23.46
   1  11  -3  606.67   29.38
   1 -11   3  632.98   31.09
  -1  11   3  645.60   30.48
  -1  11   3  613.94   22.71
   1  11  -3  629.33   23.63
  -1  11   3  633.31   23.89
  -1  11   3  641.13   23.72
   1 -11   3  635.48   22.41
   1 -11   3  655.44   23.04
  -1  11   3  613.52   22.86
  -1  11   3  641.49   23.08
   1  11  -3  674.55   23.32
   1  11  -3  668.57   23.76
   1  11  -3  616.87   22.39
   1  11  -3  644.86   23.31
   1  11  -3  606.57   23.14
   1  11  -3  645.72   22.87
   1  11  -3  653.05   22.56
  -1  11   3  662.65   24.07
  -1  11   3  671.37   24.46
  -1  11   3  652.25   23.43
   1  11  -3  669.04   23.32
  -1  11   3  636.46   22.65
   1  11  -3  670.59   23.25
  -1  11   3  647.54   23.58
  -1 -11  -2  192.15   15.59
   1 -11   2  185.98   14.30
   1  11  -2  203.03    9.63
   1  11  -2  214.44   17.77
  -1  11   2  232.56   11.18
  -1  11   2  218.93   10.06
   1  11  -2  197.62   14.58
  -1 -11  -2  180.62   14.60
  -1  11   2  218.32   15.43
  -1  11   2  194.70    9.56
   1  11  -2  211.58   10.27
  -1  11   2  212.02   10.11
  -1  11   2  208.22   10.12
   1 -11   2  210.76    9.45
   1 -11   2  205.98    9.70
   1  11  -2  203.20    9.33
   1  11  -2  213.37   10.06
   1  11  -2  212.99    9.77
  -1  11   2  210.59    9.76
   1  11  -2  201.52    9.33
   1  11  -2  220.02    9.55
   1  11  -2  212.82    9.95
   1  11  -2  203.58    9.62
  -1  11   2  202.82    9.75
  -1  11   2  208.85   10.37
  -1  11   2  214.62    9.53
   1  11  -2  196.66    9.46
  -1  11   2  231.53   11.13
  -1 -11  -1  243.27   17.02
   1 -11   1  221.78   16.08
   1  11  -1  235.84   18.89
   1 -11   1  233.21   17.04
  -1  11   1  257.62   11.35
   1  11  -1  262.00   12.71
  -1  11   1  260.66   17.26
   1  11  -1  233.80   10.39
  -1  11   1  242.08   11.07
  -1  11   1  220.51   10.23
  -1  11   1  257.13   11.54
   1  11  -1  250.48   11.64
  -1  11   1  252.99   11.20
  -1  11   1  242.05   11.03
   1 -11   1  255.88   10.99
   1  11  -1  249.27   10.86
  -1  11   1  253.77   11.10
   1  11  -1  268.55   11.50
   1  11  -1  252.48   11.00
   1  11  -1  235.92   10.05
   1  11  -1  255.48   10.87
   1  11  -1  257.05   10.71
   1  11  -1  246.93   10.93
  -1  11   1  243.22   10.78
   1  11  -1  256.04   11.13
  -1  11   1  242.67   10.76
  -1 -11   0   73.66    8.43
   1 -11   0   58.34    8.07
   1 -11   0   75.79    8.83
   1 -11   0   57.73    7.99
   1 -11   0   73.02    4.78
  -1  11   0   50.52    7.44
   1  11   0   54.63    8.95
   1 -11   0   67.43    9.00
  -1 -11   0   58.82    8.10
  -1  11   0   66.93    5.75
  -1  11   0   61.43    9.87
  -1  11   0   62.25    4.92
   1  11   0   70.36    6.00
   1  11   0   77.44    8.75
   1  11   0   67.04    4.77
  -1  11   0   71.52    5.23
   1  11   0   71.59    4.77
  -1  11   0   63.08    4.53
  -1  11   0   68.80    4.78
   1  11   0   77.32    5.53
  -1  11   0   57.60    4.46
  -1  11   0   56.58    4.68
   1 -11   0   61.38    4.85
   1  11   0   61.50    4.86
   1  11   0   71.53    4.95
  -1  11   0   65.25    4.89
   1  11   0   68.20    4.49
   1  11   0   67.26    4.77
  -1  11   0   78.07    5.23
  -1  11   0   69.93    5.28
  -1  11   0   58.05    4.29
  -1  11   0   66.40    4.80
   1  11   0   75.78    5.03
   1 -11  -1  218.39   16.33
   1 -11  -1  220.01   16.70
   1 -11  -1  214.95   16.46
   1 -11  -1  263.70   11.21
  -1  11  -1  255.83   20.40
   1 -11  -1  252.40   17.80
  -1 -11   1  248.34   16.70
  -1  11  -1  262.53   12.56
   1  11   1  247.00   16.36
   1  11   1  272.02   11.28
   1  11   1  237.24   10.38
   1  11   1  235.03   10.93
  -1  11  -1  262.24   11.69
   1  11   1  262.12   12.55
  -1  11  -1  241.35   10.90
  -1  11  -1  255.01   11.30
  -1  11  -1  239.00   10.59
  -1  11  -1  237.02   10.42
   1  11   1  268.97   11.83
   1  11   1  247.09   11.18
  -1  11  -1  252.50   11.42
   1  11   1  257.62   11.55
   1  11   1  259.96   10.85
   1  11   1  246.83   10.94
   1  11   1  241.70   10.94
  -1  11  -1  264.13   11.47
  -1  11  -1  259.37   11.62
   1  11   1  245.78   10.93
   1  11   1  258.51   11.12
  -1  11  -1  255.17   11.27
   1 -11  -2  200.97    9.75
   1 -11  -2  175.13   14.32
   1 -11  -2  196.91   15.60
   1 -11  -2  190.97   15.34
  -1 -11   2  190.58   14.11
  -1 -11   2  172.64   14.18
   1  11   2  183.82   16.38
  -1  11  -2  197.52   10.64
  -1  11  -2  200.45    9.75
   1  11   2  216.44   14.76
   1  11   2  209.24    9.58
  -1  11  -2  219.28   15.55
  -1  11  -2  222.27   10.42
   1  11   2  199.59   10.58
   1  11   2  201.87    9.72
  -1  11  -2  216.03    9.87
  -1  11  -2  206.97    9.71
   1 -11  -2  202.44    9.35
   1  11   2  189.23    9.25
   1  11   2  208.44   10.23
   1  11   2  209.62    9.83
  -1  11  -2  212.70   10.01
  -1  11  -2  215.19   10.93
  -1  11  -2  209.48    9.89
   1  11   2  208.10    9.59
   1  11   2  210.76    9.50
   1 -11  -3  639.76   23.59
   1 -11  -3  590.00   29.93
   1 -11  -3  636.99   32.09
   1 -11  -3  609.36   30.92
  -1 -11   3  602.60   29.64
  -1  11  -3  661.85   24.63
  -1  11  -3  668.33   23.43
   1  11   3  601.93   32.80
   1  11   3  619.34   29.39
   1  11   3  687.28   23.08
  -1  11  -3  648.81   30.82
  -1  11  -3  657.72   23.51
  -1  11  -3  670.42   24.08
   1  11   3  603.37   22.84
   1  11   3  644.03   23.52
   1  11   3  650.60   24.18
   1  11   3  607.44   22.71
  -1  11  -3  645.69   23.00
   1 -11  -3  636.50   23.15
   1  11   3  673.31   23.52
   1  11   3  648.92   23.12
   1  11   3  662.16   24.18
  -1  11  -3  637.92   23.64
   1  11   3  668.87   23.33
  -1  11  -3  670.16   23.29
   1  11   3  634.59   23.06
  -1  11  -3  632.49   24.38
   1  11   3  618.00   22.72
  -1 -11   4  106.19   10.98
   1 -11  -4   97.12    6.43
   1 -11  -4   67.57    9.15
   1 -11  -4   88.79   10.50
  -1 -11   4  105.05   10.11
   1 -11  -4  111.14   11.38
  -1  11  -4   96.39    5.89
  -1  11  -4   99.59    6.69
   1  11   4   79.32    8.60
   1  11   4  104.02    5.79
  -1  11  -4   94.62    9.73
   1  11   4   96.36   11.09
   1  11   4  102.29    6.21
  -1  11  -4  107.82    6.44
  -1  11  -4   89.89    5.63
   1  11   4   86.74    5.51
   1  11   4  107.12    6.97
  -1  11  -4   88.61    5.54
   1  11   4  106.63    6.81
   1 -11  -4   94.97    6.16
   1  11   4  109.54    6.99
   1  11   4  101.17    6.10
   1  11   4  102.99    6.10
  -1  11  -4   89.17    6.17
  -1  11  -4   94.54    6.56
   1  11   4   99.46    5.99
  -1  11  -4   93.70    5.62
  -1 -11   5  155.57   13.47
   1 -11  -5  127.09   12.87
   1 -11  -5  152.93   13.98
   1  11   5  148.16   13.45
  -1 -11   5  136.29   11.62
   1 -11  -5  127.41   12.70
  -1  11  -5  167.61    7.85
  -1  11  -5  149.47    8.35
   1  11   5  134.71   11.15
   1  11   5  152.71    7.40
  -1  11  -5  135.38   11.52
  -1  11  -5  160.87    8.55
   1  11   5  156.52    8.35
  -1  11  -5  144.37    7.73
   1  11   5  154.90    7.52
  -1  11  -5  157.45    8.34
   1  11   5  147.87    8.09
   1  11   5  163.43    8.84
   1  11   5  153.30    8.82
   1 -11  -5  153.65    8.30
  -1  11  -5  157.30    8.47
   1  11   5  153.07    8.78
  -1  11  -5  163.94    8.74
   1  11   5  173.87    8.23
  -1  11  -5  167.48    8.69
  -1  11  -5  143.59    7.21
   1  11   5  160.61    7.98
  -1 -11   6  226.79   17.40
   1 -11  -6  276.54   19.41
  -1 -11   6  259.94   19.25
   1 -11  -6  254.08   18.09
  -1  11  -6  283.03   11.20
   1  11   6  258.39   10.82
  -1  11  -6  239.38   15.46
  -1 -11   6  241.54   17.66
   1  11   6  268.10   12.14
   1  11   6  270.20   12.14
   1  11   6  270.73   11.00
  -1  11  -6  261.77   11.77
  -1  11  -6  293.92   12.42
   1  11   6  290.53   12.74
   1  11   6  274.78   12.96
   1 -11  -6  258.33   12.14
  -1  11  -6  286.29   12.10
   1  11   6  275.74   11.94
   1  11   6  278.42   11.74
  -1  11  -6  290.11   12.61
  -1  11  -6  309.94   12.91
  -1  11  -6  273.23   11.31
   1  11   6  298.23   11.94
   1 -11  -7  251.57   11.44
  -1 -11   7  243.96   10.27
  -1  11  -7  232.21    9.49
  -1  11  -7  260.93   11.20
  -1  11  -7  223.85   10.65
   1  11   7  228.34   11.01
   1 -11  -7  232.75   10.56
  -1  11  -7  249.43   10.97
   1  11   7  260.84   11.21
   1  11   7  253.02   11.45
   1  11   7  250.03   11.97
   1 -11  -7  260.97   11.53
   1  11   7  247.26   10.83
  -1  11  -7  242.26   11.34
   1  11   7  239.95   10.43
  -1  11  -7  231.94    9.62
   1  11   7  241.01   10.54
  -1  11  -7  230.20   10.26
  -1 -11   8    2.00    1.16
   1 -11  -8    1.89    1.63
  -1  11  -8    6.11    1.92
  -1  11  -8    3.70    1.62
   1  11   8    1.85    1.49
   1  11   8    2.58    1.67
  -1  11  -8    2.12    1.35
   1  11   8    1.83    1.51
   1 -11  -8    2.94    1.72
   1  11   8    5.20    1.87
  -1  11  -8    5.21    1.99
  -1  11  -8    4.36    1.48
   1  11   8    2.74    1.45
   1 -11  -8    3.24    1.71
   1  11   8    4.08    1.54
  -1  11  -9  127.43    6.71
   1  11   9  134.16    7.28
  -1  11  -9  133.43    6.37
  -1  11  -9  137.31    7.18
   1  11   9  144.67    7.30
   1 -11  -9  144.07    7.52
   1  11   9  133.93    6.82
   1  11   9  136.68    7.69
  -1  11  -9  140.87    7.47
   1  11   9  128.52    6.33
  -1  11  -9  134.30    6.75
   1 -11  -9  120.28    6.99
  -1 -11  10   19.30    2.42
   1 -11 -10   13.56    2.20
   1  11  10   14.29    2.21
  -1  11 -10   20.82    2.51
   1  11  10   17.21    2.38
  -1  11 -10   16.51    2.00
   1  11  10   17.50    2.24
   1 -11 -10   16.61    2.47
   1 -11 -10   16.35    2.15
   1  11  10   18.94    2.73
   1  11  10   18.58    2.26
  -1  11 -10   16.66    2.38
   1  11  10   13.82    1.66
   1 -11 -10   16.56    2.27
  -1  11 -10   18.57    2.23
  -1 -11  11   17.91    2.14
   1 -11 -11   21.06    2.25
   1  11  11   18.19    2.21
   1  11  11   18.68    2.24
  -1  11 -11   19.96    2.31
   1  11  11   22.65    2.61
   1  11  11   15.63    1.87
   1  11  11   17.93    2.47
  -1  11 -11   18.31    2.36
  -1  11 -11   16.44    2.17
   1 -11 -11   20.65    2.46
  -1  11 -11   17.64    1.98
   1  11  12   41.01    2.82
  -1  11 -12   45.71    3.01
   1  11  12   44.59    2.95
   1  11  12   50.20    3.30
   1 -11 -12   43.96    2.84
   1  11  12   49.41    3.42
  -1 -11  12   47.73    2.96
   1 -11 -12   45.38    3.16
  -1  11 -12   45.03    3.12
  -1  11 -12   38.75    2.60
  -1  11 -13   22.13    1.74
  -1 -11  13   25.16    1.96
   1  11  13   20.16    1.69
  -1  12  12   23.43    1.71
  -1 -12 -12   24.81    1.77
   1 -12  12   21.87    1.74
   1  12 -12   23.34    1.68
  -1  12  11   21.66    1.69
  -1  12  11   27.42    2.29
  -1  12  11   32.83    2.49
   1 -12  11   23.55    2.07
   1  12 -11   30.20    2.29
  -1  12  11   22.37    1.58
   1  12 -11   30.05    2.39
   1  12 -11   28.05    2.20
   1  12 -11   26.50    2.21
   1 -12  10   25.14    2.36
   1 -12  10   27.81    2.43
  -1  12  10   29.21    2.43
  -1  12  10   31.82    2.83
  -1 -12 -10   27.43    2.72
   1  12 -10   27.69    2.56
  -1  12  10   26.08    2.60
   1 -12  10   28.61    2.49
  -1  12  10   24.65    2.14
  -1 -12 -10   21.45    2.01
   1  12 -10   24.99    2.56
   1  12 -10   29.27    2.59
   1 -12   9  102.51    5.52
   1 -12   9  105.06    5.52
  -1  12   9   94.99    5.28
  -1  12   9  101.20    5.83
  -1 -12  -9   96.37    5.25
  -1  12   9   92.21    5.03
   1 -12   9   93.70    5.30
   1  12  -9  107.63    5.74
   1  12  -9  108.14    5.80
   1  12  -9   89.14    4.88
   1  12  -9  102.10    5.50
   1 -12   8   18.80    2.53
  -1  12   8   14.35    2.26
  -1  12   8   13.21    2.39
   1 -12   8   17.77    2.23
  -1 -12  -8   19.82    2.33
  -1  12   8   13.43    2.13
   1  12  -8   15.43    1.92
   1 -12   8   17.10    2.28
  -1  12   8   17.26    1.88
   1  12  -8   15.15    2.02
   1  12  -8   19.52    2.56
   1  12  -8   18.10    2.53
   1  12  -8   16.95    2.38
   1 -12   7   52.51    4.14
  -1  12   7   52.66    4.25
  -1  12   7   43.48    3.56
   1 -12   7   60.44    4.16
   1  12  -7   52.36    3.75
   1  12  -7   56.38    4.39
   1  12  -7   51.58    4.19
  -1  12   7   50.43    3.56
   1  12  -7   45.65    3.61
  -1  12   7   56.22    3.97
   1  12  -7   52.76    4.14
   1  12  -7   44.33    3.35
  -1  12   6   83.88    4.68
  -1  12   6   91.25    5.63
   1  12  -6   98.31    5.90
   1  12  -6   92.78    5.20
  -1  12   6   83.96    5.09
   1 -12   6   93.17    5.58
   1 -12   6   84.07    5.10
  -1  12   6   80.75    5.16
   1  12  -6   89.78    5.30
  -1  12   6   87.75    5.72
   1  12  -6  101.68    6.08
   1  12  -6   83.40    5.19
   1  12  -6   89.45    5.76
  -1  12   6   97.91    5.41
   1  12  -6   87.21    5.23
  -1  12   6   84.76    4.84
   1  12  -6   85.31    4.83
  -1  12   5  146.54    7.13
  -1  12   5  159.28    8.32
   1  12  -5  158.52    7.74
  -1  12   5  165.48    8.34
   1  12  -5  157.41    8.00
  -1  12   5  165.64    7.92
  -1  12   5  157.85    8.62
   1 -12   5  168.31    8.17
   1 -12   5  148.56    7.60
  -1  12   5  169.58    8.31
  -1  12   5  148.23    7.93
   1  12  -5  156.75    7.79
   1  12  -5  156.29    8.26
   1  12  -5  149.67    8.10
   1  12  -5  158.68    7.85
   1  12  -5  157.16    7.70
  -1  12   5  156.31    7.56
   1  12  -5  162.68    7.55
  -1  12   4   20.52    2.71
  -1  12   4   21.39    2.93
  -1  12   4   20.19    2.89
  -1  12   4   19.68    2.41
   1  12  -4   21.98    2.79
   1  12  -4   24.71    2.79
  -1  12   4   21.11    3.07
   1  12  -4   18.05    2.64
   1 -12   4   23.80    2.82
   1 -12   4   20.32    2.53
  -1  12   4   17.86    2.83
   1  12  -4   23.61    2.83
  -1  12   4   21.41    2.65
   1  12  -4   20.83    2.88
   1  12  -4   20.43    2.55
   1  12  -4   18.76    2.15
  -1  12   4   17.40    2.47
   1  12  -4   21.25    2.66
   1  12  -3  497.97   29.81
  -1  12   3  597.19   20.75
  -1  12   3  561.23   21.63
   1  12  -3  489.46   26.19
   1  12  -3  589.59   20.49
  -1  12   3  522.08   26.94
   1 -12   3  538.32   28.02
   1  12  -3  579.21   20.92
  -1  12   3  567.86   21.26
  -1  12   3  563.79   20.70
   1  12  -3  565.31   20.43
  -1  12   3  543.49   19.90
  -1  12   3  556.11   20.68
   1  12  -3  561.27   20.40
   1  12  -3  559.13   20.99
  -1  12   3  567.24   21.16
   1 -12   3  589.64   20.38
  -1  12   3  560.38   21.48
   1 -12   3  574.81   20.71
   1  12  -3  579.63   20.50
  -1  12   3  522.14   19.75
   1  12  -3  508.56   19.26
   1  12  -3  584.13   21.03
   1  12  -3  542.24   19.70
   1  12  -3  552.33   20.02
  -1 -12  -3  543.32   29.25
   1 -12   3  518.81   28.72
   1 -12   2   46.52    7.46
  -1 -12  -2   59.79    8.28
   1  12  -2   52.27    7.21
  -1 -12  -2   54.08    8.16
  -1  12   2   57.11    4.50
  -1  12   2   73.34    5.70
   1  12  -2   44.55    8.06
   1  12  -2   59.39    4.51
  -1  12   2   56.19    7.71
  -1  12   2   59.87    4.45
  -1  12   2   60.60    4.73
   1 -12   2   50.79    4.05
   1 -12   2   62.27    4.61
  -1  12   2   67.12    5.45
  -1  12   2   65.59    4.74
   1  12  -2   56.80    4.39
   1  12  -2   52.56    4.52
   1  12  -2   50.86    3.93
   1  12  -2   52.77    4.09
   1  12  -2   57.58    4.21
  -1  12   2   59.55    4.72
  -1  12   2   62.80    5.06
   1  12  -2   65.46    4.65
  -1  12   2   57.29    4.37
  -1  12   2   62.84    4.42
   1  12  -2   59.52    4.64
   1 -12   1  111.75   11.34
  -1 -12  -1  104.44   10.71
  -1 -12  -1  100.41   11.03
  -1  12   1  117.21    6.86
   1  12  -1  106.90   12.55
  -1  12   1  110.50   10.92
  -1  12   1  117.44    6.77
  -1  12   1  122.86    6.69
  -1  12   1  108.60    6.49
   1 -12   1  121.75    6.62
   1 -12   1  123.58    6.87
  -1  12   1  120.86    6.74
   1  12  -1  109.27    6.67
   1  12  -1  101.44    6.09
   1  12  -1  120.47    6.62
   1  12  -1   97.95    5.53
   1  12  -1  117.74    6.46
   1  12  -1  120.38    6.65
  -1  12   1  113.32    6.43
  -1  12   1  100.57    6.01
   1  12  -1  114.98    6.63
  -1  12   1  114.56    6.78
   1 -12   0  408.54   23.76
   1 -12   0  425.27   16.08
   1 -12   0  411.50   23.32
   1 -12   0  391.95   23.56
  -1 -12   0  374.14   22.90
   1 -12   0  409.88   24.14
  -1  12   0  432.05   17.03
   1  12   0  377.99   25.60
   1  12   0  424.28   23.20
   1  12   0  436.72   16.72
  -1  12   0  413.84   23.54
  -1  12   0  430.82   18.14
  -1  12   0  437.43   17.07
   1  12   0  453.33   16.50
  -1  12   0  415.86   16.20
  -1  12   0  405.32   16.09
   1 -12   0  417.05   16.65
  -1  12   0  452.21   18.34
   1  12   0  440.17   16.65
   1  12   0  432.97   15.96
  -1  12   0  443.29   16.89
   1  12   0  414.33   16.44
   1  12   0  452.27   17.03
   1  12   0  445.64   16.68
  -1  12   0  465.16   17.59
  -1  12   0  423.78   16.57
   1  12   0  429.01   16.59
   1 -12  -1  104.39    6.19
   1 -12  -1  100.13   10.50
   1 -12  -1  109.47   11.13
   1 -12  -1  105.52   11.10
  -1 -12   1   88.73    9.93
  -1 -12   1  102.23   10.26
   1 -12  -1   98.52   10.84
  -1  12  -1  108.21    7.36
   1  12   1   89.15    9.61
   1  12   1  114.76    6.50
  -1  12  -1  112.79    6.38
  -1  12  -1   99.71    5.87
   1  12   1  103.87    5.62
   1  12   1  106.18    6.29
  -1  12  -1  107.88    6.72
  -1  12  -1   95.37    5.55
   1 -12  -1  116.06    6.73
  -1  12  -1  104.10    7.18
   1  12   1  107.90    6.04
   1  12   1  112.37    6.37
  -1  12  -1  115.20    6.64
   1  12   1  120.57    6.74
  -1  12  -1  111.93    6.61
   1  12   1  103.08    6.26
  -1  12  -1  111.55    6.74
   1  12   1  107.33    6.22
   1  12   1  108.97    6.37
  -1  12  -1  108.84    6.47
   1 -12  -2   50.67    7.97
   1 -12  -2   57.59    4.58
   1 -12  -2   69.51    9.11
  -1  12  -2   43.64    6.89
  -1 -12   2   55.33    7.55
   1 -12  -2   65.05    8.82
  -1  12  -2   62.74    4.77
  -1  12  -2   58.46    5.28
   1  12   2   55.99    7.43
   1  12   2   56.25    4.40
   1  12   2   57.88    9.00
   1  12   2   56.19    4.52
  -1  12  -2   59.27    4.54
  -1  12  -2   51.88    3.75
  -1  12  -2   70.30    5.26
   1  12   2   58.92    4.20
   1  12   2   62.68    4.63
   1  12   2   65.60    5.09
  -1  12  -2   56.20    5.21
   1  12   2   55.32    4.28
   1  12   2   62.32    4.72
  -1  12  -2   64.58    4.86
   1  12   2   59.12    4.81
  -1  12  -2   51.64    4.55
  -1  12  -2   63.54    4.79
  -1  12  -2   58.75    4.61
   1  12   2   62.49    4.64
   1  12   2   57.93    4.33
   1 -12  -3  544.02   29.06
   1 -12  -3  575.06   29.61
  -1 -12   3  511.80   28.25
   1 -12  -3  575.75   21.17
   1  12   3  545.88   30.49
  -1 -12   3  533.75   27.10
  -1  12  -3  598.12   21.00
  -1  12  -3  554.05   21.92
   1  12   3  523.11   26.56
   1  12   3  586.31   20.62
  -1  12  -3  500.15   26.98
  -1  12  -3  557.58   21.42
   1  12   3  554.51   20.41
   1  12   3  552.41   20.44
   1  12   3  585.51   21.15
  -1  12  -3  586.08   21.08
   1 -12  -3  540.32   20.44
  -1  12  -3  581.25   22.01
   1  12   3  583.57   21.64
  -1  12  -3  580.90   21.37
   1  12   3  571.38   20.95
   1  12   3  550.96   20.54
  -1  12  -3  575.02   21.25
   1  12   3  563.07   20.80
   1  12   3  550.85   20.62
  -1  12  -3  596.47   21.35
  -1  12  -3  568.70   20.66
   1 -12  -4   24.91    3.17
  -1  12  -4   23.01    2.81
   1  12   4   22.13    2.55
   1  12   4   20.93    2.57
  -1  12  -4   21.04    2.91
   1  12   4   22.50    3.14
   1 -12  -4   21.18    2.80
  -1  12  -4   22.25    3.26
   1  12   4   25.13    3.29
   1  12   4   21.83    2.86
  -1  12  -4   22.16    3.14
   1  12   4   25.54    3.09
   1  12   4   21.34    2.82
   1 -12  -5  143.25    8.07
  -1  12  -5  159.17    7.46
   1  12   5  152.79    7.19
   1  12   5  154.63    8.14
  -1  12  -5  154.88    8.17
  -1  12  -5  175.89    8.37
   1  12   5  116.93    6.98
   1  12   5  142.63    7.06
   1  12   5  153.26    8.38
   1 -12  -5  145.94    7.90
  -1  12  -5  142.93    7.95
   1  12   5  160.10    8.59
  -1  12  -5  163.06    8.37
   1  12   5  146.87    7.64
  -1  12  -5  161.47    7.54
   1  12   5  146.15    7.55
   1 -12  -6   93.29    6.10
  -1  12  -6   89.04    4.97
   1  12   6   84.15    4.81
  -1  12  -6   87.64    5.79
   1  12   6   83.68    5.32
  -1  12  -6   94.42    5.90
   1  12   6   96.40    6.02
   1  12   6  110.47    6.57
   1 -12  -6   91.20    5.87
  -1  12  -6   87.98    5.57
   1  12   6   84.88    6.14
  -1  12  -6  101.10    6.33
   1  12   6   99.39    5.76
   1  12   6  102.26    5.74
  -1  12  -6   89.34    5.02
   1 -12  -7   55.69    4.54
  -1 -12   7   49.80    3.60
   1  12   7   49.29    4.05
   1  12   7   48.51    3.84
  -1  12  -7   59.50    4.21
   1  12   7   60.80    4.62
   1 -12  -7   54.56    4.42
   1  12   7   49.62    3.95
  -1  12  -7   60.61    4.61
   1  12   7   49.91    3.82
  -1  12  -7   50.17    3.56
   1  12   7   53.25    3.91
   1 -12  -8   20.98    2.84
  -1  12  -8   16.32    2.23
  -1  12  -8   15.55    2.02
   1  12   8   20.67    2.65
   1  12   8   19.27    2.69
   1 -12  -8   17.28    2.48
   1  12   8   18.51    2.38
  -1  12  -8   17.69    2.58
   1  12   8   20.59    2.25
   1 -12  -8   16.75    2.47
  -1  12  -8   16.47    1.96
  -1 -12   9  102.29    5.56
  -1  12  -9   98.15    5.17
   1  12   9   96.80    5.93
   1  12   9  102.83    5.54
   1  12   9  102.66    6.01
   1  12   9  112.83    5.52
  -1  12  -9   89.48    4.83
  -1  12  -9  101.61    5.40
   1 -12  -9   92.64    5.33
   1  12   9  101.05    4.92
  -1  12  -9  110.61    5.94
   1 -12  -9   92.56    5.60
   1 -12  -9  103.36    5.51
  -1 -12  10   23.72    2.35
   1 -12 -10   25.23    2.48
   1  12  10   28.63    2.59
   1  12  10   32.40    2.94
   1  12  10   26.68    2.34
   1 -12 -10   24.74    2.58
  -1  12 -10   28.66    2.71
  -1  12 -10   23.41    2.17
  -1  12 -10   23.43    2.01
   1 -12 -10   23.42    2.12
   1  12  11   27.52    2.20
  -1  12 -11   24.11    2.14
   1 -12 -11   28.05    2.26
  -1  12 -11   21.33    1.53
   1  12  11   21.85    1.53
   1  12  11   26.93    1.94
   1  12  11   29.04    2.46
   1  12  12   23.65    1.82
  -1  12 -12   22.04    1.69
   1 -12 -12   19.49    1.64
   1  12  12   21.80    1.65
  -1  13  10   28.63    2.05
   1  13 -10   31.66    2.16
  -1  13  10   26.19    1.84
   1 -13  10   36.56    2.71
  -1  13  10   35.66    2.49
   1 -13  10   30.06    2.16
  -1  13  10   36.41    2.15
  -1  13   9  112.21    4.99
  -1  13   9  114.07    5.38
  -1  13   9  103.58    4.87
  -1  13   9  100.07    4.65
   1  13  -9  102.81    4.99
   1 -13   9   98.30    4.86
   1  13  -9  108.17    4.96
   1  13  -9  112.94    5.15
   1 -13   8   22.38    2.33
  -1  13   8   21.92    2.37
   1  13  -8   18.05    1.87
  -1  13   8   16.10    2.22
   1  13  -8   21.43    2.35
  -1  13   8   17.20    2.08
  -1  13   8   19.89    2.11
   1  13  -8   22.84    2.35
   1  13  -8   20.57    2.36
  -1  13   8   17.90    1.59
  -1 -13  -8   20.58    2.46
   1 -13   8   22.55    2.13
   1 -13   7   58.81    3.91
  -1  13   7   59.49    4.01
   1 -13   7   55.08    3.65
  -1 -13  -7   50.94    3.91
   1  13  -7   50.74    3.22
  -1  13   7   53.78    3.66
  -1  13   7   61.36    3.88
   1  13  -7   62.63    4.06
   1  13  -7   55.98    3.36
  -1  13   7   62.68    3.47
   1  13  -7   64.91    3.97
   1  13  -7   57.73    4.00
   1 -13   6  129.54    6.59
   1  13  -6  109.72    5.43
  -1  13   6  113.54    5.43
  -1  13   6  130.49    6.68
  -1  13   6  119.44    6.76
   1 -13   6  126.01    6.29
   1 -13   6  112.56    5.73
  -1  13   6  114.47    6.00
  -1  13   6  124.17    6.38
   1  13  -6  133.52    6.66
   1  13  -6  127.63    6.02
  -1  13   6  115.88    5.86
   1  13  -6  122.30    5.86
   1  13  -6  110.53    6.08
   1  13  -6  121.30    5.82
   1  13  -6  121.25    6.46
  -1  13   5  121.56    6.53
  -1  13   5  112.68    5.59
   1  13  -5  114.26    5.97
   1  13  -5  115.70    6.49
  -1  13   5  115.38    6.74
   1 -13   5  119.82    6.39
   1 -13   5  120.83    6.11
  -1  13   5  103.59    6.12
   1  13  -5  116.39    6.06
   1  13  -5  126.00    6.65
   1  13  -5  113.07    5.85
  -1  13   5  121.59    6.22
  -1  13   5  121.60    5.95
   1  13  -5  128.52    6.01
  -1  13   4   82.04    4.62
   1  13  -4   75.13    4.38
  -1  13   4   80.26    5.03
  -1  13   4   73.49    4.99
   1 -13   4   75.80    4.22
   1 -13   4   72.98    4.51
  -1  13   4   80.52    5.10
   1  13  -4   74.13    4.46
   1  13  -4   77.93    4.90
   1  13  -4   83.33    4.46
  -1  13   4   76.70    5.00
  -1  13   4   72.78    4.12
  -1  13   4   76.08    4.61
   1  13  -4   82.45    4.67
   1  13  -4   72.35    4.73
  -1  13   3   23.23    2.75
   1  13  -3   18.52    2.44
  -1  13   3   22.29    2.85
  -1  13   3   21.96    2.81
   1 -13   3   18.12    2.35
   1 -13   3   22.04    2.67
  -1  13   3   23.88    3.14
   1  13  -3   20.61    2.50
   1  13  -3   19.03    2.26
   1  13  -3   19.41    2.69
  -1  13   3   22.03    2.71
  -1  13   3   23.88    2.55
   1  13  -3   21.36    2.64
   1  13  -3   21.81    2.79
  -1  13   3   20.09    2.93
  -1  13   2  369.84   14.52
   1  13  -2  357.15   14.22
  -1  13   2  360.77   14.51
  -1  13   2  368.20   14.41
   1 -13   2  352.52   14.09
   1 -13   2  340.00   14.28
  -1  13   2  347.81   15.14
   1  13  -2  369.42   14.24
   1  13  -2  366.92   14.59
   1  13  -2  354.13   13.78
  -1  13   2  358.89   14.51
  -1  13   2  359.16   14.89
   1  13  -2  370.77   14.35
  -1  13   2  375.42   14.10
   1  13  -2  378.94   14.56
  -1  13   1  270.58   11.55
  -1  13   1  255.75   11.12
  -1  13   1  250.60   11.18
  -1  13   1  261.70   10.99
   1 -13   1  257.52   11.27
   1 -13   1  269.29   11.01
  -1  13   1  259.93   11.26
   1  13  -1  255.55   11.06
   1  13  -1  262.17   11.40
   1  13  -1  245.31   10.47
   1  13  -1  254.19   10.94
  -1  13   1  279.59   11.23
   1  13  -1  272.04   11.37
   1  13  -1  258.09   11.18
  -1  13   1  277.20   11.66
  -1  13   0   74.36    5.18
   1  13   0   72.79    4.96
  -1  13   0   77.69    5.21
  -1  13   0   66.79    4.58
  -1  13   0   69.60    4.43
   1 -13   0   67.01    4.75
  -1  13   0   78.33    5.86
   1 -13   0   78.52    5.23
   1  13   0   74.84    5.06
  -1  13   0   73.49    5.08
   1  13   0   68.92    4.57
   1  13   0   66.59    4.24
   1  13   0   73.97    4.89
  -1  13   0   69.66    5.14
   1  13   0   64.44    4.63
  -1  13   0   80.50    5.10
   1 -13  -1  270.82   11.02
  -1  13  -1  266.08   11.75
   1  13   1  255.39   11.32
  -1  13  -1  245.22   10.43
   1 -13  -1  256.40   11.42
  -1  13  -1  259.51   12.37
   1  13   1  266.22   11.32
  -1  13  -1  276.42   11.63
   1  13   1  254.68   11.12
   1  13   1  273.35   11.50
   1  13   1  254.58   10.68
   1  13   1  268.42   11.31
  -1  13  -1  268.06   11.66
   1  13   1  261.03   11.10
   1  13   1  277.93   11.48
  -1  13  -1  265.94   11.41
  -1  13  -1  290.56   11.82
   1 -13  -2  363.50   14.32
   1  13   2  379.19   14.42
  -1  13  -2  382.10   15.11
   1  13   2  315.04   13.19
   1 -13  -2  362.30   14.79
  -1  13  -2  352.46   15.38
  -1  13  -2  374.30   14.62
   1  13   2  381.33   14.45
  -1  13  -2  376.25   14.86
   1  13   2  396.33   14.76
   1  13   2  353.31   14.00
  -1  13  -2  369.27   14.72
  -1  13  -2  381.21   14.72
   1  13   2  357.96   14.37
  -1  13  -2  380.49   14.73
   1 -13  -3   21.94    2.77
  -1  13  -3   20.77    2.91
   1  13   3   21.36    2.59
   1  13   3   21.43    2.78
   1  13   3   21.22    2.39
   1 -13  -3   19.42    2.82
  -1  13  -3   18.70    2.95
  -1  13  -3   23.40    2.69
   1  13   3   20.31    2.59
   1  13   3   20.72    2.54
  -1  13  -3   21.52    2.84
   1  13   3   22.46    2.91
  -1  13  -3   25.11    3.02
   1  13   3   21.77    2.82
  -1  13  -3   22.81    2.90
   1  13   3   21.26    2.76
  -1  13  -3   19.00    2.23
  -1  13  -3   22.64    2.74
   1 -13  -4   71.93    5.07
   1  13   4   79.31    5.19
  -1  13  -4   79.53    5.13
   1  13   4   76.46    4.62
   1  13   4   72.66    4.68
  -1  13  -4   71.26    5.28
   1 -13  -4   78.52    5.40
   1 -13  -4   80.68    4.96
  -1  13  -4   80.45    4.86
   1  13   4   74.33    4.61
   1  13   4   75.94    5.30
  -1  13  -4   76.76    5.24
   1  13   4   76.63    4.91
   1  13   4   68.46    4.81
  -1  13  -4   78.88    5.19
  -1  13  -4   78.37    4.81
  -1  13  -4   81.02    5.26
   1  13   4   72.15    4.86
   1 -13  -5  120.41    6.72
   1  13   5  115.76    5.71
  -1  13  -5  118.23    6.49
  -1  13  -5  118.13    6.62
   1  13   5  106.82    6.10
   1 -13  -5  115.06    6.32
   1 -13  -5  116.27    6.72
  -1  13  -5  112.00    6.47
   1  13   5  120.89    5.85
  -1  13  -5  124.97    6.77
   1  13   5  114.94    6.72
   1  13   5  126.19    6.44
   1  13   5  130.70    6.53
  -1  13  -5  124.93    6.74
   1  13   5  117.07    6.20
  -1  13  -5  114.72    5.82
  -1  13  -5  124.55    6.70
   1 -13  -6  125.91    6.74
  -1 -13   6  110.74    5.73
  -1  13  -6  123.23    6.44
  -1  13  -6  120.43    6.35
   1  13   6  124.85    6.37
   1 -13  -6  115.71    6.36
   1 -13  -6  120.79    6.63
   1  13   6  117.91    5.48
  -1  13  -6  110.23    5.46
  -1  13  -6  130.82    6.77
   1  13   6  120.47    6.76
  -1  13  -6  133.69    6.76
   1  13   6  119.01    6.13
   1  13   6  123.76    6.17
   1 -13  -7   50.96    4.01
   1 -13  -7   54.62    4.03
  -1  13  -7   51.93    3.67
   1  13   7   58.52    3.95
   1  13   7   50.71    4.12
  -1  13  -7   61.21    4.20
   1  13   7   60.35    3.94
  -1  13  -7   53.12    3.98
   1  13   7   49.69    3.54
   1  13   7   55.64    3.68
   1 -13  -7   61.59    4.29
  -1  13  -7   56.48    3.99
  -1 -13   8   20.10    2.27
   1 -13  -8   24.22    2.59
   1  13   8   18.68    2.24
   1  13   8   19.09    2.20
   1  13   8   19.30    2.42
   1 -13  -8   17.69    2.18
   1 -13  -8   19.59    2.34
  -1  13  -8   20.29    2.35
   1  13   8   18.25    1.93
   1 -13  -8   18.49    2.24
  -1  13  -8   20.43    2.20
   1  13   9  110.79    5.20
   1  13   9  111.57    5.05
   1 -13  -9   87.79    4.56
  -1  13  -9  110.66    4.94
  -1  13  -9  118.48    5.42
   1  13   9   96.11    4.41
   1  13  10   31.13    2.16
  -1  13 -10   37.62    2.44
   1  13  10   31.39    2.01
  -1  13 -10   31.95    1.95
   1 -13 -10   35.81    2.52
  -1  13 -10   35.86    2.47
  -1  14   9  106.66    4.45
   1 -14   9  103.60    4.55
   1  14  -9   96.87    4.21
  -1  14   8    5.75    1.21
  -1  14   8    5.50    1.03
   1 -14   8    4.76    1.30
   1  14  -8    3.55    0.94
   1  14  -8    5.09    1.17
   1  14  -7    6.69    1.27
  -1  14   7    7.28    1.48
  -1  14   7    7.31    1.49
   1 -14   7    7.17    1.60
  -1  14   7    7.06    1.39
   1  14  -7   11.07    1.54
   1  14  -7    9.15    1.51
  -1  14   7    7.43    1.11
   1 -14   6    7.15    1.48
   1  14  -6    6.88    1.37
   1 -14   6    7.22    1.72
  -1  14   6    6.63    1.52
   1 -14   6    7.74    1.45
  -1  14   6    7.59    1.52
   1  14  -6    6.67    1.47
  -1  14   6    7.27    1.31
   1  14  -6    7.29    1.15
   1  14  -6    6.27    1.47
  -1 -14  -5  108.01    5.73
   1 -14   5  116.70    5.92
   1  14  -5  113.04    5.21
  -1  14   5  108.66    5.13
   1  14  -5  112.08    5.77
  -1  14   5  109.86    5.84
   1 -14   5  113.88    6.00
   1 -14   5  120.29    5.78
   1 -14   5  105.36    5.24
   1  14  -5  130.48    6.01
  -1  14   5  123.76    5.90
   1  14  -5  110.41    5.31
  -1  14   5  122.54    5.64
  -1  14   5  102.90    4.87
   1  14  -5  109.01    5.29
   1  14  -5  127.07    6.02
   1  14  -4    0.15    0.95
  -1  14   4    0.94    1.13
  -1  14   4    0.75    1.16
   1 -14   4    0.75    1.13
   1 -14   4    0.16    1.01
   1 -14   4    0.54    1.10
   1  14  -4    1.36    0.95
   1  14  -4    0.54    1.12
   1  14  -4    0.62    0.93
  -1  14   4   -0.26    0.83
   1  14  -4    1.81    1.29
  -1  14   4    0.84    1.06
   1  14  -3   21.73    2.36
   1  14  -3   25.47    2.73
  -1  14   3   25.62    2.69
   1 -14   3   24.87    2.53
  -1  14   3   22.03    2.47
   1 -14   3   25.34    2.35
   1 -14   3   25.10    2.56
  -1  14   3   23.08    2.76
   1  14  -3   23.69    2.42
   1  14  -3   23.28    2.54
  -1  14   3   25.92    2.67
  -1  14   3   25.34    2.36
   1  14  -3   22.51    2.43
   1  14  -3   19.03    2.37
  -1  14   2    4.55    1.47
   1  14  -2    4.21    1.41
  -1  14   2    4.28    1.37
   1  14  -2    5.69    1.67
  -1  14   2    3.23    1.10
  -1  14   2    3.44    1.23
   1 -14   2    3.99    1.36
   1 -14   2    5.66    1.58
  -1  14   2    6.04    1.76
   1  14  -2    4.86    1.57
  -1  14   2    5.51    1.51
  -1  14   2    4.14    1.30
   1  14  -2    4.93    1.42
   1  14  -2    4.88    1.50
   1  14  -2    3.19    1.14
   1  14  -1   26.31    2.83
  -1  14   1   24.00    2.47
   1 -14   1   25.73    2.78
   1 -14   1   25.66    2.76
  -1  14   1   23.14    2.65
   1  14  -1   22.60    2.63
   1  14  -1   26.60    2.57
   1  14  -1   25.96    2.67
  -1  14   1   24.38    2.55
   1  14  -1   25.57    2.66
  -1  14   1   26.22    2.78
   1  14   0   25.37    2.83
  -1  14   0   20.70    2.20
   1 -14   0   26.99    2.67
   1 -14   0   29.91    2.99
  -1  14   0   35.19    3.55
  -1  14   0   28.88    2.89
   1  14   0   32.23    2.95
  -1  14   0   22.62    2.67
   1  14   0   27.44    2.82
   1  14   0   28.98    2.77
   1  14   0   28.22    2.71
  -1  14   0   27.55    2.76
   1  14   1   23.32    2.61
   1 -14  -1   22.38    2.59
   1 -14  -1   27.93    2.95
  -1  14  -1   20.84    2.84
   1  14   1   22.87    2.53
  -1  14  -1   22.76    2.67
   1  14   1   17.36    2.03
   1  14   1   24.49    2.25
   1  14   1   24.79    2.68
  -1  14  -1   19.61    2.49
   1  14   1   25.68    2.70
  -1  14  -1   23.16    2.58
   1 -14  -2    6.27    1.79
   1 -14  -2    4.52    1.53
  -1  14  -2    4.50    1.69
  -1  14  -2    3.62    1.41
   1  14   2    1.98    1.15
   1  14   2    6.22    1.43
  -1  14  -2    5.24    1.58
   1  14   2    3.74    1.17
   1  14   2    4.09    1.41
  -1  14  -2    3.11    1.51
   1  14   2    4.51    1.59
  -1  14  -2    5.10    1.47
   1 -14  -3   23.77    2.50
   1  14   3   23.33    2.37
   1 -14  -3   23.62    2.79
   1 -14  -3   24.87    2.78
  -1  14  -3   19.66    2.72
   1  14   3   24.86    2.45
  -1  14  -3   26.98    2.81
   1  14   3   22.92    2.47
   1  14   3   27.18    2.52
   1  14   3   22.67    2.52
   1  14   3   22.88    2.51
  -1  14  -3   30.45    2.91
  -1  14  -3   23.04    2.45
   1  14   4    0.27    0.91
   1 -14  -4    0.41    1.29
   1 -14  -4    0.40    1.22
  -1  14  -4    2.86    1.38
   1  14   4    1.31    1.04
   1  14   4    0.18    1.15
  -1  14  -4    0.38    1.32
   1  14   4    1.61    1.04
   1  14   4    1.86    1.15
  -1  14  -4    0.37    1.36
  -1  14  -4    0.37    0.76
   1  14   4   -0.52    1.12
  -1  14  -4    0.43    0.88
   1 -14  -4    0.36    1.11
  -1 -14   5   84.00    4.91
   1 -14  -5  124.05    6.00
   1  14   5  103.58    5.25
   1 -14  -5  119.61    6.10
   1  14   5  115.00    5.19
  -1  14  -5  120.33    5.30
  -1  14  -5  129.52    6.15
   1  14   5  126.20    5.76
  -1  14  -5  124.00    6.03
   1  14   5  113.88    5.67
   1  14   5  108.80    5.56
  -1  14  -5  132.63    6.08
  -1  14  -5  103.62    5.05
   1 -14  -6    4.78    1.42
   1  14   6    6.85    1.41
  -1  14  -6    7.08    1.58
   1  14   6    6.88    1.29
   1 -14  -6    9.25    1.67
   1  14   6    7.31    1.42
  -1  14  -6    7.33    1.18
   1 -14  -6   10.20    1.78
   1  14   6    6.45    1.36
   1  14   7   11.28    1.49
   1 -14  -7    9.94    1.63
   1  14   7    6.76    1.23
  -1  14  -7    8.90    1.47
  -1  14  -7    7.70    1.19
  -1  14  -7   11.12    1.72
   1  14   8    3.42    0.94
   1  14   8    4.02    0.91
   1  14   8    4.93    1.06
  -1  14  -8    6.19    1.11
  -1  14  -8    3.89    0.82
   1  14   8    4.32    1.03
   1 -14  -9   85.07    4.02
   1  14   9   90.31    3.99
  -1  14  -9   94.84    3.99
   1  14   9   99.21    3.99
  -1  15   7   72.51    3.21
   1 -15   6    3.71    1.15
   1  15  -6    4.05    0.91
  -1  15   6    4.96    1.02
   1  15  -6    3.44    0.80
   1  15  -6    2.54    0.91
  -1  15   6    4.28    0.75
   1 -15   5   12.80    1.72
   1  15  -5   11.77    1.54
  -1  15   5   13.72    1.61
   1  15  -5    9.51    1.31
  -1  15   5   14.11    1.43
   1  15  -5   13.06    1.58
   1  15  -5   10.62    1.12
  -1  15   4   18.41    1.63
   1 -15   4   18.47    2.03
  -1  15   4   18.64    1.89
   1  15  -4   16.15    1.74
  -1  15   4   17.24    1.82
  -1  15   4   17.50    1.81
  -1  15   4   15.26    1.34
   1  15  -4   19.50    1.93
   1  15  -4   18.51    1.70
   1  15  -3   20.79    1.97
  -1  15   3   22.57    2.01
  -1  15   3   22.91    2.06
   1  15  -3   24.42    2.34
   1 -15   3   17.66    2.04
  -1  15   3   22.91    2.11
   1  15  -3   21.12    2.04
  -1  15   3   21.74    2.10
   1  15  -3   23.04    2.07
  -1  15   3   19.39    1.71
   1  15  -3   22.88    2.13
   1  15  -2   58.64    3.57
  -1  15   2   59.76    3.58
  -1  15   2   56.21    3.33
   1  15  -2   60.14    3.75
   1 -15   2   48.60    3.32
   1 -15   2   63.59    3.85
   1  15  -2   55.28    3.48
  -1  15   2   59.85    3.48
  -1  15   2   67.70    3.81
  -1  15   2   61.63    3.38
   1  15  -2   58.71    3.51
   1  15  -1   61.77    3.89
  -1  15   1   57.05    3.18
   1 -15   1   64.38    3.89
  -1  15   1   70.33    3.95
  -1  15   1   57.52    3.47
   1  15  -1   60.96    3.43
  -1  15   1   65.75    3.92
   1  15  -1   64.52    3.78
  -1  15   1   71.02    3.75
   1  15   0  169.16    7.33
   1  15   0  177.05    7.37
  -1  15   0  174.66    7.42
   1 -15   0  180.80    7.61
   1 -15   0  160.65    7.22
   1  15   0  166.54    7.06
  -1  15   0  168.59    7.17
   1  15   1   67.32    3.89
   1 -15  -1   62.34    3.96
   1 -15  -1   67.68    4.17
   1  15   1   76.15    4.11
   1 -15  -1   57.80    3.77
  -1  15  -1   69.20    4.00
   1  15   1   66.17    3.84
  -1  15  -1   75.37    4.08
   1  15   1   75.64    4.12
   1  15   2   57.14    3.40
   1 -15  -2   67.10    4.02
   1 -15  -2   61.95    3.86
  -1  15  -2   62.80    3.76
   1  15   2   63.92    3.73
  -1  15  -2   57.24    3.61
   1  15   2   54.27    3.20
  -1  15  -2   57.31    3.47
   1  15   2   60.79    3.63
   1  15   2   56.86    3.52
  -1  15  -2   58.51    3.57
  -1  15  -3   23.44    2.29
   1  15   3   19.21    1.73
   1  15   3   20.99    1.92
   1  15   3   22.10    2.10
  -1  15  -3   23.08    2.20
  -1  15  -3   20.14    1.83
   1  15   3   21.49    1.98
  -1  15  -3   19.40    1.94
   1  15   4   17.02    1.67
  -1  15  -4   19.71    2.01
   1  15   4   19.76    1.89
  -1  15  -4   17.18    1.92
   1  15   4   18.48    1.93
  -1  15  -4   18.52    1.65
   1  15   5   15.52    1.62
   1 -15  -5   12.96    1.67
  -1  15  -5   14.33    1.62
   1  15   5   11.42    1.44
   1  15   5   14.14    1.56
   1  15   5   15.11    1.51
  -1  15  -5   15.56    1.72
   1  15   6    4.53    0.96
   1  15   6    4.22    0.89
  -1  15  -6    5.68    1.08
   1  15   7   76.19    3.33
  -1  16   3   14.74    1.32
   1  16  -3   13.63    1.34
   1  16  -2    5.14    1.02
  -1  16   2    5.30    1.00
   1  16  -2    8.04    1.00
  -1  16   2    6.84    0.95
   1  16  -1   13.84    1.41
  -1  16   1   11.20    1.10
   1  16  -1   14.12    1.37
  -1  16   1   12.12    1.29
   1  16   0    0.42    0.65
  -1  16   0    0.88    0.71
  -1  16   0    0.61    0.62
  -1  16   0    0.78    0.67
   1  16   1   13.80    1.25
  -1  16  -1   12.11    1.25
  -1  16  -1   13.56    1.34
   1  16   1   11.52    1.31
   1  16   2    5.67    0.92
  -1  16  -2    5.68    0.95
   1  16   2    6.34    1.06
  -1  16  -2    7.03    0.98
   1  16   3   11.03    1.15
  -1  16  -3   13.59    1.27
  -2   0   0   52.37    4.78
  -2   0   0   59.35    5.25
   2   0   0   53.89    3.61
  -2   0   0   56.03    4.72
  -2   0   0   54.08    3.54
   2   0   0   50.03    3.52
  -2   0   0   58.25    4.98
  -2   0  -1    4.92    2.00
  -2   0   1    4.58    2.09
   2   0  -1    4.21    1.31
  -2   0  -1    4.65    1.65
   2   0   1    4.71    1.39
  -2   0  -1    3.87    1.83
  -2   0   1    4.32    1.83
   2   0  -1    4.45    1.18
  -2   0   1    7.57    2.22
   2   0   2  568.52   18.71
  -2   0  -2  595.00   22.97
  -2   0  -2  583.93   22.07
  -2   0  -2  568.19   22.62
   2   0  -2  573.92   20.98
  -2   0   2  599.45   22.52
  -2   0   2  578.48   23.13
  -2   0   2  647.85   23.77
   2   0  -3 1977.50   63.43
  -2   0  -3 2113.27   67.21
   2   0  -3 2193.60   67.10
  -2   0   3 2243.99   68.00
   2   0   3 2066.05   66.23
  -2   0   3 2086.80   69.00
  -2   0   4  332.40   11.62
  -2   0  -4  344.45   11.74
   2   0  -4  333.67   11.70
  -2   0   4  323.10   15.99
  -2   0  -4  354.94   15.06
   2   0  -4  284.26   10.54
   2   0  -4  345.58   15.23
  -2   0  -4  357.65   15.79
   2   0   4  384.31   15.01
  -2   0  -4  345.53   15.04
  -2   0   4  375.38   16.99
   2   0   4  305.80   10.97
  -2   0   5    9.60    1.53
  -2   0   5    7.95    2.61
   2   0  -5    6.35    0.96
  -2   0  -5    7.00    2.51
   2   0  -5    8.24    2.50
  -2   0  -5    5.93    1.26
   2   0   5    6.82    1.10
   2   0   5   12.45    2.80
  -2   0   5    9.04    3.25
  -2   0  -5   10.32    2.63
  -2   0  -6  604.59   21.48
  -2   0   6  692.85   21.93
  -2   0  -6  619.53   21.51
  -2   0   6  666.16   26.80
   2   0  -6  640.41   26.72
  -2   0  -6  652.97   26.50
   2   0  -6  614.01   23.10
   2   0   6  639.28   23.01
   2   0   6  653.39   25.97
   2   0  -7 1822.35   62.63
  -2   0   7 1844.84   61.80
  -2   0   7 1861.72   63.82
   2   0   7 1591.87   57.02
  -2   0  -7 1853.81   61.95
   2   0  -7 1653.13   56.20
   2   0  -7 1742.43   56.02
  -2   0  -7 1854.41   55.69
  -2   0   7 1746.12   55.68
  -2   0  -7 1814.31   55.53
   2   0  -7 1824.41   55.66
   2   0   7 1781.94   55.89
   2   0   7 1695.66   55.86
  -2   0   8  632.15   27.13
  -2   0   8  635.02   29.04
  -2   0  -8  678.13   28.51
   2   0  -8  629.58   22.55
   2   0   8  630.70   22.70
   2   0   8  625.01   22.50
  -2   0   8  605.04   22.23
  -2   0  -8  668.71   22.25
  -2   0  -8  628.14   22.00
  -2   0   8  643.79   22.31
   2   0  -8  622.30   22.04
  -2   0   8  611.06   22.07
  -2   0  -8  606.82   21.66
  -2   0  -8  630.22   21.90
   2   0   8  611.85   22.11
   2   0   8  595.11   22.04
   2   0   8  618.66   22.33
   2   0  -8  628.11   22.05
   2   0  -8  601.78   22.28
   2   0   8  650.48   22.51
  -2   0   9  293.91   16.94
  -2   0  -9  342.50   19.10
   2   0   9  332.66   14.09
   2   0  -9  327.42   13.88
   2   0   9  334.73   13.92
  -2   0   9  338.56   13.76
  -2   0  -9  353.64   13.64
   2   0  -9  329.09   13.43
  -2   0   9  315.41   13.48
  -2   0  -9  332.50   13.24
  -2   0  -9  327.09   13.38
  -2   0   9  341.00   13.68
   2   0   9  330.20   13.59
  -2   0   9  318.62   13.27
   2   0   9  337.32   13.53
  -2   0  -9  338.65   13.39
  -2   0  -9  337.94   13.27
   2   0  -9  304.76   12.49
   2   0   9  336.37   13.76
   2   0  -9  308.55   13.45
   2   0  -9  335.16   13.50
   2   0   9  319.55   13.69
  -2   0 -10   12.12    3.96
   2   0  10   19.47    3.12
   2   0 -10   14.50    2.62
   2   0  10   16.95    2.77
  -2   0  10   15.58    2.60
  -2   0 -10   15.86    2.53
   2   0 -10   14.90    2.66
  -2   0  10   11.25    2.39
  -2   0 -10   13.48    2.36
  -2   0  10   17.44    2.76
  -2   0 -10   13.74    2.50
  -2   0  10   17.86    2.46
   2   0  10   15.44    2.53
   2   0 -10   11.91    1.98
  -2   0 -10   12.93    2.34
   2   0  10   13.51    2.21
   2   0 -10   10.29    2.10
   2   0  10   14.15    2.56
   2   0 -10   13.78    2.46
  -2   0  10   13.14    4.79
  -2   0  10   14.61    3.49
  -2   0  11  458.82   18.43
   2   0  11  477.34   18.42
  -2   0  11  427.73   17.55
  -2   0 -11  465.24   17.77
  -2   0 -11  476.43   18.17
  -2   0  11  477.64   18.41
  -2   0  11  469.05   18.14
  -2   0 -11  412.67   16.07
   2   0 -11  456.00   17.76
  -2   0 -11  466.56   17.92
   2   0 -11  439.46   16.92
  -2   0 -11  434.05   17.47
   2   0  11  421.66   17.68
   2   0  11  465.71   17.58
  -2   0  11  435.56   17.23
   2   0 -11  472.57   18.15
   2   0  11  469.83   18.29
   2   0 -11  423.81   17.43
  -2   0  11  463.33   18.41
   2   0  11  468.87   18.76
   2   0 -11  481.58   18.62
  -2   0  12    1.28    1.72
   2   0  12    1.37    2.00
   2   0 -12    1.30    1.54
  -2   0  12    0.33    1.81
  -2   0 -12    2.51    1.60
   2   0  12    2.78    1.91
   2   0 -12    1.38    1.61
  -2   0 -12    0.24    1.28
  -2   0  12    2.03    1.74
  -2   0 -12    2.17    1.54
   2   0  12    1.75    1.33
  -2   0 -12    0.83    1.51
   2   0  12   -0.25    1.27
  -2   0  12    0.48    1.26
  -2   0 -12   -0.29    1.70
   2   0 -12   -0.90    1.55
   2   0  12    0.31    1.55
   2   0  12    2.92    1.78
   2   0 -12   -0.30    1.77
   2   0 -12    3.01    1.81
   2   0  13   33.01    4.04
  -2   0  13   29.41    3.70
  -2   0 -13   32.61    3.52
  -2   0  13   28.56    3.80
   2   0  13   26.26    3.39
  -2   0 -13   36.53    3.63
  -2   0 -13   31.51    3.16
  -2   0  13   31.88    3.54
   2   0 -13   34.90    3.65
   2   0  13   32.92    3.58
   2   0 -13   32.73    3.27
  -2   0 -13   31.17    3.56
   2   0  13   30.14    3.08
  -2   0 -13   31.06    3.59
   2   0  13   30.19    3.40
   2   0 -13   30.65    3.74
   2   0  13   35.70    3.80
  -2   0  13   25.04    3.22
   2   0 -13   32.06    3.59
  -2   0  13   29.51    3.22
  -2   0  14    1.67    1.65
   2   0  14    1.82    1.80
  -2   0 -14    2.78    1.45
  -2   0  14    2.60    2.01
   2   0  14    1.56    1.59
  -2   0  14    3.72    1.50
  -2   0 -14    2.65    1.32
   2   0  14    4.17    1.71
   2   0 -14    2.93    1.26
  -2   0 -14    2.71    1.68
  -2   0 -14    2.07    1.51
  -2   0 -14    1.58    1.74
   2   0  14    2.98    1.44
   2   0  14    3.29    1.85
   2   0 -14    3.19    1.89
  -2   0  14    2.61    1.48
  -2   0  14    3.46    1.51
   2   0 -14    1.79    1.58
   2   0  15  207.81    9.84
  -2   0  15  213.47    9.54
  -2   0 -15  201.27    8.73
   2   0  15  198.28    9.10
  -2   0  15  219.65    9.80
  -2   0  15  202.53    9.47
   2   0  15  209.52    9.02
  -2   0 -15  202.92    9.15
  -2   0 -15  198.04    9.22
  -2   0 -15  211.68    9.45
   2   0 -15  225.05    9.61
  -2   0  15  193.62    8.54
   2   0 -15  207.61    9.15
  -2   0  15  190.98    8.52
  -2   0 -16   29.62    2.62
  -2   0 -16   31.56    2.72
  -2   0 -16   30.57    2.76
  -2   0  16   36.72    3.11
   2   0  16   29.20    2.47
   2   0 -16   30.39    2.81
   2   0 -16   29.51    2.35
   2   0 -16   30.39    2.32
  -2   0  16   30.51    2.73
  -2   0  16   31.47    2.66
   2   0  16   35.62    3.16
   2   0  17   18.62    1.85
   2   0 -17   14.23    1.61
   2   0  17   16.03    1.70
  -2   0 -17   19.44    1.75
   2   1 -17   27.67    2.07
  -2   1  17   25.41    1.97
   2  -1  17   28.02    2.18
  -2  -1 -17   31.53    2.17
   2  -1  16   24.56    2.29
  -2  -1 -16   23.25    2.26
  -2  -1 -16   21.82    2.24
  -2  -1 -16   21.91    2.29
   2   1 -16   25.64    2.48
  -2   1  16   23.02    2.31
   2   1 -16   22.53    1.93
   2   1 -16   23.81    2.05
   2  -1  16   24.43    2.55
  -2   1  16   24.44    2.47
  -2   1  15  106.54    5.82
   2  -1  15  114.24    6.51
  -2   1  15  111.29    6.31
  -2  -1 -15   97.33    5.48
  -2   1  15  111.97    6.42
   2  -1  15  103.28    5.99
  -2   1  15  105.67    6.18
  -2  -1 -15  103.74    5.39
  -2  -1 -15  105.95    5.91
  -2  -1 -15  112.98    6.15
   2  -1  15   98.42    5.33
  -2  -1 -15  105.96    6.02
   2   1 -15  107.31    6.13
   2   1 -15  104.56    5.63
   2  -1  15  101.08    5.51
  -2   1  15  113.74    5.86
   2   1 -15  117.08    6.16
  -2   1  14   27.10    3.41
   2  -1  14   28.33    3.50
  -2   1  14   30.43    3.60
  -2  -1 -14   27.53    3.09
   2  -1  14   31.33    3.48
  -2  -1 -14   30.82    3.11
  -2  -1 -14   29.72    3.34
   2   1 -14   32.36    2.91
  -2  -1 -14   38.79    3.63
   2  -1  14   27.49    2.82
   2  -1  14   30.75    3.10
   2  -1  14   34.52    3.64
   2   1 -14   35.47    3.70
   2  -1  14   29.21    3.13
  -2   1  14   29.10    3.26
   2   1 -14   30.43    3.41
  -2   1  14   29.60    2.88
   2  -1  13  103.96    6.99
  -2   1  13  100.24    6.80
   2  -1  13   97.94    6.59
  -2   1  13  102.66    6.81
  -2  -1 -13  105.14    6.38
  -2  -1 -13   96.27    6.33
  -2  -1 -13   96.02    6.01
  -2   1  13   99.14    6.30
  -2  -1 -13   93.51    6.25
   2   1 -13   94.74    5.72
  -2  -1 -13  100.13    6.34
   2  -1  13   97.80    6.03
   2  -1  13  102.93    6.19
  -2   1  13  109.92    6.16
   2   1 -13  100.52    6.63
   2  -1  13   93.12    6.46
   2  -1  13  107.98    6.57
   2   1 -13  102.46    6.62
  -2   1  13   97.10    5.82
  -2   1  13  103.01    6.55
  -2   1  12   70.52    9.91
   2  -1  12   59.02    5.28
  -2   1  12   59.29    5.13
   2   1 -12   49.25    4.47
   2  -1  12   56.69    5.03
  -2   1  12   54.12    4.99
  -2  -1 -12   50.96    4.69
  -2  -1 -12   52.58    3.93
  -2  -1 -12   62.85    4.95
  -2   1  12   51.78    4.61
   2   1 -12   62.89    4.75
  -2  -1 -12   61.55    4.90
   2   1 -12   54.92    4.23
   2  -1  12   57.83    4.67
   2  -1  12   46.57    4.30
  -2   1  12   58.30    4.60
  -2  -1 -12   57.84    4.69
   2   1 -12   60.26    5.03
   2  -1  12   57.29    4.98
   2   1 -12   56.66    4.97
  -2   1  12   61.04    4.47
  -2  -1 -11  195.31   15.14
   2   1 -11  161.44    8.79
   2   1 -11  170.95    9.50
   2  -1  11  173.53    9.48
  -2   1  11  185.96    9.61
   2  -1  11  182.82    9.57
  -2   1  11  187.00    9.61
  -2  -1 -11  161.84    8.79
  -2   1  11  172.36    9.10
  -2  -1 -11  148.75    8.73
   2   1 -11  171.58    8.80
   2  -1  11  187.11    9.04
  -2  -1 -11  174.17    8.95
   2   1 -11  167.38    8.31
  -2  -1 -11  165.14    8.69
   2  -1  11  168.99    8.80
  -2   1  11  165.87    8.80
   2  -1  11  185.08    9.43
   2   1 -11  180.47    9.31
   2  -1  11  178.74    9.36
   2   1 -11  190.67    9.53
  -2   1  10  208.27   16.15
  -2  -1 -10  205.17   15.15
   2  -1  10  192.24   10.09
   2   1 -10  217.89   10.47
  -2   1  10  212.42   10.20
  -2   1  10  205.40   10.01
  -2  -1 -10  215.03    9.88
   2   1 -10  205.18    9.64
  -2   1  10  194.61    9.62
   2  -1  10  201.03    9.84
   2  -1  10  185.16    9.39
   2   1 -10  201.25    9.11
  -2  -1 -10  208.47    9.60
  -2  -1 -10  184.45    9.37
   2  -1  10  207.06   10.10
   2   1 -10  219.64   10.14
   2   1 -10  206.03   10.01
   2  -1  10  196.50    9.96
  -2   1   9  561.50   25.27
  -2   1   9  621.12   30.14
  -2  -1  -9  597.60   28.30
   2  -1   9  615.43   22.32
   2   1  -9  634.61   22.49
  -2   1   9  572.83   21.95
  -2  -1  -9  590.55   21.48
  -2  -1  -9  607.25   21.57
  -2   1   9  634.03   22.12
  -2  -1  -9  634.37   21.74
  -2   1   9  612.42   21.99
   2   1  -9  593.23   21.48
   2   1  -9  560.16   20.64
   2  -1   9  566.53   21.31
  -2   1   9  567.47   21.58
  -2  -1  -9  559.98   21.06
   2  -1   9  608.15   21.88
  -2  -1  -9  613.91   21.47
   2   1  -9  606.48   21.75
   2  -1   9  602.40   21.91
   2   1  -9  584.47   21.93
   2  -1   9  613.80   22.02
  -2   1   8  187.00   11.79
  -2   1   8  207.88   14.61
   2  -1   8  162.51    9.52
  -2  -1  -8  206.93   13.58
   2  -1   8  184.30    8.96
   2   1  -8  189.45    9.12
   2  -1   8  185.33    8.97
  -2   1   8  185.27    8.95
  -2   1   8  190.84    9.03
  -2   1   8  189.07    8.91
  -2  -1  -8  188.86    8.54
   2   1  -8  191.32    8.58
  -2  -1  -8  202.95    8.73
  -2  -1  -8  175.82    8.19
   2  -1   8  204.87    9.07
  -2  -1  -8  175.03    8.27
   2  -1   8  181.91    8.49
  -2   1   8  178.33    8.73
   2  -1   8  181.86    8.72
   2   1  -8  184.21    8.99
   2   1  -8  174.05    8.47
   2   1  -8  183.54    8.85
   2  -1   8  194.49    8.94
  -2   1   7  919.27   36.33
  -2   1   7  926.83   34.02
   2  -1   7  812.46   27.37
   2  -1   7  791.53   29.86
   2   1  -7  835.86   29.46
  -2  -1  -7  904.80   34.95
   2   1  -7  852.55   29.12
  -2   1   7  865.70   29.11
   2  -1   7  860.44   29.10
   2  -1   7  842.43   28.87
   2   1  -7  899.12   28.60
  -2  -1  -7  893.89   28.60
  -2  -1  -7  846.57   28.42
  -2   1   7  901.00   28.99
   2  -1   7  844.60   28.80
   2  -1   7  845.14   28.82
  -2  -1  -6  572.63   18.90
  -2   1   6  578.59   19.57
  -2   1   6  556.35   19.27
   2   1  -6  572.78   19.04
  -2  -1  -6  536.35   18.87
  -2  -1  -6  599.59   24.42
   2  -1   6  525.61   20.17
   2   1  -6  528.22   17.61
   2   1  -6  533.07   21.70
   2   1  -6  567.60   20.83
   2  -1   6  529.55   17.91
  -2   1   6  599.95   24.09
  -2  -1  -5  289.58   11.01
  -2   1   5  308.42   11.67
   2   1  -5  307.26   11.23
  -2   1   5  280.90   11.22
   2   1  -5  294.36   10.25
   2   1  -5  318.16   13.30
  -2   1   5  316.75   15.57
  -2  -1  -5  325.60   15.83
   2   1  -5  305.34   14.84
   2  -1   5  308.68   10.81
  -2   1   4 1879.83   58.89
  -2   1   4 1843.00   58.49
   2   1  -4 1926.38   58.47
   2  -1   4 1919.98   62.16
  -2   1   4 1900.04   63.68
  -2  -1  -4 1994.33   61.92
   2   1  -4 1909.22   62.30
  -2  -1  -4 1873.26   63.30
   2  -1   4 1892.42   57.93
   2  -1   3  414.10   14.19
  -2   1   3  420.04   14.85
  -2   1   3  427.14   14.53
  -2  -1  -3  434.30   18.37
   2   1  -3  411.98   14.23
   2  -1   3  426.68   14.17
  -2  -1  -3  466.73   17.54
  -2   1   3  449.93   19.02
  -2  -1  -3  430.85   18.24
   2   1  -3  459.63   17.35
  -2   1   3  488.02   19.14
  -2   1   3  451.85   18.54
  -2   1   2 3511.18  104.15
  -2  -1  -2 3468.20  107.02
  -2  -1  -2 3496.90  108.09
   2   1  -2 3438.52  103.64
   2   1  -2 3593.97  106.05
  -2   1   2 3548.71  107.62
   2   1  -2 3189.51  103.38
  -2   1   2 3565.24  107.74
  -2   1   2 3490.30  108.67
   2  -1   2 3616.04  107.03
  -2  -1  -2 3659.56  108.45
  -2  -1  -1 1791.99   55.09
  -2   1   1 1869.98   54.85
  -2  -1  -1 1921.92   56.03
  -2   1   1 1869.78   56.26
  -2  -1  -1 1871.56   56.18
   2   1  -1 1815.67   53.12
   2  -1   1 1838.15   54.69
  -2  -1  -1 1783.15   56.25
  -2   1   1 1867.03   55.86
   2   1  -1 1661.47   51.70
  -2   1   1 1821.36   56.51
  -2  -1   0 1523.44   48.12
   2   1   0 1421.82   45.20
  -2   1   0 1480.73   49.23
  -2  -1   0 1458.96   48.87
  -2   1   0 1428.28   48.54
   2  -1   0 1449.04   47.05
  -2  -1   0 1435.39   48.10
  -2  -1   0 1499.22   48.05
  -2   1  -1 1796.09   54.95
  -2  -1   1 1849.27   58.74
   2   1   1 1770.54   55.69
  -2   1  -1 1875.72   58.71
   2   1   1 1774.30   54.49
  -2   1  -1 1884.01   59.30
  -2  -1   1 1834.11   59.26
   2   1   1 1688.35   54.19
   2  -1  -1 1900.00   57.37
   2  -1  -1 1795.23   56.87
  -2  -1   1 1821.31   57.87
  -2   1  -2 3496.62  106.42
   2   1   2 3516.44  107.98
  -2  -1   2 3475.32  109.28
  -2  -1   2 3595.51  110.99
  -2   1  -2 3427.45  110.22
  -2  -1   2 3565.61  111.20
   2  -1  -2 3601.27  109.24
  -2   1  -2 3527.72  109.78
  -2   1  -2 3450.20  111.04
  -2  -1   2 3556.75  109.53
  -2   1  -3  432.11   14.96
  -2   1  -3  433.48   14.97
   2  -1  -3  433.82   14.87
  -2  -1   3  441.81   19.31
  -2  -1   3  443.75   18.23
   2   1   3  436.14   17.01
  -2   1  -3  472.31   18.59
  -2   1  -3  446.87   19.19
  -2   1  -3  445.14   18.44
   2  -1  -3  440.86   17.82
  -2  -1   3  448.95   17.96
   2  -1  -3  426.43   14.53
  -2   1  -4 1887.41   58.67
  -2  -1   4 1790.01   58.25
  -2   1  -4 1856.05   58.45
   2  -1  -4 1963.53   58.60
  -2  -1   4 1939.29   63.44
   2   1   4 1933.82   61.75
  -2  -1   4 1945.06   64.59
   2   1   4 2066.44   61.45
  -2   1  -4 1908.38   62.04
   2  -1  -4 1885.96   57.99
  -2   1  -4 1946.23   63.17
  -2   1  -5  289.26   11.13
  -2  -1   5  297.68   10.96
   2  -1  -5  294.67   11.08
  -2  -1   5  285.44   15.68
  -2   1  -5  317.29   14.44
   2   1   5  291.19   10.02
   2   1   5  334.79   13.20
  -2  -1   5  280.51   10.29
   2  -1  -5  316.85   15.44
   2  -1  -5  286.14   10.35
  -2   1  -5  302.56   14.85
  -2   1  -6  594.05   19.85
  -2   1  -6  577.20   19.60
   2  -1  -6  582.51   19.84
  -2  -1   6  590.86   19.78
  -2   1  -6  613.65   20.04
  -2  -1   6  546.41   18.99
   2  -1  -6  546.46   18.74
   2  -1  -6  542.96   20.41
   2  -1  -6  569.66   24.93
   2   1   6  597.95   21.44
  -2   1  -6  571.78   23.78
   2   1   6  582.38   22.59
  -2   1  -7  897.86   33.91
  -2  -1   7  886.23   36.04
   2   1   7  776.75   30.23
   2   1   7  871.55   29.37
   2  -1  -7  890.49   29.18
   2   1   7  820.78   28.89
  -2   1  -7  881.89   28.55
  -2  -1   7  854.67   28.64
  -2   1  -7  863.04   28.73
   2  -1  -7  906.77   28.84
   2  -1  -7  880.35   29.37
   2  -1  -7  823.86   27.24
   2  -1  -7  798.14   29.42
   2  -1  -7  889.34   35.18
  -2  -1   7  853.33   34.33
  -2  -1   7  876.58   27.97
  -2  -1   8  196.54   12.72
   2  -1  -8  180.83   13.35
  -2   1  -8  182.71   12.54
  -2  -1   8  179.78   13.43
   2   1   8  187.34    9.12
   2  -1  -8  193.47    8.98
  -2  -1   8  168.99    8.40
   2   1   8  177.24    8.70
  -2   1  -8  197.32    8.73
  -2   1  -8  182.18    8.20
  -2  -1   8  183.74    8.56
  -2  -1   8  156.25    7.98
  -2   1  -8  183.09    8.45
   2   1   8  186.60    8.49
   2   1   8  177.90    8.77
  -2   1  -8  181.10    8.29
   2  -1  -8  178.46    8.39
   2  -1  -8  182.31    8.65
   2  -1  -8  195.44    9.25
  -2   1  -9  570.50   27.37
  -2  -1   9  594.87   28.79
   2  -1  -9  628.82   22.25
   2   1   9  642.07   22.70
   2   1   9  646.82   22.29
  -2  -1   9  603.91   21.64
  -2   1  -9  574.17   21.09
  -2  -1   9  607.78   21.79
  -2   1  -9  609.25   21.50
   2  -1  -9  554.63   20.51
   2   1   9  588.83   21.32
  -2   1  -9  603.05   21.60
   2   1   9  573.36   21.82
   2  -1  -9  591.06   21.53
   2  -1  -9  567.03   21.45
  -2  -1   9  582.24   26.88
  -2   1 -10  190.90   14.33
  -2  -1  10  219.88   15.78
   2   1  10  203.52   10.57
   2  -1 -10  227.43   10.57
   2   1  10  212.80   10.30
  -2   1 -10  204.68    9.97
  -2  -1  10  205.16    9.75
  -2  -1  10  217.08   10.16
  -2   1 -10  209.18    9.61
  -2  -1  10  230.48   10.43
   2   1  10  210.02   10.30
  -2   1 -10  198.37    9.81
  -2   1 -10  196.30    9.66
   2  -1 -10  207.33    9.21
   2   1  10  202.17    9.56
  -2   1 -10  200.63   10.06
   2  -1 -10  225.52   10.21
   2  -1 -10  194.43    9.64
  -2  -1  10  193.42   13.45
  -2  -1  11  201.87    9.98
  -2   1 -11  165.06    8.91
  -2  -1  11  173.39    8.78
   2   1  11  182.50    9.36
   2  -1 -11  167.50    9.04
  -2  -1  11  200.60    9.67
  -2   1 -11  174.98    8.79
  -2  -1  11  171.40    9.26
  -2   1 -11  177.29    9.17
   2   1  11  165.69    8.45
   2   1  11  186.43    9.51
  -2   1 -11  171.97    8.90
   2  -1 -11  162.44    8.22
   2  -1 -11  175.23    9.17
   2   1  11  194.37    9.53
  -2  -1  11  179.18    9.42
   2   1  11  173.98    9.77
   2  -1 -11  178.80    9.49
   2   1  12   57.02    5.29
  -2  -1  12   64.68    5.24
   2  -1 -12   65.25    5.27
  -2  -1  12   56.64    5.12
  -2   1 -12   56.19    4.76
   2   1  12   61.40    4.99
   2  -1 -12   61.39    4.95
  -2   1 -12   50.69    4.42
  -2  -1  12   68.11    5.44
  -2  -1  12   64.66    5.12
  -2   1 -12   57.75    4.22
  -2   1 -12   49.54    4.52
   2  -1 -12   61.54    4.40
   2   1  12   55.04    4.95
  -2   1 -12   55.04    4.76
   2  -1 -12   59.64    4.92
   2   1  12   58.76    4.82
  -2  -1  12   55.81    8.25
   2   1  13   98.56    7.00
  -2  -1  13  114.30    6.98
   2   1  13   98.43    6.39
  -2  -1  13  103.39    6.82
  -2   1 -13   87.40    5.98
  -2  -1  13   97.68    6.32
  -2   1 -13   88.78    5.40
   2  -1 -13  105.69    6.52
  -2   1 -13  114.05    6.82
   2   1  13  102.56    6.62
  -2   1 -13   95.43    6.30
   2  -1 -13   95.18    5.71
  -2   1 -13   93.01    6.43
   2  -1 -13  114.18    6.89
   2   1  13  107.09    6.42
   2  -1 -13  104.42    6.59
   2   1  14   33.03    3.90
  -2  -1  14   37.14    3.72
  -2  -1  14   35.50    3.80
  -2   1 -14   32.40    3.25
   2   1  14   30.94    3.29
  -2  -1  14   30.44    3.25
   2  -1 -14   33.31    3.45
   2   1  14   34.78    3.63
  -2   1 -14   34.33    3.58
   2  -1 -14   29.89    2.77
  -2   1 -14   29.51    3.26
  -2   1 -14   29.95    3.42
   2  -1 -14   31.19    3.52
   2   1  14   29.04    3.00
   2  -1 -14   29.32    3.26
  -2  -1  14   32.85    3.08
  -2  -1  14   30.68    3.22
   2   1  15  112.41    6.59
  -2  -1  15  112.41    6.20
  -2  -1  15  106.27    6.29
   2   1  15   96.72    5.57
  -2   1 -15  105.81    5.56
  -2  -1  15   91.26    5.36
   2   1  15  112.99    6.11
  -2   1 -15  109.63    6.12
  -2   1 -15  122.91    6.26
  -2   1 -15  115.05    6.31
   2  -1 -15  108.03    6.19
   2  -1 -15  113.12    5.96
  -2  -1  15  105.33    5.72
   2   1  16   29.65    2.90
  -2  -1  16   25.26    2.50
  -2  -1  16   21.52    2.23
  -2   1 -16   23.97    2.35
  -2   1 -16   20.51    2.16
  -2   1 -16   23.49    2.42
  -2  -1  16   22.74    2.49
   2  -1 -16   21.35    2.38
   2   1  16   25.02    2.58
  -2  -1  16   21.53    2.06
   2  -1 -16   21.00    2.04
   2   1  17   28.94    2.31
  -2   1 -17   26.58    2.04
   2   1  17   23.47    1.94
   2  -1 -17   26.46    1.99
  -2  -1  17   29.22    2.11
  -2  -2 -17   14.64    1.46
   2   2 -17   14.72    1.46
   2  -2  17   15.33    1.60
   2  -2  16  166.50    7.03
  -2   2  16  150.71    6.83
   2  -2  16  148.20    6.68
  -2  -2 -16  153.77    6.69
  -2  -2 -16  139.65    6.35
  -2  -2 -16  154.66    6.67
   2   2 -16  151.52    6.75
   2   2 -16  145.41    6.25
  -2   2  16  153.31    6.59
  -2   2  16  136.90    6.08
   2  -2  15  178.16    7.83
  -2   2  15  196.89    8.10
  -2  -2 -15  174.27    6.94
   2  -2  15  191.32    7.93
  -2   2  15  189.83    7.96
  -2  -2 -15  167.88    6.93
  -2  -2 -15  188.23    7.67
  -2  -2 -15  200.00    7.59
  -2  -2 -15  191.34    7.73
   2  -2  15  188.89    7.26
   2   2 -15  201.52    7.97
   2   2 -15  183.41    7.01
   2   2 -15  198.37    7.45
  -2   2  15  196.83    7.60
  -2   2  14   21.56    2.66
  -2   2  14   23.99    3.28
   2  -2  14   31.06    3.55
  -2  -2 -14   21.76    2.65
   2  -2  14   23.24    3.09
   2  -2  14   20.42    2.58
  -2  -2 -14   27.26    2.98
   2   2 -14   12.58    1.89
  -2   2  14   26.13    2.79
  -2  -2 -14   21.95    2.96
  -2   2  14   24.69    3.11
   2   2 -14   27.91    3.26
   2   2 -14   33.48    3.58
   2   2 -14   23.34    2.85
   2  -2  14   25.17    3.15
   2  -2  14   26.75    3.04
  -2  -2 -14   28.67    3.22
  -2   2  14   19.94    2.98
  -2  -2 -14   24.40    2.89
  -2  -2 -13   36.40    3.78
  -2  -2 -13   35.00    3.20
   2   2 -13   37.70    3.76
   2  -2  13   38.58    4.30
  -2   2  13   34.55    3.90
   2   2 -13   40.19    3.45
  -2  -2 -13   39.01    3.75
   2  -2  13   41.00    3.79
  -2  -2 -13   36.33    3.79
  -2   2  13   38.48    3.68
   2   2 -13   42.90    4.21
   2  -2  13   43.61    4.12
  -2   2  13   35.36    3.88
   2   2 -13   39.94    4.17
  -2   2  13   36.67    3.22
  -2   2  12  173.97   15.85
   2  -2  12  166.66    9.50
   2   2 -12  181.65    9.39
  -2   2  12  206.95   10.17
  -2   2  12  180.75    9.35
  -2  -2 -12  177.04    9.23
  -2  -2 -12  168.69    8.42
   2   2 -12  182.47    8.66
  -2  -2 -12  192.21    9.25
  -2  -2 -12  176.61    9.26
   2  -2  12  201.40    9.63
  -2   2  12  176.68    9.15
   2  -2  12  193.55    9.71
   2   2 -12  193.82    9.73
   2   2 -12  195.70    9.89
  -2   2  12  158.24    8.17
   2   2 -11   83.82    6.11
   2  -2  11   93.91    6.47
  -2   2  11   87.23    6.36
  -2   2  11   93.78    6.50
   2  -2  11   86.48    6.26
  -2   2  11   92.95    6.44
  -2  -2 -11   98.02    6.25
  -2   2  11   85.06    6.09
   2   2 -11   92.03    5.88
  -2  -2 -11   89.51    5.90
  -2  -2 -11   96.06    6.07
  -2   2  11   91.85    6.12
   2  -2  11   91.89    6.17
   2   2 -11   85.63    5.49
   2   2 -11   90.01    6.20
   2  -2  11   98.89    6.42
   2  -2  11   99.48    6.51
   2   2 -11  101.77    6.67
  -2   2  10   25.05    5.96
  -2   2  10   14.70    2.63
   2  -2  10   19.93    2.91
  -2   2  10   21.94    3.05
  -2   2  10   16.10    2.68
   2  -2  10   19.11    2.98
   2   2 -10   17.55    2.58
  -2  -2 -10   17.22    2.69
  -2   2  10   15.90    2.76
  -2   2  10   18.79    2.79
  -2  -2 -10   19.09    2.63
   2   2 -10   19.77    2.49
  -2  -2 -10   18.55    2.53
   2  -2  10   17.89    2.73
   2   2 -10   18.48    2.86
   2  -2  10   17.71    2.79
   2   2 -10   22.48    3.14
   2  -2  10   20.88    2.94
   2  -2   9   68.52    4.14
  -2   2   9   74.23    9.42
   2  -2   9   59.36    5.87
   2   2  -9   69.44    5.29
   2  -2   9   70.04    5.11
   2  -2   9   75.07    5.32
  -2   2   9   63.03    5.00
  -2   2   9   62.70    4.87
  -2  -2  -9   72.92    4.80
  -2   2   9   64.57    4.05
  -2  -2  -9   65.80    4.71
  -2   2   9   63.27    4.95
   2   2  -9   65.68    4.60
  -2   2   9   56.29    4.73
   2  -2   9   65.26    4.93
   2   2  -9   63.05    4.26
  -2  -2  -9   63.84    4.48
   2   2  -9   63.20    4.75
   2  -2   9   58.01    4.63
   2   2  -9   66.31    5.14
   2  -2   9   69.45    4.98
   2   2  -9   72.96    5.24
  -2   2   8  539.89   27.48
   2  -2   8  526.54   18.48
   2  -2   8  517.96   22.15
   2  -2   8  605.34   25.97
   2   2  -8  566.57   20.50
   2  -2   8  522.85   19.86
   2  -2   8  557.92   20.25
  -2   2   8  543.05   20.24
  -2  -2  -8  560.35   19.52
  -2  -2  -8  549.62   19.58
  -2   2   8  557.93   20.16
   2   2  -8  553.91   19.39
  -2   2   8  523.07   19.96
  -2  -2  -8  505.04   19.01
   2  -2   8  557.19   20.11
   2  -2   8  548.05   19.87
   2   2  -8  551.70   20.41
   2   2  -8  541.00   19.71
   2  -2   8  535.86   19.87
   2   2  -8  546.40   20.24
   2  -2   7  298.14   15.78
   2  -2   7  251.96   13.09
   2  -2   7  263.87   11.36
   2   2  -7  285.62   11.81
   2  -2   7  308.68   12.04
  -2   2   7  298.48   12.04
  -2   2   7  273.17   11.68
   2  -2   7  282.10   11.53
   2   2  -7  280.01   11.98
  -2  -2  -7  294.65   11.31
  -2  -2  -7  276.87   10.76
   2   2  -7  291.83   11.27
   2  -2   7  277.18   10.36
   2  -2   7  284.00   10.94
  -2   2   7  267.97   17.01
  -2  -2  -6  436.64   14.91
   2   2  -6  448.31   15.24
   2   2  -6  414.24   14.10
   2   2  -6  439.67   17.32
   2   2  -6  414.29   14.01
   2   2  -6  404.49   18.19
   2  -2   6  452.92   18.02
   2   2  -6  405.35   14.10
   2  -2   6  449.36   15.03
  -2   2   6  441.86   21.89
   2  -2   6  412.34   14.29
  -2  -2  -6  429.85   20.02
  -2   2   5  224.36    9.25
  -2  -2  -5  213.23    8.37
   2  -2   5  193.16    8.25
   2   2  -5  215.96    7.83
   2   2  -5  217.40   11.72
  -2  -2  -5  212.61   12.44
   2   2  -5  227.71   10.81
   2  -2   5  217.49   10.37
  -2   2   5  226.11   13.72
  -2  -2  -5  231.52   12.79
   2   2  -5  212.28    7.87
  -2  -2  -5  235.06   12.47
   2  -2   5  220.10    8.31
   2  -2   4 1046.53   33.68
  -2   2   4 1075.83   34.63
   2   2  -4 1075.81   33.38
   2   2  -4 1075.79   38.58
   2   2  -4 1137.47   37.37
  -2   2   4 1106.14   40.10
  -2  -2  -4 1143.89   36.69
   2  -2   4 1051.13   33.57
  -2  -2  -4 1140.85   38.29
  -2  -2  -4 1102.11   38.84
   2  -2   4 1046.95   35.48
  -2   2   4 1107.49   36.99
   2   2  -4 1041.68   33.38
   2  -2   3  386.92   13.23
  -2   2   3  397.61   13.72
  -2   2   3  416.92   14.17
   2   2  -3  397.37   13.20
   2   2  -3  410.51   17.79
   2   2  -3  418.76   16.71
   2   2  -3  391.39   13.16
   2  -2   3  385.00   13.07
  -2  -2  -3  411.01   15.75
  -2  -2  -3  391.99   16.29
   2  -2   3  370.71   13.04
  -2   2   3  396.00   17.85
  -2   2   3  414.43   18.18
  -2   2   3  419.83   16.45
  -2  -2  -3  438.37   17.81
   2  -2   3  388.72   16.76
  -2  -2  -3  414.36   17.26
   2  -2   3  359.31   14.20
   2  -2   2 1412.87   43.28
  -2   2   2 1397.01   43.93
   2   2  -2 1420.51   43.27
  -2  -2  -2 1417.15   44.75
   2   2  -2 1408.54   46.94
   2  -2   2 1380.61   43.15
  -2   2   2 1479.11   47.99
   2   2  -2 1385.26   43.20
  -2  -2  -2 1487.04   46.10
  -2  -2  -2 1498.00   47.11
  -2  -2  -2 1381.51   45.67
   2  -2   2 1471.59   47.26
  -2   2   2 1482.10   48.66
  -2  -2  -2 1481.55   47.82
  -2   2   2 1457.36   47.01
   2  -2   2 1267.76   43.73
  -2   2   1  875.96   28.06
   2  -2   1  890.52   27.60
  -2   2   1  884.53   28.17
  -2   2   1  851.90   28.17
  -2  -2  -1  912.58   30.10
   2   2  -1  908.07   31.36
  -2  -2  -1  803.65   27.72
  -2   2   1  899.38   32.03
  -2  -2  -1  906.96   30.37
  -2  -2  -1  903.23   31.45
  -2  -2  -1  877.90   30.76
  -2  -2  -1  879.54   31.75
   2   2  -1  885.61   27.59
   2  -2   1  883.91   31.06
  -2   2   1  945.17   32.56
  -2   2   1  899.27   31.28
  -2   2   0  721.09   22.77
  -2   2   0  690.43   22.66
  -2   2   0  730.94   22.85
  -2  -2   0  690.82   23.54
  -2  -2   0  720.69   25.44
   2  -2   0  686.06   22.90
   2   2   0  775.41   26.07
  -2   2   0  700.69   26.27
  -2   2   0  774.51   26.36
  -2  -2   0  622.16   21.63
  -2  -2   0  768.16   26.59
   2  -2   0  654.19   25.16
  -2  -2   0  703.82   24.90
  -2  -2   0  759.82   25.28
  -2   2  -1  850.37   27.92
  -2   2  -1  915.84   27.98
   2  -2  -1  880.72   27.35
  -2   2  -1  893.79   27.93
  -2  -2   1  922.04   31.55
   2  -2  -1  802.17   27.51
  -2  -2   1  863.31   29.76
   2   2   1  931.89   31.13
  -2   2  -1  927.73   32.41
  -2   2  -1  895.54   31.72
   2  -2  -1  917.29   30.94
  -2   2  -1  904.25   30.31
  -2  -2   1  888.78   29.94
  -2  -2   1  791.63   27.46
  -2   2  -2 1401.24   44.54
   2  -2  -2 1418.25   43.84
  -2   2  -2 1429.42   44.47
   2  -2  -2 1365.44   44.00
  -2  -2   2 1469.40   47.57
  -2  -2   2 1434.04   48.91
   2   2   2 1424.15   43.80
   2   2   2 1545.73   47.78
  -2  -2   2 1372.00   44.94
   2  -2  -2 1451.90   44.07
  -2   2  -2 1431.14   48.52
  -2   2  -2 1459.79   49.32
   2  -2  -2 1499.22   47.95
  -2  -2   2 1424.81   46.57
  -2   2  -2 1433.02   47.51
  -2   2  -3  409.46   14.45
   2  -2  -3  396.48   13.65
  -2   2  -3  414.45   14.36
   2  -2  -3  391.01   14.04
  -2   2  -3  392.29   16.01
  -2  -2   3  414.00   17.57
   2   2   3  410.87   13.63
   2   2   3  433.94   18.35
  -2  -2   3  429.85   18.82
   2   2   3  421.33   16.84
  -2  -2   3  427.39   15.70
   2  -2  -3  413.18   13.97
   2  -2  -3  402.87   17.39
  -2   2  -3  435.43   18.36
  -2   2  -3  419.36   18.68
  -2   2  -4 1087.55   34.90
  -2   2  -4 1066.12   34.83
   2  -2  -4 1061.85   33.95
  -2   2  -4 1117.17   34.57
   2  -2  -4 1087.71   34.65
   2  -2  -4 1123.94   34.60
  -2   2  -4 1092.50   37.41
   2   2   4 1036.47   33.83
  -2  -2   4 1155.61   39.82
  -2  -2   4 1142.99   40.84
   2   2   4 1116.46   39.17
   2   2   4 1154.63   37.76
  -2  -2   4 1128.56   37.13
  -2   2  -4 1160.49   40.73
   2  -2  -4 1114.33   39.07
  -2   2  -4 1099.87   39.58
   2  -2  -4 1143.12   38.77
   2  -2  -4 1062.44   34.32
  -2   2  -5  239.13    9.14
   2  -2  -5  242.10    9.05
   2  -2  -5  219.77    8.25
  -2   2  -5  224.18    8.83
   2  -2  -5  234.09    9.17
  -2   2  -5  224.91    9.31
   2   2   5  231.30   11.04
  -2   2  -5  237.04   11.79
  -2  -2   5  248.39   14.23
   2   2   5  225.91    8.18
   2   2   5  232.86   12.21
  -2  -2   5  241.32   13.48
  -2  -2   5  224.37    8.44
  -2  -2   5  215.85   11.28
   2  -2  -5  216.83    8.65
  -2   2  -5  233.96   12.95
   2  -2  -5  237.95   12.29
   2  -2  -6  447.86   15.67
   2  -2  -6  409.42   14.22
  -2   2  -6  444.45   15.34
   2  -2  -6  431.72   15.19
  -2  -2   6  422.34   18.74
   2  -2  -6  423.61   14.83
  -2  -2   6  409.01   14.72
   2  -2  -6  420.11   19.06
  -2  -2   6  444.51   21.17
  -2   2  -6  449.53   19.14
   2   2   6  462.37   17.56
  -2  -2   6  434.61   21.36
   2   2   6  427.70   18.52
  -2  -2   7  290.54   10.69
   2  -2  -7  293.87   14.75
   2  -2  -7  260.64   10.27
   2  -2  -7  288.24   13.07
  -2  -2   7  273.03   16.42
  -2   2  -7  278.63   14.83
   2   2   7  252.29   12.93
   2  -2  -7  279.55   11.64
   2   2   7  287.22   12.01
   2   2   7  269.93   11.45
  -2   2  -7  273.67   11.47
  -2   2  -7  262.86   10.58
  -2  -2   7  290.44   11.34
  -2   2  -7  277.33   11.04
   2  -2  -7  283.93   10.87
   2  -2  -7  291.95   11.44
   2   2   7  286.36   10.92
  -2   2  -7  276.53   11.20
   2   2   7  287.31   11.79
  -2   2  -7  261.43   11.40
   2   2   7  258.12   11.23
   2   2   7  275.89   11.69
   2  -2  -7  285.03   11.86
   2  -2  -8  529.64   18.24
  -2  -2   8  545.15   18.94
   2  -2  -8  542.63   23.48
   2  -2  -8  495.45   21.23
  -2  -2   8  550.09   26.74
  -2   2  -8  525.72   24.18
   2   2   8  560.13   20.49
   2   2   8  513.52   18.81
   2  -2  -8  539.64   19.94
  -2  -2   8  542.33   19.43
   2   2   8  534.84   19.82
  -2   2  -8  567.05   19.80
  -2   2  -8  541.83   18.92
  -2  -2   8  551.18   19.67
  -2   2  -8  545.31   19.43
   2  -2  -8  540.37   19.67
  -2   2  -8  544.84   19.63
  -2   2  -8  536.53   19.38
   2   2   8  510.17   19.11
   2   2   8  542.15   20.11
  -2   2  -8  551.59   20.06
   2   2   8  550.21   19.82
   2   2   8  564.60   20.19
   2  -2  -8  534.81   19.40
   2  -2  -8  501.07   19.41
   2   2   8  529.15   19.34
   2  -2  -8  536.74   20.20
  -2  -2   9   77.24    4.66
   2  -2  -9   50.53    5.95
  -2   2  -9   55.68    7.07
  -2  -2   9   65.82    8.48
   2   2   9   64.91    5.20
   2  -2  -9   73.75    5.22
  -2   2  -9   63.97    4.83
  -2  -2   9   67.26    4.62
   2   2   9   71.04    5.01
  -2   2  -9   63.06    4.33
  -2  -2   9   64.18    4.79
  -2   2  -9   67.03    4.80
   2  -2  -9   68.75    4.95
  -2   2  -9   65.79    4.80
   2   2   9   60.53    4.88
  -2   2  -9   61.41    4.56
   2  -2  -9   62.45    4.16
   2   2   9   62.30    4.43
  -2   2  -9   72.22    5.19
   2  -2  -9   67.60    4.80
   2   2   9   60.71    4.82
   2   2   9   66.71    4.89
   2  -2  -9   64.96    4.66
   2   2   9   62.53    4.54
   2  -2  -9   61.58    5.04
  -2  -2  10   20.42    5.05
   2  -2 -10   20.51    3.01
   2   2  10   19.22    3.15
  -2   2 -10   20.94    2.88
   2   2  10   18.58    2.81
  -2   2 -10   16.06    2.69
   2  -2 -10   18.39    2.86
  -2   2 -10   18.06    2.51
  -2  -2  10   15.86    2.76
   2   2  10   17.26    2.92
  -2   2 -10   18.79    2.81
   2  -2 -10   17.74    2.28
  -2   2 -10   16.36    2.75
   2   2  10   12.16    2.41
   2  -2 -10   17.67    2.66
   2   2  10   16.36    2.65
  -2  -2  10   21.19    4.49
  -2  -2  11   95.87   10.58
  -2  -2  11   99.47    6.47
   2  -2 -11   96.11    6.48
   2   2  11  105.64    7.06
  -2  -2  11   99.68    6.71
   2   2  11  107.10    6.54
  -2   2 -11   94.81    6.28
  -2   2 -11   84.41    5.70
  -2  -2  11  104.49    6.61
  -2  -2  11   95.52    6.37
  -2   2 -11   85.75    5.19
  -2   2 -11   93.26    6.28
   2   2  11   90.26    6.44
  -2   2 -11   86.69    6.05
   2  -2 -11   94.10    5.64
   2   2  11   96.78    6.44
   2   2  11   97.60    6.32
   2  -2 -11   93.68    6.28
  -2  -2  11   77.91    8.49
   2   2  12  182.88   10.22
  -2  -2  12  177.77    9.48
   2  -2 -12  181.94    9.66
  -2   2 -12  196.91    9.66
  -2  -2  12  198.02   10.13
   2   2  12  193.53    9.53
  -2  -2  12  193.22    9.74
  -2  -2  12  182.01    9.62
  -2   2 -12  207.74    9.78
   2  -2 -12  183.27    8.73
  -2   2 -12  171.36    9.48
   2   2  12  179.16    9.73
  -2   2 -12  175.41    9.52
   2  -2 -12  188.09    9.65
   2   2  12  194.58    9.80
   2   2  12  174.44    9.18
  -2  -2  12  181.62   15.42
  -2   2 -13   44.01    4.03
  -2  -2  13   45.59    4.36
   2   2  13   38.85    3.81
  -2   2 -13   42.57    3.60
  -2  -2  13   32.94    3.61
  -2  -2  13   44.57    4.33
   2  -2 -13   43.34    4.24
   2   2  13   39.74    4.15
  -2   2 -13   32.47    3.70
   2  -2 -13   39.91    3.46
  -2   2 -13   44.85    4.35
  -2   2 -13   44.82    4.23
   2   2  13   42.67    4.22
   2  -2 -13   39.36    3.99
   2   2  13   37.11    3.58
   2   2  13   40.04    4.49
  -2  -2  13   38.03    3.93
   2  -2 -13   39.79    4.07
  -2  -2  14   25.01    3.05
   2   2  14   28.60    3.62
   2   2  14   25.85    2.86
  -2   2 -14   28.28    2.96
  -2  -2  14   31.91    3.50
  -2  -2  14   20.97    2.78
   2  -2 -14   25.34    3.09
   2   2  14   25.07    3.21
   2  -2 -14   24.98    2.51
  -2   2 -14   23.34    2.95
  -2   2 -14   29.11    3.28
  -2   2 -14   25.30    3.14
   2   2  14   20.02    2.35
   2  -2 -14   25.27    3.18
   2  -2 -14   27.60    3.07
  -2  -2  14   23.38    2.89
   2   2  15  191.64    9.25
  -2  -2  15  193.56    8.57
  -2  -2  15  193.68    8.94
  -2  -2  15  175.16    8.14
  -2   2 -15  200.58    8.77
   2   2  15  182.68    8.72
  -2   2 -15  189.59    8.71
  -2   2 -15  189.69    8.78
   2  -2 -15  202.33    8.95
   2   2  15  193.06    8.97
  -2  -2  15  188.20    8.52
   2  -2 -15  184.98    8.36
  -2  -2  16  154.49    7.02
   2   2  16  147.78    7.18
  -2   2 -16  139.47    6.53
  -2   2 -16  148.89    6.57
  -2   2 -16  156.12    6.93
  -2  -2  16  163.94    7.04
   2   2  16  163.05    6.94
  -2  -2  16  152.54    6.57
   2   2  16  129.54    6.02
  -2  -2  16  174.36    7.16
   2  -2 -16  161.42    6.94
   2  -2 -17   13.23    1.40
  -2  -2  17   13.07    1.42
  -2   2 -17   13.89    1.42
   2  -3  16   50.72    3.45
   2  -3  16   59.45    3.76
  -2  -3 -16   65.57    3.73
  -2  -3 -16   58.16    3.44
  -2  -3 -16   64.68    3.75
   2   3 -16   62.06    3.76
   2   3 -16   60.14    3.44
  -2   3  16   54.26    3.32
  -2   3  16   53.67    3.30
   2  -3  15   28.99    2.95
  -2   3  15   28.74    3.08
  -2  -3 -15   28.27    2.64
  -2   3  15   29.66    3.11
  -2   3  15   31.33    3.13
  -2  -3 -15   29.58    2.80
  -2  -3 -15   28.74    2.89
  -2  -3 -15   28.87    2.80
   2  -3  15   26.44    2.51
  -2   3  15   28.86    2.55
   2   3 -15   28.04    2.94
   2   3 -15   30.59    2.82
   2   3 -15   30.81    2.60
   2  -3  15   28.30    2.77
  -2   3  15   27.15    2.82
   2  -3  14  302.16   12.82
  -2   3  14  302.29   12.98
  -2   3  14  312.04   13.06
  -2  -3 -14  286.85   12.11
  -2  -3 -14  266.99   11.38
  -2   3  14  302.82   12.99
  -2  -3 -14  304.31   12.42
  -2  -3 -14  298.26   12.52
  -2  -3 -14  295.45   12.31
   2  -3  14  307.36   12.43
  -2   3  14  299.16   12.26
   2   3 -14  328.29   13.07
   2   3 -14  288.29   12.25
   2   3 -14  301.01   12.08
  -2   3  14  307.89   12.83
  -2   3  13  135.99    7.30
   2   3 -13  157.87    8.31
   2  -3  13  140.61    8.13
  -2   3  13  152.91    8.48
  -2   3  13  157.99    8.53
   2  -3  13  151.63    8.46
  -2  -3 -13  157.42    8.29
  -2  -3 -13  152.16    8.02
  -2  -3 -13  144.60    7.36
  -2  -3 -13  148.06    7.85
  -2  -3 -13  136.05    7.72
   2  -3  13  149.68    8.08
   2   3 -13  138.80    7.14
  -2   3  13  148.74    8.00
   2  -3  13  143.18    8.02
   2   3 -13  156.24    8.44
   2   3 -13  150.84    7.98
  -2   3  13  148.71    8.34
   2   3 -13  139.54    8.09
  -2   3  12  121.44   12.85
   2  -3  12   98.67    6.64
   2   3 -12  112.45    7.06
   2  -3  12  105.93    7.06
  -2   3  12  102.01    6.82
  -2  -3 -12  104.58    6.70
  -2  -3 -12   92.38    5.94
  -2  -3 -12   92.13    6.24
   2   3 -12   88.09    5.68
  -2  -3 -12   94.37    6.16
  -2  -3 -12  110.53    6.64
   2  -3  12  100.82    6.65
  -2   3  12  104.88    6.72
   2  -3  12  115.31    6.96
   2   3 -12  106.10    6.89
  -2   3  12  100.63    6.78
   2   3 -12   98.94    6.85
  -2  -3 -11  124.19   10.88
  -2  -3 -11  144.16   13.32
   2   3 -11  139.64    8.36
   2  -3  11  133.03    8.03
   2  -3  11  140.41    8.32
  -2   3  11  169.92    8.82
  -2  -3 -11  149.70    8.07
  -2   3  11  150.51    8.26
  -2   3  11  170.48    9.02
  -2  -3 -11  138.91    8.01
   2   3 -11  137.95    7.40
  -2  -3 -11  145.82    7.78
   2  -3  11  159.50    8.49
  -2  -3 -11  153.13    8.06
  -2   3  11  134.76    8.13
   2  -3  11  146.55    8.22
   2   3 -11  144.71    8.30
   2  -3  11  145.80    8.23
   2   3 -11  135.01    8.29
   2  -3  10  100.78    5.75
  -2  -3 -10  114.54   11.53
   2  -3  10  104.14    6.71
   2   3 -10  119.19    7.25
   2  -3  10  109.63    7.03
   2   3 -10  104.45    6.02
  -2   3  10  113.19    6.94
   2  -3  10  106.41    6.08
  -2  -3 -10  114.69    6.79
  -2   3  10  105.14    6.82
  -2   3  10  114.11    7.22
  -2  -3 -10  116.23    6.68
   2   3 -10  106.41    6.08
  -2  -3 -10  101.10    6.16
   2  -3  10  122.03    7.17
  -2   3  10  118.10    7.12
   2  -3  10  115.62    6.84
   2   3 -10  109.23    6.89
   2   3 -10  109.82    7.18
   2  -3  10  113.28    6.86
   2  -3   9    8.95    1.59
  -2   3   9    6.82    3.71
   2  -3   9    9.50    2.58
   2  -3   9    9.40    3.46
  -2  -3  -9   13.92    4.49
   2  -3   9    9.29    2.13
   2  -3   9    7.86    2.07
  -2   3   9    6.38    1.85
  -2   3   9    9.07    2.16
  -2  -3  -9    9.05    1.96
  -2  -3  -9   11.45    2.24
  -2   3   9    7.40    1.42
  -2   3   9    8.37    2.12
  -2   3   9    8.35    2.33
   2   3  -9    7.90    1.59
   2  -3   9    6.65    1.85
   2   3  -9    6.23    1.88
  -2   3   9    6.10    1.53
   2   3  -9   10.27    1.97
   2   3  -9    8.04    2.20
   2  -3   9   10.38    2.22
   2  -3   8  452.40   20.72
   2  -3   8  440.42   15.86
  -2  -3  -8  429.27   22.65
  -2   3   8  463.59   25.25
   2  -3   8  453.07   16.49
   2  -3   8  457.03   22.45
  -2  -3  -8  437.76   23.08
   2  -3   8  428.30   20.20
   2  -3   8  416.36   16.81
   2  -3   8  476.60   17.61
  -2   3   8  486.88   17.93
  -2   3   8  462.61   17.30
  -2   3   8  427.39   16.08
  -2  -3  -8  441.24   16.69
  -2   3   8  460.14   17.59
  -2  -3  -8  471.12   16.71
  -2   3   8  461.97   17.59
  -2   3   8  417.88   15.88
  -2   3   8  461.98   17.60
   2  -3   8  470.39   17.14
   2   3  -8  451.28   17.81
   2   3  -8  465.40   17.19
   2  -3   8  435.05   16.93
   2   3  -8  445.71   17.10
  -2   3   8  432.30   16.58
   2   3  -8  473.98   17.77
   2   3  -8  455.81   17.58
   2  -3   7  812.06   31.67
  -2  -3  -7  739.03   31.98
   2  -3   7  723.26   25.50
   2   3  -7  747.68   26.20
  -2   3   7  750.04   26.30
   2  -3   7  762.71   26.07
  -2   3   7  771.29   26.29
   2  -3   7  782.03   26.23
  -2   3   7  727.18   24.92
  -2   3   7  732.39   26.15
  -2  -3  -7  796.20   25.35
  -2   3   7  787.11   26.38
  -2   3   7  706.28   24.59
   2  -3   7  720.45   25.52
   2   3  -7  757.74   25.62
   2   3  -7  745.23   26.52
   2  -3   7  718.95   24.43
  -2   3   7  768.17   34.18
   2  -3   7  718.20   28.96
  -2  -3  -7  774.09   31.80
   2  -3   7  770.41   25.18
  -2   3   6  806.35   27.60
  -2  -3  -6  833.27   27.14
  -2   3   6  879.99   28.62
  -2   3   6  830.89   27.44
   2  -3   6  842.68   26.91
   2  -3   6  823.10   30.92
  -2   3   6  920.13   36.61
  -2  -3  -6  901.84   33.78
  -2   3   6  774.17   28.52
   2  -3   6  892.39   27.56
   2  -3   6  867.04   33.23
   2  -3   6  807.00   28.80
   2   3  -6  820.31   26.68
  -2  -3  -6  885.17   34.30
   2   3  -6  835.93   32.05
   2  -3   6  858.96   28.49
  -2   3   5  397.64   14.06
  -2  -3  -5  388.71   13.46
  -2   3   5  407.37   14.53
  -2   3   5  408.90   14.79
  -2   3   5  391.19   13.88
   2   3  -5  374.26   13.15
  -2  -3  -5  377.78   18.45
   2   3  -5  364.29   17.80
   2   3  -5  374.69   13.07
  -2  -3  -5  404.91   18.58
   2  -3   5  380.10   16.23
  -2   3   5  411.84   20.38
   2   3  -5  366.41   12.83
  -2  -3  -5  399.62   18.06
   2  -3   5  386.51   13.55
  -2   3   5  378.26   15.29
  -2   3   4  660.02   22.13
   2  -3   4  658.27   21.68
   2  -3   4  678.02   21.79
  -2   3   4  657.57   22.22
  -2   3   4  687.62   22.43
  -2   3   4  672.27   22.75
  -2   3   4  665.44   22.21
   2   3  -4  650.24   21.45
   2   3  -4  708.12   25.54
   2   3  -4  665.23   21.40
   2   3  -4  677.54   26.88
  -2   3   4  712.27   28.43
   2  -3   4  656.23   21.09
   2   3  -4  647.11   21.16
  -2  -3  -4  727.85   27.02
  -2  -3  -4  689.55   25.92
   2  -3   4  652.51   21.53
  -2   3   4  619.36   23.88
   2  -3   4  628.04   23.89
  -2   3   3  154.04    6.80
  -2   3   3  163.12    7.13
  -2   3   3  156.81    6.82
   2  -3   3  149.28    6.35
  -2   3   3  153.14    6.85
   2  -3   3  160.98    6.33
  -2   3   3  170.85    6.92
   2   3  -3  161.48    9.18
   2   3  -3  162.52    6.29
   2   3  -3  141.92    9.88
  -2  -3  -3  149.35    9.44
   2  -3   3  155.31    6.01
  -2   3   3  172.32   10.65
  -2  -3  -3  152.93    7.59
  -2  -3  -3  158.81    8.83
  -2   3   3  166.93   10.42
  -2  -3  -3  163.83    9.34
   2  -3   3  144.81    7.63
  -2   3   3  154.65    8.41
  -2   3   2  120.39    5.56
  -2   3   2  121.46    5.63
  -2   3   2  113.95    5.51
   2  -3   2  117.39    5.11
   2  -3   2  118.57    5.08
  -2   3   2  115.77    5.33
  -2  -3  -2  121.47    6.18
   2   3  -2  119.49    5.07
   2   3  -2  116.56    8.56
   2   3  -2  127.94    7.94
  -2   3   2  119.49    8.11
  -2  -3  -2  106.77    6.51
  -2  -3  -2  119.96    6.38
  -2  -3  -2  127.67    8.02
  -2   3   2  124.94    8.67
  -2  -3  -2  125.81    7.43
  -2   3   1  223.54    8.75
   2  -3   1  219.95    8.21
  -2   3   1  215.26    8.24
   2  -3   1  206.94    7.99
  -2  -3  -1  212.67    8.97
  -2  -3  -1  234.49   10.41
   2  -3   1  213.51    9.68
   2   3  -1  234.33   12.66
   2   3  -1  233.50   11.54
  -2  -3  -1  227.20    9.94
  -2  -3  -1  228.12   11.26
  -2  -3  -1  218.26   10.19
  -2  -3  -1  210.75    9.28
   2  -3   1  217.66   11.34
  -2   3   1  238.87   12.34
  -2   3   1  217.61    9.35
   2  -3   0   21.36    1.88
  -2   3   0   24.95    2.27
  -2   3   0   21.30    1.83
   2  -3   0   22.81    1.83
  -2  -3   0   19.48    2.42
   2   3   0   22.72    1.83
   2  -3   0   24.25    2.55
   2   3   0   25.57    3.42
   2   3   0   18.46    3.51
   2  -3   0   23.63    1.98
  -2  -3   0   22.02    2.68
  -2  -3   0   21.22    1.93
  -2   3   0   17.76    2.34
   2  -3   0   23.27    3.45
   2  -3  -1  229.32    8.25
   2  -3  -1  208.50    7.98
  -2   3  -1  217.41    8.77
  -2   3  -1  213.27    8.31
  -2  -3   1  218.26    9.39
  -2  -3   1  225.57   10.51
   2   3   1  214.28    8.07
   2  -3  -1  217.93    9.21
   2   3   1  233.93   11.42
   2  -3  -1  216.33    8.28
  -2   3  -1  245.46   10.45
  -2   3  -1  215.33   11.80
  -2  -3   1  222.22    9.53
  -2  -3   1  216.85    9.10
   2  -3  -2  117.73    5.31
   2  -3  -2  116.55    4.93
   2  -3  -2  115.12    5.11
  -2   3  -2  121.57    5.47
   2  -3  -2  121.35    5.16
  -2   3  -2  125.84    5.80
  -2  -3   2  111.11    7.34
  -2   3  -2  103.74    5.76
  -2  -3   2  107.25    5.01
  -2  -3   2  119.60    6.92
   2   3   2  124.76    5.08
   2  -3  -2  113.55    6.67
   2   3   2  124.38    8.73
   2   3   2  127.60    7.90
  -2   3  -2  129.44    8.54
   2  -3  -2  137.03    8.53
  -2  -3   2  136.91    6.49
  -2  -3   2  112.94    6.22
  -2   3  -3  160.44    7.11
   2  -3  -3  159.55    6.45
   2  -3  -3  165.64    6.77
  -2   3  -3  157.59    6.44
   2  -3  -3  163.98    6.64
  -2  -3   3  181.28    9.42
  -2  -3   3  167.93    9.77
  -2   3  -3  144.82    7.54
   2   3   3  157.02    6.27
   2  -3  -3  161.96    8.12
   2   3   3  156.08   10.12
   2   3   3  158.47    9.08
  -2   3  -3  163.46   10.19
   2  -3  -3  161.21    9.87
   2  -3  -3  149.88    6.55
  -2  -3   3  158.71    8.17
  -2   3  -4  725.63   22.99
  -2   3  -4  650.93   21.94
   2  -3  -4  674.01   22.03
  -2   3  -4  658.67   22.31
   2  -3  -4  667.10   22.40
  -2  -3   4  784.97   27.29
   2   3   4  646.96   21.82
  -2  -3   4  692.87   27.40
   2   3   4  716.03   25.90
  -2   3  -4  689.84   24.45
   2   3   4  659.86   21.76
   2  -3  -4  688.20   24.00
   2   3   4  683.36   27.22
  -2  -3   4  691.65   25.24
  -2   3  -4  739.48   28.05
   2  -3  -4  714.89   27.20
   2  -3  -4  669.77   22.31
   2  -3  -5  387.87   13.70
  -2   3  -5  391.51   14.30
  -2   3  -5  392.17   13.98
   2  -3  -5  411.65   14.40
   2  -3  -5  399.51   14.40
  -2  -3   5  425.66   18.93
  -2  -3   5  418.48   19.65
  -2   3  -5  409.48   16.80
   2   3   5  388.21   18.32
   2   3   5  389.37   13.46
   2   3   5  386.09   13.51
   2  -3  -5  389.29   15.26
  -2  -3   5  403.98   17.41
   2  -3  -5  415.73   14.21
   2  -3  -5  425.57   19.01
  -2   3  -6  926.62   28.77
   2  -3  -6  833.97   27.55
  -2   3  -6  799.93   27.53
  -2   3  -6  867.96   28.26
   2  -3  -6  903.29   28.78
   2  -3  -6  871.52   28.47
  -2  -3   6  869.52   27.90
  -2  -3   6  910.72   32.97
   2  -3  -6  885.45   28.18
   2  -3  -6  898.73   34.00
  -2  -3   6  916.85   34.70
  -2  -3   6  913.81   35.60
  -2   3  -6  874.80   31.91
  -2  -3   6  914.07   36.31
   2   3   6  860.38   32.68
   2  -3  -6  765.58   28.66
  -2  -3   7  736.89   30.35
  -2  -3   7  774.22   25.23
   2  -3  -7  750.04   25.12
   2  -3  -7  748.16   30.89
  -2  -3   7  807.98   33.41
   2   3   7  728.94   28.88
  -2   3  -7  764.18   29.86
   2   3   7  744.80   25.56
   2  -3  -7  764.23   26.34
   2   3   7  722.55   25.81
   2   3   7  760.50   26.16
   2  -3  -7  756.94   25.57
  -2   3  -7  796.36   26.10
   2  -3  -7  718.91   24.41
  -2   3  -7  730.05   24.85
  -2   3  -7  752.36   25.57
   2  -3  -7  792.19   26.09
   2   3   7  769.57   26.62
  -2   3  -7  744.87   25.70
   2   3   7  813.08   25.63
  -2   3  -7  794.49   26.54
  -2   3  -7  751.37   25.91
   2   3   7  737.58   25.87
   2  -3  -7  732.36   25.94
   2   3   7  756.30   26.50
   2   3   7  817.38   25.45
   2   3   7  744.04   26.01
   2  -3  -7  749.11   26.55
  -2  -3   8  476.77   16.54
  -2  -3   8  436.05   21.54
   2  -3  -8  430.99   15.99
   2  -3  -8  454.75   21.78
   2  -3  -8  455.56   19.91
   2  -3  -8  439.47   23.59
  -2  -3   8  452.25   23.96
  -2  -3   8  470.44   24.37
   2  -3  -8  435.71   17.34
   2   3   8  447.41   16.64
   2   3   8  442.01   17.23
   2   3   8  439.25   17.00
  -2   3  -8  439.26   16.08
   2  -3  -8  454.41   16.63
   2  -3  -8  465.74   17.26
  -2   3  -8  463.91   16.90
   2   3   8  470.41   17.87
  -2   3  -8  459.89   17.03
  -2   3  -8  468.79   17.72
   2   3   8  457.03   16.57
  -2   3  -8  451.04   17.16
   2   3   8  459.30   17.19
   2   3   8  472.46   17.72
   2  -3  -8  444.89   16.92
   2  -3  -8  421.92   16.83
   2   3   8  447.93   17.12
   2  -3  -8  464.37   17.82
  -2  -3   9   11.12    1.94
   2  -3  -9    8.16    1.56
   2  -3  -9   11.15    3.22
   2  -3  -9    6.56    2.35
   2  -3  -9   15.40    4.27
  -2  -3   9    9.63    4.09
   2   3   9    9.91    1.79
   2   3   9   10.49    2.03
  -2   3  -9   13.53    2.47
   2   3   9   11.21    2.12
  -2   3  -9   12.19    2.23
  -2   3  -9    9.22    1.74
   2  -3  -9    8.86    1.89
  -2  -3   9   10.62    2.15
   2  -3  -9    5.96    1.97
   2   3   9    9.44    2.12
  -2   3  -9    9.42    1.97
  -2   3  -9    6.54    1.95
   2   3   9    7.98    1.94
   2  -3  -9   10.69    2.11
   2   3   9   10.58    2.20
   2  -3  -9    9.96    1.92
   2   3   9    8.16    1.83
   2  -3  -9   10.19    2.21
  -2  -3  10  127.35    6.68
   2  -3 -10  107.39    9.42
   2  -3 -10  112.19   11.67
  -2  -3  10  121.89   11.88
   2   3  10  118.82    6.29
   2  -3 -10  106.69    6.90
  -2   3 -10  111.02    6.94
   2   3  10  112.71    6.71
   2   3  10  112.77    6.81
   2  -3 -10  112.33    6.92
[truncated: 628,747 more chars]
