# Supplementary material for: Aqua­tri­fluorido­boron–1,3-dioxolan-2-one (1/2)
Source: IUCrdata. 2023 Jan 26;8(Pt 1):x230062. doi: 10.1107/S2414314623000627 (PMC9912315; doi:10.1107/S2414314623000627)
Supplement: Supplementary file 2 [file x-08-x230062-Isup2.hkl]

data_I                                                                          
_shelx_title ' ecbf3(h2o)_1_a.res in P2(1)2(1)2(1)'                             
_shelx_refln_list_code          4                                               
_shelx_F_calc_maximum      110.86                                               
_exptl_crystal_F_000       536.00                                               
_reflns_d_resolution_high  0.7941                                               
                                                                                
loop_                                                                           
 _space_group_symop_operation_xyz                                               
 'x, y, z'                                                                      
 '-x+1/2, -y, z+1/2'                                                            
 '-x, y+1/2, -z+1/2'                                                            
 'x+1/2, -y+1/2, -z'                                                            
                                                                                
_cell_length_a     5.4420                                                       
_cell_length_b    13.0913                                                       
_cell_length_c    14.3610                                                       
_cell_angle_alpha  90.000                                                       
_cell_angle_beta   90.000                                                       
_cell_angle_gamma  90.000                                                       
                                                                                
_shelx_F_squared_multiplier     1.000                                           
                                                                                
loop_                                                                           
 _refln_index_h                                                                 
 _refln_index_k                                                                 
 _refln_index_l                                                                 
 _refln_F_squared_calc                                                          
 _refln_F_squared_meas                                                          
 _refln_F_squared_sigma                                                         
 _refln_observed_status                                                         
   2   0   0         68.09         61.47         1.78 o                         
   4   0   0        871.90        898.03         9.56 o                         
   6   0   0         13.00         12.98         0.81 o                         
   1   1   0       2344.34       2274.46        24.28 o                         
   2   1   0       1665.15       1685.04        19.50 o                         
   3   1   0        703.65        699.86         7.80 o                         
   4   1   0        108.73        122.65         1.50 o                         
   5   1   0         17.02         17.57         0.62 o                         
   6   1   0         26.02         25.26         0.80 o                         
   0   2   0         36.88         32.50         1.82 o                         
   1   2   0       4609.56       4568.74        56.87 o                         
   2   2   0        799.23        813.52        11.35 o                         
   3   2   0        252.47        263.47         4.01 o                         
   4   2   0        180.72        174.34         1.98 o                         
   5   2   0        114.54        121.53         1.56 o                         
   6   2   0         35.50         35.04         0.98 o                         
   1   3   0       2672.38       2546.82        29.59 o                         
   2   3   0         24.40         25.13         0.68 o                         
   3   3   0          3.14          2.95         0.42 o                         
   4   3   0         72.03         65.68         1.02 o                         
   5   3   0         16.00         16.20         0.67 o                         
   6   3   0         42.12         47.52         1.27 o                         
   0   4   0         33.78         24.20         1.67 o                         
   1   4   0          0.38          1.91         0.63 o                         
   2   4   0         39.08         34.05         1.00 o                         
   3   4   0          4.21          4.36         0.29 o                         
   4   4   0        661.04        669.15         4.70 o                         
   5   4   0        321.44        333.40         3.56 o                         
   6   4   0         81.93         84.54         1.69 o                         
   1   5   0       4467.91       4681.72        43.29 o                         
   2   5   0         81.97         75.12         1.58 o                         
   3   5   0        366.10        398.56         2.98 o                         
   4   5   0        288.86        289.06         2.80 o                         
   5   5   0        553.17        580.22         6.20 o                         
   6   5   0         13.10         12.76         0.69 o                         
   0   6   0       2793.48       3008.42        40.13 o                         
   1   6   0        191.81        203.26         3.35 o                         
   2   6   0       1365.99       1438.65        15.26 o                         
   3   6   0          1.34          2.01         0.27 o                         
   4   6   0         89.32         87.88         1.48 o                         
   5   6   0        396.46        412.91         5.64 o                         
   6   6   0         91.69        101.39         2.34 o                         
   1   7   0        276.99        297.35         4.78 o                         
   2   7   0        168.72        190.17         2.12 o                         
   3   7   0        146.11        147.14         1.57 o                         
   4   7   0        321.87        331.29         3.48 o                         
   5   7   0         51.71         48.19         1.47 o                         
   6   7   0         99.44         89.00         2.10 o                         
   0   8   0         12.08         12.44         0.79 o                         
   1   8   0        301.13        301.08         2.59 o                         
   2   8   0          5.81          7.47         0.37 o                         
   3   8   0          2.42          1.71         0.34 o                         
   4   8   0         56.73         50.72         1.14 o                         
   5   8   0        563.72        616.91         7.16 o                         
   1   9   0         40.13         39.76         0.71 o                         
   2   9   0         28.82         24.65         0.60 o                         
   3   9   0         17.12         18.42         0.63 o                         
   4   9   0          0.23          0.13         0.43 o                         
   5   9   0         24.74         25.05         0.91 o                         
   0  10   0        140.43        117.68         1.96 o                         
   1  10   0         67.46         66.32         0.95 o                         
   2  10   0        344.58        336.35         2.85 o                         
   3  10   0          1.09          1.19         0.37 o                         
   4  10   0          2.65          3.73         0.48 o                         
   5  10   0         51.98         52.24         1.73 o                         
   1  11   0         74.98         75.82         1.20 o                         
   2  11   0         31.92         36.92         0.76 o                         
   3  11   0         93.51         95.03         1.51 o                         
   4  11   0        262.98        269.51         3.78 o                         
   5  11   0        254.51        222.49         5.01 o                         
   0  12   0        622.22        626.02         6.71 o                         
   1  12   0        491.56        486.79         3.97 o                         
   2  12   0        540.77        543.93         4.05 o                         
   3  12   0         60.78         62.44         1.18 o                         
   4  12   0          6.20          8.76         0.59 o                         
   1  13   0         89.74         81.57         1.38 o                         
   2  13   0          0.01          0.15         0.33 o                         
   3  13   0         14.68         12.29         0.52 o                         
   4  13   0         49.41         46.29         1.34 o                         
   0  14   0         40.95         41.60         1.32 o                         
   1  14   0         29.49         31.29         0.93 o                         
   2  14   0          6.14          7.24         0.46 o                         
   3  14   0          3.95          2.72         0.56 o                         
   1  15   0        180.24        193.73         3.13 o                         
   2  15   0         13.67         13.72         0.74 o                         
   0  16   0        276.56        279.36         7.05 o                         
   1  16   0          1.39          0.75         0.37 o                         
   1   0   1        253.04        237.39         3.38 o                         
   2   0   1          5.95          5.35         0.61 o                         
   3   0   1        641.50        658.17         7.68 o                         
   4   0   1        154.77        162.90         1.91 o                         
   5   0   1        249.26        273.08         2.51 o                         
   6   0   1        109.69        105.01         1.59 o                         
  -6   1   1          1.27          1.75         0.44 o                         
  -5   1   1        104.22         99.63         1.49 o                         
  -4   1   1        646.51        665.62         4.95 o                         
  -3   1   1        162.30        153.47         2.94 o                         
  -2   1   1       2131.97       2117.15        19.23 o                         
  -1   1   1        306.97        278.53         3.68 o                         
   0   1   1          0.37          1.22         0.32 o                         
   1   1   1        307.33        276.77         3.90 o                         
   2   1   1       2132.10       2102.91        19.88 o                         
   3   1   1        162.28        155.11         2.26 o                         
   4   1   1        652.36        661.45         4.71 o                         
   5   1   1        104.32        101.57         1.40 o                         
   6   1   1          0.94          1.27         0.42 o                         
  -6   2   1        102.50         99.69         1.73 o                         
  -5   2   1         32.39         32.70         0.91 o                         
  -4   2   1        490.55        508.17         3.60 o                         
  -3   2   1        683.47        679.25         6.53 o                         
  -2   2   1       1017.75       1013.96         8.53 o                         
  -1   2   1       1961.66       1810.42        21.46 o                         
   0   2   1        279.95        263.14         3.15 o                         
   1   2   1       1969.68       1833.00        23.43 o                         
   2   2   1       1011.04       1009.83        10.77 o                         
   3   2   1        685.12        685.80         8.21 o                         
   4   2   1        491.15        508.96         3.90 o                         
   5   2   1         32.85         35.11         0.86 o                         
   6   2   1        101.76        103.95         2.02 o                         
  -6   3   1         86.87         91.63         1.87 o                         
  -5   3   1        180.75        188.03         2.17 o                         
  -4   3   1        367.49        374.55         2.94 o                         
  -3   3   1        650.29        660.74         6.70 o                         
  -2   3   1        254.83        250.01         2.75 o                         
  -1   3   1        261.00        239.05         3.55 o                         
   0   3   1        724.77        597.22         7.56 o                         
   1   3   1        265.02        249.23         5.95 o                         
   2   3   1        251.11        249.70         2.77 o                         
   3   3   1        657.96        664.26         6.62 o                         
   4   3   1        364.56        371.04         3.30 o                         
   5   3   1        181.72        192.08         1.94 o                         
   6   3   1         86.77         89.25         2.50 o                         
  -6   4   1         18.54         17.77         0.75 o                         
  -5   4   1         39.78         38.72         1.15 o                         
  -4   4   1        138.04        136.95         1.72 o                         
  -3   4   1        275.33        262.34         2.20 o                         
  -2   4   1       1734.64       1703.65        17.27 o                         
  -1   4   1         57.36         50.96         1.98 o                         
   0   4   1        594.52        545.86         6.87 o                         
   1   4   1         60.43         57.12         1.74 o                         
   2   4   1       1730.78       1675.25        27.04 o                         
   3   4   1        272.88        262.97         2.09 o                         
   4   4   1        138.30        135.23         1.64 o                         
   5   4   1         38.34         37.53         0.92 o                         
   6   4   1         18.93         18.55         0.81 o                         
  -6   5   1         31.33         29.15         0.87 o                         
  -5   5   1        248.55        251.65         3.33 o                         
  -4   5   1        203.24        203.82         2.32 o                         
  -3   5   1        397.25        401.00         2.98 o                         
  -2   5   1       2224.95       2205.34        25.86 o                         
  -1   5   1        295.13        291.79         4.27 o                         
   0   5   1        976.29        894.30        13.38 o                         
   1   5   1        292.83        290.56         5.04 o                         
   2   5   1       2245.94       2237.37        23.82 o                         
   3   5   1        395.62        394.51         2.77 o                         
   4   5   1        203.41        204.61         2.26 o                         
   5   5   1        246.41        247.34         3.64 o                         
   6   5   1         31.45         28.05         0.98 o                         
  -6   6   1         25.35         26.50         1.07 o                         
  -5   6   1         68.63         67.44         1.80 o                         
  -4   6   1         36.65         37.50         0.99 o                         
  -3   6   1        156.68        160.36         1.58 o                         
  -2   6   1        439.32        448.83         6.14 o                         
  -1   6   1        638.28        650.34         8.11 o                         
   0   6   1         78.84         80.56         2.62 o                         
   1   6   1        642.51        654.11         8.53 o                         
   2   6   1        441.75        442.51         6.08 o                         
   3   6   1        153.18        154.13         1.52 o                         
   4   6   1         36.12         35.75         0.90 o                         
   5   6   1         67.59         69.51         1.38 o                         
   6   6   1         26.30         26.74         0.99 o                         
  -6   7   1         28.30         28.08         1.36 o                         
  -5   7   1        175.07        188.41         3.02 o                         
  -4   7   1         60.08         59.13         1.17 o                         
  -3   7   1        255.47        254.74         2.47 o                         
  -2   7   1         66.41         65.04         1.04 o                         
  -1   7   1        123.86        120.59         2.55 o                         
   0   7   1       2977.68       3170.75        32.09 o                         
   1   7   1        123.88        122.55         3.30 o                         
   2   7   1         66.29         65.71         0.92 o                         
   3   7   1        258.12        257.52         2.15 o                         
   4   7   1         61.92         62.26         1.03 o                         
   5   7   1        173.93        184.17         2.91 o                         
   6   7   1         28.54         25.35         1.02 o                         
  -5   8   1         35.37         36.51         1.14 o                         
  -4   8   1        505.13        510.69         6.57 o                         
  -3   8   1        208.71        205.74         2.16 o                         
  -2   8   1        200.17        203.52         1.89 o                         
  -1   8   1        961.76        985.80         7.14 o                         
   0   8   1       1239.68       1208.38         8.48 o                         
   1   8   1        962.22       1001.19         7.36 o                         
   2   8   1        202.89        206.38         1.92 o                         
   3   8   1        202.01        200.16         2.04 o                         
   4   8   1        505.55        515.16         5.07 o                         
   5   8   1         36.23         38.69         1.34 o                         
  -5   9   1         30.78         30.88         1.15 o                         
  -4   9   1         51.65         52.69         1.26 o                         
  -3   9   1        259.85        261.76         2.89 o                         
  -2   9   1        568.99        554.55         4.15 o                         
  -1   9   1         13.41         12.21         0.40 o                         
   0   9   1        156.13        169.67         1.50 o                         
   1   9   1         13.23         12.64         0.47 o                         
   2   9   1        574.01        557.53         4.41 o                         
   3   9   1        258.76        263.05         2.54 o                         
   4   9   1         52.71         51.97         1.17 o                         
   5   9   1         30.23         29.85         1.17 o                         
  -5  10   1         36.77         35.67         0.91 o                         
  -4  10   1          3.52          3.55         0.50 o                         
  -3  10   1        376.66        375.92         4.37 o                         
  -2  10   1         85.94         83.58         1.25 o                         
  -1  10   1        387.97        404.44         3.12 o                         
   0  10   1       1126.67       1153.10         7.35 o                         
   1  10   1        392.80        411.11         3.38 o                         
   2  10   1         85.25         84.59         1.34 o                         
   3  10   1        372.95        367.43         4.22 o                         
   4  10   1          3.79          3.87         0.55 o                         
   5  10   1         36.27         34.45         0.96 o                         
  -5  11   1         29.06         29.58         1.19 o                         
  -4  11   1         27.66         30.99         1.36 o                         
  -3  11   1         32.23         25.48         0.73 o                         
  -2  11   1         21.02         21.04         0.62 o                         
  -1  11   1        280.01        281.22         2.60 o                         
   0  11   1        707.48        740.69         5.64 o                         
   1  11   1        282.77        284.59         2.49 o                         
   2  11   1         20.33         21.22         0.62 o                         
   3  11   1         32.69         25.74         0.74 o                         
   4  11   1         28.10         30.00         0.94 o                         
   5  11   1         29.57         26.91         1.29 o                         
  -4  12   1         13.59         13.08         0.85 o                         
  -3  12   1         17.77         16.45         0.60 o                         
  -2  12   1        173.37        169.11         2.07 o                         
  -1  12   1        128.05        128.46         1.70 o                         
   0  12   1         85.33         88.21         1.40 o                         
   1  12   1        126.39        121.67         1.49 o                         
   2  12   1        173.60        169.45         2.16 o                         
   3  12   1         17.21         15.48         0.55 o                         
   4  12   1         14.24         12.00         0.72 o                         
  -4  13   1         47.46         43.25         2.82 o                         
  -3  13   1         24.28         21.38         0.80 o                         
  -2  13   1         82.31         85.29         1.31 o                         
  -1  13   1        287.66        296.84         3.27 o                         
   0  13   1        315.68        320.67         3.61 o                         
   1  13   1        290.07        300.60         3.12 o                         
   2  13   1         84.71         87.15         1.36 o                         
   3  13   1         22.92         20.73         0.67 o                         
   4  13   1         47.29         43.41         1.67 o                         
  -3  14   1         19.21         17.67         0.90 o                         
  -2  14   1        167.55        171.57         2.23 o                         
  -1  14   1         29.52         28.42         0.91 o                         
   0  14   1        115.26        115.30         1.90 o                         
   1  14   1         28.61         25.93         0.83 o                         
   2  14   1        167.30        170.75         2.27 o                         
   3  14   1         19.78         18.71         1.19 o                         
  -2  15   1         31.05         32.04         1.28 o                         
  -1  15   1         73.99         71.90         1.56 o                         
   0  15   1          5.58          4.55         0.50 o                         
   1  15   1         76.17         77.91         1.95 o                         
   2  15   1         31.15         29.67         1.14 o                         
  -1  16   1         17.50         14.38         0.76 o                         
   0  16   1         52.93         52.25         1.45 o                         
   1  16   1         16.98         14.50         0.73 o                         
   0   0   2        360.63        327.14         6.77 o                         
   1   0   2       1230.45       1108.25        13.75 o                         
   2   0   2        715.06        670.54         8.84 o                         
   3   0   2         48.57         46.30         1.08 o                         
   4   0   2        209.54        215.46         2.66 o                         
   5   0   2        135.07        144.36         1.80 o                         
   6   0   2         73.78         78.00         1.33 o                         
  -6   1   2         31.08         32.58         0.85 o                         
  -5   1   2         14.13         14.13         0.60 o                         
  -4   1   2        173.09        163.04         1.79 o                         
  -3   1   2        521.70        516.88         5.56 o                         
  -2   1   2       4080.19       4140.53        37.89 o                         
  -1   1   2      12288.86      12797.20       144.27 o                         
   0   1   2        526.46        482.31         6.03 o                         
   1   1   2      12240.36      12555.81       132.78 o                         
   2   1   2       4071.36       4156.05        40.88 o                         
   3   1   2        525.88        528.82         5.82 o                         
   4   1   2        173.10        162.53         1.77 o                         
   5   1   2         14.34         14.93         0.67 o                         
   6   1   2         30.10         30.92         1.11 o                         
  -6   2   2         91.17         94.69         1.53 o                         
  -5   2   2        439.09        454.85         4.17 o                         
  -4   2   2         60.37         59.67         0.98 o                         
  -3   2   2       1127.67       1189.38        10.18 o                         
  -2   2   2       1597.49       1638.87        13.67 o                         
  -1   2   2       4024.62       3876.44        34.00 o                         
   0   2   2       5091.65       5005.05        53.15 o                         
   1   2   2       4022.57       3887.70        35.80 o                         
   2   2   2       1593.16       1651.29        13.69 o                         
   3   2   2       1130.38       1185.45        11.75 o                         
   4   2   2         59.63         59.37         1.07 o                         
   5   2   2        442.10        462.11         4.69 o                         
   6   2   2         91.44         99.13         1.83 o                         
  -6   3   2         42.60         45.96         1.03 o                         
  -5   3   2        252.91        253.45         3.00 o                         
  -4   3   2         78.95         77.17         1.17 o                         
  -3   3   2       1298.53       1274.03         9.65 o                         
  -2   3   2        143.88        135.07         1.76 o                         
  -1   3   2       2812.48       2667.27        37.23 o                         
   0   3   2       7798.07       7594.29        78.86 o                         
   1   3   2       2803.93       2687.17        37.11 o                         
   2   3   2        144.98        135.41         2.00 o                         
   3   3   2       1299.53       1276.74         8.89 o                         
   4   3   2         79.78         76.72         1.11 o                         
   5   3   2        254.58        264.51         2.53 o                         
   6   3   2         41.35         44.06         1.09 o                         
  -6   4   2        109.99        108.64         2.38 o                         
  -5   4   2         96.67         98.80         1.95 o                         
  -4   4   2        196.61        193.88         2.09 o                         
  -3   4   2        304.31        296.07         2.18 o                         
  -2   4   2        975.83        998.12         7.93 o                         
  -1   4   2        104.79        106.83         2.36 o                         
   0   4   2        935.25        919.37        11.98 o                         
   1   4   2        103.47        101.96         2.49 o                         
   2   4   2        988.68       1010.09        10.86 o                         
   3   4   2        302.81        292.98         2.16 o                         
   4   4   2        195.35        192.18         2.28 o                         
   5   4   2         96.01         98.44         1.58 o                         
   6   4   2        109.20        106.94         1.81 o                         
  -6   5   2         88.83         90.24         2.39 o                         
  -5   5   2        168.20        179.22         2.53 o                         
  -4   5   2        490.32        494.79         4.25 o                         
  -3   5   2         63.51         60.69         0.82 o                         
  -2   5   2        647.82        654.71         7.23 o                         
  -1   5   2        104.49         98.22         2.46 o                         
   0   5   2       1519.19       1551.74        13.91 o                         
   1   5   2        106.34         98.35         1.88 o                         
   2   5   2        653.79        650.58        10.21 o                         
   3   5   2         63.76         59.91         0.82 o                         
   4   5   2        486.22        491.09         4.10 o                         
   5   5   2        166.90        174.71         2.35 o                         
   6   5   2         90.95         88.80         1.85 o                         
  -6   6   2          2.02          1.90         0.60 o                         
  -5   6   2        136.09        138.14         2.21 o                         
  -4   6   2         63.45         63.01         1.23 o                         
  -3   6   2        224.70        221.58         2.01 o                         
  -2   6   2        661.58        698.67         6.42 o                         
  -1   6   2       1183.03       1166.45        11.67 o                         
   0   6   2        277.18        275.64         4.07 o                         
   1   6   2       1176.98       1166.29        11.77 o                         
   2   6   2        654.75        670.11         6.96 o                         
   3   6   2        225.11        222.52         1.85 o                         
   4   6   2         63.38         62.52         1.34 o                         
   5   6   2        135.97        138.80         2.29 o                         
   6   6   2          2.29          2.48         0.45 o                         
  -6   7   2        116.43        116.95         2.25 o                         
  -5   7   2         25.75         23.02         0.87 o                         
  -4   7   2        350.86        351.89         3.55 o                         
  -3   7   2        165.15        166.03         1.68 o                         
  -2   7   2       1492.94       1515.30        11.17 o                         
  -1   7   2        570.36        598.02         8.84 o                         
   0   7   2          0.29          0.20         0.51 o                         
   1   7   2        578.04        603.83         7.87 o                         
   2   7   2       1497.40       1526.97         9.04 o                         
   3   7   2        165.90        171.94         1.71 o                         
   4   7   2        351.54        350.06         4.35 o                         
   5   7   2         24.98         24.13         0.92 o                         
   6   7   2        115.41        112.00         4.86 o                         
  -5   8   2         16.30         13.91         0.83 o                         
  -4   8   2          8.76          9.77         0.60 o                         
  -3   8   2         91.80         89.28         1.26 o                         
  -2   8   2        423.56        416.23         3.05 o                         
  -1   8   2         89.98         91.29         1.08 o                         
   0   8   2        934.71        934.07         6.52 o                         
   1   8   2         87.27         88.08         1.12 o                         
   2   8   2        425.72        422.54         3.00 o                         
   3   8   2         90.03         89.68         1.26 o                         
   4   8   2          9.31         10.12         0.59 o                         
   5   8   2         16.82         14.02         0.72 o                         
  -5   9   2          7.87          7.49         0.61 o                         
  -4   9   2         99.61        104.79         2.04 o                         
  -3   9   2         44.49         43.97         0.95 o                         
  -2   9   2          0.33          0.89         0.29 o                         
  -1   9   2        255.77        273.63         2.17 o                         
   0   9   2        181.10        172.27         1.45 o                         
   1   9   2        255.62        273.33         2.24 o                         
   2   9   2          0.26          0.05         0.30 o                         
   3   9   2         44.63         43.68         0.83 o                         
   4   9   2        101.31        105.97         1.71 o                         
   5   9   2          7.64          6.43         0.59 o                         
  -5  10   2         39.27         34.15         0.94 o                         
  -4  10   2         56.55         62.60         1.46 o                         
  -3  10   2        603.20        614.15         5.03 o                         
  -2  10   2        111.81        111.58         1.30 o                         
  -1  10   2         90.39         87.83         1.11 o                         
   0  10   2        113.66        110.81         1.21 o                         
   1  10   2         89.59         88.18         1.30 o                         
   2  10   2        113.69        115.53         1.51 o                         
   3  10   2        600.04        596.40         4.60 o                         
   4  10   2         56.38         58.43         1.36 o                         
   5  10   2         39.13         37.47         1.63 o                         
  -5  11   2         16.54         14.88         0.78 o                         
  -4  11   2        162.28        166.60         2.53 o                         
  -3  11   2          9.08          8.31         0.43 o                         
  -2  11   2        133.85        138.75         1.56 o                         
  -1  11   2        235.66        236.73         2.26 o                         
   0  11   2          0.94          1.21         0.31 o                         
   1  11   2        232.95        231.97         2.42 o                         
   2  11   2        136.46        141.76         1.65 o                         
   3  11   2          9.10          8.68         0.49 o                         
   4  11   2        162.87        163.32         3.55 o                         
   5  11   2         17.18         14.04         0.97 o                         
  -4  12   2         32.51         33.07         1.20 o                         
  -3  12   2        121.24        125.60         1.89 o                         
  -2  12   2          1.83          1.75         0.33 o                         
  -1  12   2         63.71         66.54         1.12 o                         
   0  12   2         52.88         49.69         1.00 o                         
   1  12   2         65.23         67.00         1.08 o                         
   2  12   2          1.44          1.82         0.33 o                         
   3  12   2        121.34        125.75         1.60 o                         
   4  12   2         33.05         36.36         1.23 o                         
  -4  13   2         40.02         34.11         1.41 o                         
  -3  13   2        114.68        121.57         1.93 o                         
  -2  13   2        173.11        174.51         1.87 o                         
  -1  13   2        390.50        410.77         4.22 o                         
   0  13   2        220.04        228.28         2.72 o                         
   1  13   2        395.39        417.76         4.26 o                         
   2  13   2        174.07        178.22         2.12 o                         
   3  13   2        113.47        115.65         1.61 o                         
   4  13   2         39.83         35.50         1.22 o                         
  -3  14   2         67.61         68.04         2.30 o                         
  -2  14   2        192.15        198.26         2.93 o                         
  -1  14   2          5.13          5.11         0.41 o                         
   0  14   2          2.09          3.51         0.42 o                         
   1  14   2          5.38          4.99         0.47 o                         
   2  14   2        189.54        192.93         2.53 o                         
   3  14   2         67.42         64.54         1.70 o                         
  -2  15   2         48.73         43.58         3.15 o                         
  -1  15   2         65.30         66.91         1.21 o                         
   0  15   2         32.19         35.40         0.94 o                         
   1  15   2         64.27         67.46         1.23 o                         
   2  15   2         50.21         48.13         1.46 o                         
  -1  16   2          6.25          7.43         0.72 o                         
   0  16   2         34.01         35.30         1.21 o                         
   1  16   2          6.04          7.01         0.55 o                         
   1   0   3        489.01        449.39         5.64 o                         
   2   0   3       2384.21       2449.15        36.43 o                         
   3   0   3       1986.51       1996.68        16.97 o                         
   4   0   3         13.33         11.32         0.48 o                         
   5   0   3         73.17         73.06         1.35 o                         
   6   0   3         61.76         64.23         1.09 o                         
  -6   1   3         22.27         19.99         0.65 o                         
  -5   1   3         49.71         49.06         0.98 o                         
  -4   1   3        743.69        752.94         5.44 o                         
  -3   1   3       1336.62       1363.68        14.62 o                         
  -2   1   3        489.30        496.64         6.43 o                         
  -1   1   3        304.82        274.07         4.04 o                         
   0   1   3         60.77         49.37         0.94 o                         
   1   1   3        297.20        267.44         3.76 o                         
   2   1   3        491.57        500.50         5.54 o                         
   3   1   3       1333.69       1364.41        16.21 o                         
   4   1   3        750.41        760.07         5.64 o                         
   5   1   3         49.24         49.54         1.02 o                         
   6   1   3         22.61         20.78         0.75 o                         
  -6   2   3          7.77          7.98         0.46 o                         
  -5   2   3         97.64         99.76         1.48 o                         
  -4   2   3         89.65         87.88         1.27 o                         
  -3   2   3        934.34        955.96         7.11 o                         
  -2   2   3        440.74        452.68         4.23 o                         
  -1   2   3         78.23         74.80         1.61 o                         
   0   2   3        467.08        447.57         5.42 o                         
   1   2   3         78.00         74.82         1.49 o                         
   2   2   3        444.72        468.65         4.63 o                         
   3   2   3        926.99        966.72         8.89 o                         
   4   2   3         88.63         88.18         1.24 o                         
   5   2   3         95.51         98.26         1.68 o                         
   6   2   3          7.69          8.76         0.59 o                         
  -6   3   3          6.58          5.84         0.46 o                         
  -5   3   3         97.10         98.55         1.85 o                         
  -4   3   3         52.43         49.75         0.96 o                         
  -3   3   3         77.73         75.66         1.02 o                         
  -2   3   3        176.56        178.52         1.97 o                         
  -1   3   3        320.73        313.88         4.48 o                         
   0   3   3       1472.84       1401.57        14.43 o                         
   1   3   3        327.17        316.90         4.01 o                         
   2   3   3        176.84        181.17         2.17 o                         
   3   3   3         77.91         74.33         1.06 o                         
   4   3   3         52.17         50.99         0.93 o                         
   5   3   3         98.66        100.78         1.67 o                         
   6   3   3          6.75          6.85         0.51 o                         
  -6   4   3         88.62         81.78         1.92 o                         
  -5   4   3         85.11         91.63         1.68 o                         
  -4   4   3        389.94        400.47         4.23 o                         
  -3   4   3         35.28         38.61         0.65 o                         
  -2   4   3        187.23        169.26         2.11 o                         
  -1   4   3       2037.44       2028.45        22.09 o                         
   0   4   3        334.67        335.14         3.90 o                         
   1   4   3       2047.90       2027.39        20.53 o                         
   2   4   3        182.76        163.95         2.13 o                         
   3   4   3         36.98         40.87         0.68 o                         
   4   4   3        392.32        403.94         3.32 o                         
   5   4   3         84.23         92.42         1.57 o                         
   6   4   3         90.92         83.46         1.73 o                         
  -6   5   3          0.47          0.39         0.38 o                         
  -5   5   3         29.02         31.12         0.93 o                         
  -4   5   3        102.24         99.12         1.63 o                         
  -3   5   3        138.10        134.29         1.32 o                         
  -2   5   3        459.89        475.62         5.34 o                         
  -1   5   3       1249.17       1288.41        12.98 o                         
   0   5   3       1346.47       1419.01        12.94 o                         
   1   5   3       1250.89       1291.41        12.96 o                         
   2   5   3        468.26        487.23         5.42 o                         
   3   5   3        136.35        132.15         1.36 o                         
   4   5   3        100.67         93.08         1.44 o                         
   5   5   3         29.39         31.06         0.96 o                         
   6   5   3          0.37          0.26         0.45 o                         
  -6   6   3          9.36          8.67         0.66 o                         
  -5   6   3        254.79        258.27         2.93 o                         
  -4   6   3        255.74        261.14         3.91 o                         
  -3   6   3       1357.38       1348.03         8.45 o                         
  -2   6   3        936.51        954.64         6.83 o                         
  -1   6   3        546.21        549.25         7.16 o                         
   0   6   3         13.02         11.48         0.62 o                         
   1   6   3        538.88        544.95         5.93 o                         
   2   6   3        938.81        956.78         5.99 o                         
   3   6   3       1363.56       1362.79         8.48 o                         
   4   6   3        256.55        261.15         3.55 o                         
   5   6   3        256.11        266.65         3.18 o                         
   6   6   3          9.59          9.09         0.63 o                         
  -6   7   3         52.39         45.71         1.31 o                         
  -5   7   3          4.08          5.15         0.52 o                         
  -4   7   3         89.89         89.16         1.82 o                         
  -3   7   3        375.59        372.64         3.22 o                         
  -2   7   3       1938.64       1990.66        12.71 o                         
  -1   7   3        362.76        355.17         4.45 o                         
   0   7   3       1019.05       1053.47        10.03 o                         
   1   7   3        359.40        359.87         5.27 o                         
   2   7   3       1937.50       1987.95        10.82 o                         
   3   7   3        370.88        372.56         2.97 o                         
   4   7   3         88.91         88.79         1.90 o                         
   5   7   3          4.04          3.94         0.59 o                         
   6   7   3         51.67         45.33         1.12 o                         
  -5   8   3        124.76        126.94         2.54 o                         
  -4   8   3        104.38        105.40         1.85 o                         
  -3   8   3         72.08         71.60         1.25 o                         
  -2   8   3         92.94         86.73         1.09 o                         
  -1   8   3        306.57        300.34         2.26 o                         
   0   8   3        192.25        195.65         1.73 o                         
   1   8   3        304.66        300.18         2.58 o                         
   2   8   3         93.38         91.76         1.16 o                         
   3   8   3         74.48         76.35         1.23 o                         
   4   8   3        102.35        104.37         1.95 o                         
   5   8   3        123.95        128.07         2.22 o                         
  -5   9   3         24.86         23.77         1.01 o                         
  -4   9   3         84.09         84.48         1.65 o                         
  -3   9   3         58.95         57.54         1.12 o                         
  -2   9   3        224.52        213.08         1.98 o                         
  -1   9   3        220.89        227.61         1.97 o                         
   0   9   3         15.70         16.11         0.43 o                         
   1   9   3        220.76        236.11         2.19 o                         
   2   9   3        220.45        210.21         2.25 o                         
   3   9   3         60.99         59.88         1.01 o                         
   4   9   3         82.58         86.42         1.78 o                         
   5   9   3         25.36         25.93         0.90 o                         
  -5  10   3         14.70         14.58         0.96 o                         
  -4  10   3         61.82         60.80         1.28 o                         
  -3  10   3         52.55         50.79         1.07 o                         
  -2  10   3          4.62          4.83         0.35 o                         
  -1  10   3        193.94        210.99         1.97 o                         
   0  10   3         96.13         98.88         1.22 o                         
   1  10   3        194.52        210.40         1.96 o                         
   2  10   3          4.84          5.23         0.42 o                         
   3  10   3         52.70         49.78         1.00 o                         
   4  10   3         61.60         62.13         1.47 o                         
   5  10   3         14.98         13.40         0.88 o                         
  -4  11   3         59.96         63.36         1.35 o                         
  -3  11   3        161.92        167.86         2.10 o                         
  -2  11   3        157.02        153.94         1.64 o                         
  -1  11   3        727.03        734.16         4.92 o                         
   0  11   3         12.76         15.89         0.56 o                         
   1  11   3        725.32        731.38         5.32 o                         
   2  11   3        159.86        159.96         2.10 o                         
   3  11   3        161.61        170.02         2.08 o                         
   4  11   3         59.64         62.50         1.47 o                         
  -4  12   3          4.19          3.34         0.44 o                         
  -3  12   3         83.84         90.15         1.58 o                         
  -2  12   3        323.69        325.26         2.92 o                         
  -1  12   3        622.82        633.16         4.89 o                         
   0  12   3        576.76        577.52         5.06 o                         
   1  12   3        622.33        641.45         4.88 o                         
   2  12   3        324.90        322.90         3.25 o                         
   3  12   3         85.92         92.60         1.32 o                         
   4  12   3          4.01          2.83         0.39 o                         
  -4  13   3         22.77         22.99         1.64 o                         
  -3  13   3         48.79         45.81         0.98 o                         
  -2  13   3         46.11         42.52         1.01 o                         
  -1  13   3         23.94         23.96         0.77 o                         
   0  13   3        445.45        468.99         4.67 o                         
   1  13   3         24.50         24.25         0.72 o                         
   2  13   3         45.89         43.10         1.02 o                         
   3  13   3         49.70         47.12         0.98 o                         
  -3  14   3          5.37          5.84         0.47 o                         
  -2  14   3         45.95         46.82         0.97 o                         
  -1  14   3         24.63         26.98         0.76 o                         
   0  14   3          8.34          8.25         0.52 o                         
   1  14   3         25.22         27.64         0.81 o                         
   2  14   3         43.88         42.49         0.89 o                         
   3  14   3          5.47          5.54         0.43 o                         
  -2  15   3          5.47          4.79         0.43 o                         
  -1  15   3         26.87         24.60         0.69 o                         
   0  15   3          8.73          5.97         0.50 o                         
   1  15   3         25.86         23.86         0.79 o                         
   2  15   3          5.44          4.37         0.39 o                         
  -1  16   3         18.11         16.08         1.06 o                         
   0  16   3         19.63         18.65         0.92 o                         
   1  16   3         17.84         13.93         1.45 o                         
   0   0   4        751.85        647.20        11.43 o                         
   1   0   4        959.52        920.18        11.09 o                         
   2   0   4        429.68        381.76         7.31 o                         
   3   0   4        293.17        312.17         3.72 o                         
   4   0   4        302.63        308.08         2.67 o                         
   5   0   4        104.19        108.98         1.78 o                         
   6   0   4          0.24         -0.05         0.35 o                         
  -6   1   4        133.15        134.05         1.67 o                         
  -5   1   4         85.42         85.94         1.76 o                         
  -4   1   4        143.45        138.65         1.54 o                         
  -3   1   4         87.38         84.76         1.63 o                         
  -2   1   4       2236.79       2198.93        23.35 o                         
  -1   1   4      10190.92      10282.14       105.49 o                         
   0   1   4       4032.33       3680.26        59.72 o                         
   1   1   4      10190.01      10631.73        95.39 o                         
   2   1   4       2233.00       2216.93        21.11 o                         
   3   1   4         85.56         80.29         1.29 o                         
   4   1   4        142.88        139.66         1.84 o                         
   5   1   4         85.54         86.79         1.36 o                         
   6   1   4        135.51        139.97         1.93 o                         
  -6   2   4         14.74         13.11         0.53 o                         
  -5   2   4        262.52        257.07         2.67 o                         
  -4   2   4        199.85        208.41         2.13 o                         
  -3   2   4         12.97         14.10         0.54 o                         
  -2   2   4       1285.54       1243.40        11.43 o                         
  -1   2   4       2753.29       2754.99        30.81 o                         
   0   2   4       5622.19       5723.27        61.18 o                         
   1   2   4       2761.86       2782.67        31.12 o                         
   2   2   4       1286.69       1265.56         9.91 o                         
   3   2   4         13.86         15.91         0.56 o                         
   4   2   4        200.32        208.05         2.02 o                         
   5   2   4        264.69        260.97         2.78 o                         
   6   2   4         14.48         13.81         0.63 o                         
  -6   3   4         23.65         24.51         0.83 o                         
  -5   3   4        411.60        419.62         4.71 o                         
  -4   3   4        126.93        128.49         1.61 o                         
  -3   3   4        849.81        883.50         6.16 o                         
  -2   3   4        754.31        759.60         6.02 o                         
  -1   3   4       2743.36       2727.93        22.04 o                         
   0   3   4        150.29        169.78         2.73 o                         
   1   3   4       2750.48       2728.49        23.56 o                         
   2   3   4        762.48        783.75         7.45 o                         
   3   3   4        854.21        887.89         5.80 o                         
   4   3   4        127.63        127.39         1.49 o                         
   5   3   4        410.71        418.29         4.11 o                         
   6   3   4         23.18         25.03         0.88 o                         
  -6   4   4         26.69         26.95         0.81 o                         
  -5   4   4        316.34        340.15         4.29 o                         
  -4   4   4         72.60         70.80         1.26 o                         
  -3   4   4        142.78        147.01         1.42 o                         
  -2   4   4         95.96        100.93         1.67 o                         
  -1   4   4       2968.94       3023.18        26.29 o                         
   0   4   4       2383.11       2461.54        22.07 o                         
   1   4   4       2968.49       3050.10        28.83 o                         
   2   4   4         90.99         96.12         1.57 o                         
   3   4   4        146.47        151.46         1.55 o                         
   4   4   4         74.89         73.22         1.20 o                         
   5   4   4        314.76        335.43         3.89 o                         
   6   4   4         26.44         26.47         1.49 o                         
  -6   5   4         39.11         35.06         0.96 o                         
  -5   5   4         64.68         63.27         1.33 o                         
  -4   5   4        157.03        154.93         2.12 o                         
  -3   5   4         78.85         73.09         1.00 o                         
  -2   5   4        234.74        249.28         3.78 o                         
  -1   5   4        407.99        396.40         4.07 o                         
   0   5   4        569.80        536.74         6.86 o                         
   1   5   4        412.26        413.27         4.95 o                         
   2   5   4        235.05        245.36         3.55 o                         
   3   5   4         78.56         73.54         0.99 o                         
   4   5   4        159.22        157.18         1.87 o                         
   5   5   4         65.82         65.86         1.40 o                         
   6   5   4         38.34         36.87         1.29 o                         
  -6   6   4         43.67         37.46         1.06 o                         
  -5   6   4        151.81        157.72         2.33 o                         
  -4   6   4        127.21        127.80         1.84 o                         
  -3   6   4        222.07        222.45         2.21 o                         
  -2   6   4         65.52         61.49         0.97 o                         
  -1   6   4        420.74        408.29         5.74 o                         
   0   6   4        998.93       1001.00         9.92 o                         
   1   6   4        421.22        415.97         4.78 o                         
   2   6   4         67.85         67.14         0.99 o                         
   3   6   4        221.07        221.40         2.22 o                         
   4   6   4        129.35        133.36         1.72 o                         
   5   6   4        150.33        155.82         2.38 o                         
   6   6   4         42.59         39.50         1.24 o                         
  -6   7   4         67.92         58.69         2.70 o                         
  -5   7   4        102.49        103.04         2.01 o                         
  -4   7   4        356.00        362.43         5.65 o                         
  -3   7   4        302.19        299.86         2.77 o                         
  -2   7   4         33.06         27.60         0.67 o                         
  -1   7   4        801.30        775.64         6.32 o                         
   0   7   4        971.55        981.16         9.20 o                         
   1   7   4        798.32        769.69         5.66 o                         
   2   7   4         33.09         26.41         0.62 o                         
   3   7   4        301.46        308.45         2.86 o                         
   4   7   4        355.77        377.46         3.75 o                         
   5   7   4        101.09        100.47         1.80 o                         
   6   7   4         68.11         60.85         1.95 o                         
  -5   8   4          4.42          3.95         0.47 o                         
  -4   8   4        122.88        124.17         2.07 o                         
  -3   8   4        253.67        260.72         3.51 o                         
  -2   8   4         28.26         28.58         0.73 o                         
  -1   8   4        138.71        148.93         1.46 o                         
   0   8   4         22.49         21.47         0.49 o                         
   1   8   4        139.18        150.44         1.59 o                         
   2   8   4         28.74         29.50         0.67 o                         
   3   8   4        256.30        263.04         2.59 o                         
   4   8   4        123.77        125.28         2.29 o                         
   5   8   4          4.64          5.15         0.52 o                         
  -5   9   4         29.75         29.87         1.06 o                         
  -4   9   4        562.32        592.85         7.54 o                         
  -3   9   4        112.60        113.35         1.69 o                         
  -2   9   4        100.67        100.04         1.33 o                         
  -1   9   4        521.79        506.56         3.56 o                         
   0   9   4        282.55        289.21         2.25 o                         
   1   9   4        519.39        502.60         3.77 o                         
   2   9   4        100.04         95.52         1.25 o                         
   3   9   4        111.33        113.32         1.52 o                         
   4   9   4        557.18        592.39         6.01 o                         
   5   9   4         30.50         31.68         0.90 o                         
  -5  10   4         29.83         29.23         1.08 o                         
  -4  10   4         54.69         56.07         1.32 o                         
  -3  10   4        165.05        161.59         1.99 o                         
  -2  10   4         49.32         44.18         0.93 o                         
  -1  10   4        207.86        211.39         1.86 o                         
   0  10   4         53.92         53.04         0.97 o                         
   1  10   4        207.36        210.72         1.99 o                         
   2  10   4         48.75         43.61         0.88 o                         
   3  10   4        166.55        164.06         1.94 o                         
   4  10   4         54.89         53.73         1.34 o                         
   5  10   4         29.90         27.59         1.20 o                         
  -4  11   4         24.67         22.43         0.74 o                         
  -3  11   4         90.78         91.15         1.51 o                         
  -2  11   4        168.20        169.66         1.97 o                         
  -1  11   4        115.31        113.92         1.36 o                         
   0  11   4       1063.57       1077.41         7.78 o                         
   1  11   4        112.59        110.57         1.67 o                         
   2  11   4        168.16        168.47         1.91 o                         
   3  11   4         89.81         90.06         1.47 o                         
   4  11   4         24.13         24.42         0.77 o                         
  -4  12   4         17.95         17.18         0.89 o                         
  -3  12   4         48.54         45.64         0.91 o                         
  -2  12   4         19.73         20.33         0.64 o                         
  -1  12   4         25.06         23.48         0.71 o                         
   0  12   4        634.00        625.44         5.41 o                         
   1  12   4         25.60         25.52         0.92 o                         
   2  12   4         19.33         20.50         0.65 o                         
   3  12   4         49.41         48.84         1.02 o                         
   4  12   4         18.09         15.53         0.61 o                         
  -3  13   4         42.82         42.48         1.04 o                         
  -2  13   4         39.71         38.30         1.01 o                         
  -1  13   4         86.93         87.24         1.35 o                         
   0  13   4         16.34         18.73         0.62 o                         
   1  13   4         86.29         86.41         1.33 o                         
   2  13   4         40.08         38.93         0.92 o                         
   3  13   4         43.40         42.93         1.25 o                         
  -3  14   4         14.45         14.50         0.75 o                         
  -2  14   4         98.43         96.87         1.51 o                         
  -1  14   4          0.29          0.73         0.34 o                         
   0  14   4         42.17         45.28         1.00 o                         
   1  14   4          0.34          0.79         0.32 o                         
   2  14   4         98.29         98.99         1.57 o                         
   3  14   4         14.02         13.37         0.71 o                         
  -2  15   4          2.72          1.87         0.37 o                         
  -1  15   4         21.01         19.92         0.65 o                         
   0  15   4          2.67          2.41         0.39 o                         
   1  15   4         20.69         20.85         0.84 o                         
   2  15   4          2.51          1.88         0.44 o                         
   0  16   4         10.83         10.08         1.21 o                         
   1   0   5       2349.35       2316.87        19.34 o                         
   2   0   5         11.70          8.70         0.61 o                         
   3   0   5        512.38        498.43         4.50 o                         
   4   0   5          6.90          4.83         0.41 o                         
   5   0   5        251.12        250.98         2.92 o                         
   6   0   5         61.83         62.41         1.37 o                         
  -6   1   5         51.47         52.22         1.34 o                         
  -5   1   5         82.72         82.73         1.39 o                         
  -4   1   5        376.87        378.36         3.30 o                         
  -3   1   5         47.14         45.24         0.89 o                         
  -2   1   5        348.70        344.26         4.35 o                         
  -1   1   5       2401.70       2316.03        21.81 o                         
   0   1   5       2239.60       2212.73        26.31 o                         
   1   1   5       2405.12       2317.57        19.43 o                         
   2   1   5        345.55        337.52         4.55 o                         
   3   1   5         47.36         45.96         0.88 o                         
   4   1   5        373.59        374.82         3.22 o                         
   5   1   5         83.05         85.11         1.30 o                         
   6   1   5         51.25         49.29         1.14 o                         
  -6   2   5          8.79          7.93         0.48 o                         
  -5   2   5        229.67        228.15         3.14 o                         
  -4   2   5        460.04        460.10         3.85 o                         
  -3   2   5       1268.92       1315.48         9.08 o                         
  -2   2   5        250.02        246.14         3.06 o                         
  -1   2   5         36.67         36.14         0.94 o                         
   0   2   5        645.67        630.56         7.76 o                         
   1   2   5         34.91         35.20         0.98 o                         
   2   2   5        255.03        260.42         2.75 o                         
   3   2   5       1272.56       1323.83         8.84 o                         
   4   2   5        458.74        455.51         3.70 o                         
   5   2   5        228.72        235.52         2.52 o                         
   6   2   5          8.52          7.42         0.53 o                         
  -6   3   5         13.15         14.38         0.66 o                         
  -5   3   5         96.05         95.61         1.65 o                         
  -4   3   5         12.99         14.00         0.53 o                         
  -3   3   5        330.85        315.00         2.57 o                         
  -2   3   5        458.91        439.85         4.27 o                         
  -1   3   5       1053.96       1042.53        10.82 o                         
   0   3   5        177.44        168.74         2.66 o                         
   1   3   5       1055.73       1052.02        11.99 o                         
   2   3   5        463.01        454.68         4.52 o                         
   3   3   5        333.88        317.73         2.63 o                         
   4   3   5         12.88         13.88         0.55 o                         
   5   3   5         98.38         96.74         1.65 o                         
   6   3   5         13.12         14.73         0.84 o                         
  -6   4   5         31.13         32.20         1.45 o                         
  -5   4   5        250.72        255.03         3.59 o                         
  -4   4   5         24.18         23.33         0.88 o                         
  -3   4   5        245.38        251.56         2.22 o                         
  -2   4   5        282.78        284.45         3.34 o                         
  -1   4   5        738.49        763.91         8.07 o                         
   0   4   5       4791.47       4950.36        56.80 o                         
   1   4   5        746.32        774.30         8.56 o                         
   2   4   5        287.30        291.42         3.52 o                         
   3   4   5        242.95        246.67         2.12 o                         
   4   4   5         23.21         21.38         0.70 o                         
   5   4   5        251.59        259.77         2.97 o                         
   6   4   5         29.35         28.99         1.48 o                         
  -6   5   5         49.75         49.47         1.27 o                         
  -5   5   5        161.16        163.29         2.75 o                         
  -4   5   5        160.61        156.84         2.05 o                         
  -3   5   5         83.48         78.18         1.06 o                         
  -2   5   5       1315.90       1301.85         9.18 o                         
  -1   5   5        183.25        185.29         3.39 o                         
   0   5   5         14.67         16.95         0.71 o                         
   1   5   5        181.96        192.67         3.26 o                         
   2   5   5       1308.72       1283.15         8.57 o                         
   3   5   5         82.63         77.60         1.17 o                         
   4   5   5        157.23        151.35         1.99 o                         
   5   5   5        160.26        161.90         2.27 o                         
   6   5   5         50.07         52.29         1.33 o                         
  -6   6   5         34.15         34.72         1.45 o                         
  -5   6   5         38.85         40.74         1.19 o                         
  -4   6   5         85.22         86.14         1.46 o                         
  -3   6   5        213.50        209.10         2.18 o                         
  -2   6   5        429.84        416.31         3.55 o                         
  -1   6   5       2144.21       2193.22        24.30 o                         
   0   6   5          3.76          6.18         0.44 o                         
   1   6   5       2147.01       2236.65        22.12 o                         
   2   6   5        425.41        409.73         2.96 o                         
   3   6   5        213.86        214.82         2.68 o                         
   4   6   5         85.35         89.83         1.48 o                         
   5   6   5         40.01         41.84         1.17 o                         
   6   6   5         34.19         33.45         1.02 o                         
  -5   7   5          7.14          6.74         0.54 o                         
  -4   7   5         79.77         76.10         1.56 o                         
  -3   7   5         49.45         48.25         0.92 o                         
  -2   7   5         50.63         51.52         0.91 o                         
  -1   7   5        151.10        159.30         1.70 o                         
   0   7   5        714.97        725.27         5.74 o                         
   1   7   5        153.96        163.97         1.68 o                         
   2   7   5         52.63         52.18         0.85 o                         
   3   7   5         49.94         50.80         1.05 o                         
   4   7   5         78.88         75.53         1.41 o                         
   5   7   5          6.85          5.91         0.53 o                         
  -5   8   5         10.14          9.72         0.61 o                         
  -4   8   5          2.04          2.03         0.49 o                         
  -3   8   5         85.95         86.54         1.34 o                         
  -2   8   5        111.77        111.52         1.61 o                         
  -1   8   5         18.05         18.22         0.54 o                         
   0   8   5        187.10        196.83         1.91 o                         
   1   8   5         18.76         18.13         0.54 o                         
   2   8   5        111.90        111.32         1.49 o                         
   3   8   5         86.18         83.01         1.29 o                         
   4   8   5          2.01          2.29         0.51 o                         
   5   8   5          9.74          9.44         0.55 o                         
  -5   9   5         21.10         18.23         0.73 o                         
  -4   9   5        119.50        120.48         1.99 o                         
  -3   9   5        154.65        153.32         1.94 o                         
  -2   9   5         33.07         34.96         0.83 o                         
  -1   9   5        759.13        752.78         5.17 o                         
   0   9   5       3410.00       3557.99        21.33 o                         
   1   9   5        760.90        753.56         5.31 o                         
   2   9   5         33.52         32.98         0.75 o                         
   3   9   5        153.66        146.06         1.66 o                         
   4   9   5        116.30        117.14         1.87 o                         
   5   9   5         20.41         18.88         0.75 o                         
  -5  10   5          4.86          4.15         0.47 o                         
  -4  10   5          6.70          5.27         0.52 o                         
  -3  10   5         21.20         22.57         0.84 o                         
  -2  10   5        298.49        304.22         4.56 o                         
  -1  10   5        202.05        200.13         2.39 o                         
   0  10   5         29.00         27.33         0.68 o                         
   1  10   5        202.52        200.74         2.34 o                         
   2  10   5        299.73        299.35         2.68 o                         
   3  10   5         21.41         23.30         0.71 o                         
   4  10   5          7.11          4.86         0.53 o                         
   5  10   5          4.72          3.88         0.58 o                         
  -4  11   5         17.25         17.11         0.79 o                         
  -3  11   5        191.87        199.29         2.26 o                         
  -2  11   5        234.61        238.54         2.74 o                         
  -1  11   5        173.94        178.55         1.90 o                         
   0  11   5        372.36        358.65         3.27 o                         
   1  11   5        176.70        174.95         2.00 o                         
   2  11   5        238.93        240.75         2.58 o                         
   3  11   5        193.56        198.90         2.37 o                         
   4  11   5         17.81         17.50         0.73 o                         
  -4  12   5         16.49         16.19         0.92 o                         
  -3  12   5         13.44         13.31         0.50 o                         
  -2  12   5         84.75         89.62         1.41 o                         
  -1  12   5        180.69        178.81         2.11 o                         
   0  12   5        105.97         92.33         1.46 o                         
   1  12   5        177.31        171.40         2.70 o                         
   2  12   5         85.61         93.43         1.71 o                         
   3  12   5         13.60         12.83         0.51 o                         
   4  12   5         16.02         14.29         0.60 o                         
  -3  13   5         43.88         42.35         1.07 o                         
  -2  13   5         12.76         11.67         0.57 o                         
  -1  13   5        130.05        133.64         1.87 o                         
   0  13   5         41.23         37.40         1.22 o                         
   1  13   5        129.91        134.63         1.75 o                         
   2  13   5         12.87         12.45         0.56 o                         
   3  13   5         43.91         37.36         1.06 o                         
  -3  14   5         24.52         22.44         0.92 o                         
  -2  14   5         35.60         34.29         0.91 o                         
  -1  14   5        130.99        129.51         1.92 o                         
   0  14   5         51.30         46.97         0.94 o                         
   1  14   5        134.84        130.95         3.31 o                         
   2  14   5         35.97         31.73         2.19 o                         
   3  14   5         25.03         23.94         2.96 o                         
  -2  15   5         31.08         29.19         1.42 o                         
  -1  15   5         14.12         13.74         0.64 o                         
   0  15   5         82.07         79.29         2.29 o                         
   1  15   5         14.45         16.07         0.68 o                         
   2  15   5         31.43         28.86         1.19 o                         
   0   0   6       1370.07       1287.25        15.99 o                         
   1   0   6       3400.97       3348.96        44.06 o                         
   2   0   6        732.96        730.50         9.03 o                         
   3   0   6          0.48          0.63         0.32 o                         
   4   0   6          1.28          1.94         0.36 o                         
   5   0   6         30.30         28.82         0.70 o                         
   6   0   6         14.14         13.76         0.70 o                         
  -6   1   6          6.88          6.97         0.67 o                         
  -5   1   6         35.52         31.58         0.83 o                         
  -4   1   6        314.49        303.64         2.57 o                         
  -3   1   6        524.42        518.77         4.54 o                         
  -2   1   6        661.93        632.61         8.06 o                         
  -1   1   6         68.79         71.15         1.24 o                         
   0   1   6        393.08        352.99         3.71 o                         
   1   1   6         69.01         71.92         1.26 o                         
   2   1   6        669.14        655.68         6.76 o                         
   3   1   6        521.59        521.56         4.72 o                         
   4   1   6        316.05        304.56         2.67 o                         
   5   1   6         35.09         31.92         0.79 o                         
   6   1   6          6.39          6.39         0.53 o                         
  -6   2   6         12.82         11.51         0.75 o                         
  -5   2   6         20.90         21.93         0.74 o                         
  -4   2   6         64.06         63.18         1.21 o                         
  -3   2   6         47.93         48.32         1.10 o                         
  -2   2   6        503.71        486.03         5.47 o                         
  -1   2   6        755.85        733.06         7.15 o                         
   0   2   6        776.78        779.35         8.02 o                         
   1   2   6        753.65        734.36         6.64 o                         
   2   2   6        498.89        490.37         5.31 o                         
   3   2   6         47.53         46.80         0.94 o                         
   4   2   6         64.26         64.51         1.06 o                         
   5   2   6         21.07         22.25         0.67 o                         
   6   2   6         13.05         13.12         0.72 o                         
  -6   3   6         72.80         65.69         1.58 o                         
  -5   3   6         57.27         56.64         1.20 o                         
  -4   3   6         22.29         22.94         0.71 o                         
  -3   3   6         27.89         27.08         0.64 o                         
  -2   3   6        968.66        964.28         9.64 o                         
  -1   3   6        513.07        508.10         5.31 o                         
   0   3   6         57.88         52.47         1.00 o                         
   1   3   6        508.04        492.84         5.26 o                         
   2   3   6        965.97        995.42         9.71 o                         
   3   3   6         26.97         27.39         0.75 o                         
   4   3   6         21.47         21.20         0.69 o                         
   5   3   6         56.68         56.10         1.05 o                         
   6   3   6         72.88         69.88         1.57 o                         
  -6   4   6         45.06         37.68         1.13 o                         
  -5   4   6         31.60         30.32         0.97 o                         
  -4   4   6        121.20        126.26         1.88 o                         
  -3   4   6        802.32        808.42         5.65 o                         
  -2   4   6       2179.15       2185.77        14.99 o                         
  -1   4   6        597.06        585.11         6.43 o                         
   0   4   6         50.29         51.41         1.04 o                         
   1   4   6        601.10        583.47         7.30 o                         
   2   4   6       2184.78       2215.56        13.96 o                         
   3   4   6        802.95        795.74         6.00 o                         
   4   4   6        122.60        130.06         1.72 o                         
   5   4   6         32.79         32.30         0.90 o                         
   6   4   6         45.45         44.22         1.44 o                         
  -6   5   6          8.78          7.29         0.48 o                         
  -5   5   6         33.06         32.71         1.21 o                         
  -4   5   6        125.26        121.67         2.02 o                         
  -3   5   6        409.98        413.78         3.64 o                         
  -2   5   6        589.26        602.17         5.02 o                         
  -1   5   6        407.95        395.96         4.64 o                         
   0   5   6        326.62        299.88         3.63 o                         
   1   5   6        399.09        403.95         5.76 o                         
   2   5   6        590.51        604.20         4.38 o                         
   3   5   6        408.06        411.30         3.28 o                         
   4   5   6        126.24        122.58         2.06 o                         
   5   5   6         33.24         33.53         1.04 o                         
   6   5   6          8.72          8.05         0.62 o                         
  -5   6   6        122.11        126.61         2.43 o                         
  -4   6   6       1000.69       1021.75        10.52 o                         
  -3   6   6        339.48        348.69         3.11 o                         
  -2   6   6        207.76        217.59         2.10 o                         
  -1   6   6        206.60        203.95         2.13 o                         
   0   6   6        141.35        132.39         2.07 o                         
   1   6   6        203.64        204.76         2.20 o                         
   2   6   6        206.06        212.97         2.01 o                         
   3   6   6        340.32        348.52         3.34 o                         
   4   6   6        998.29       1032.29         8.27 o                         
   5   6   6        122.83        128.26         1.91 o                         
  -5   7   6         91.70         94.32         1.82 o                         
  -4   7   6         65.27         66.65         2.07 o                         
  -3   7   6         88.44         86.56         1.41 o                         
  -2   7   6          1.59          2.03         0.34 o                         
  -1   7   6        229.89        223.11         2.20 o                         
   0   7   6          0.01          0.26         0.24 o                         
   1   7   6        231.81        224.79         2.11 o                         
   2   7   6          1.56          2.06         0.33 o                         
   3   7   6         90.69         90.23         1.35 o                         
   4   7   6         64.52         67.07         1.38 o                         
   5   7   6         91.63         97.67         1.55 o                         
  -5   8   6         63.14         64.34         1.46 o                         
  -4   8   6         62.42         61.97         1.38 o                         
  -3   8   6        518.26        520.06         4.61 o                         
  -2   8   6        108.18        110.01         1.73 o                         
  -1   8   6         73.10         72.49         1.53 o                         
   0   8   6          0.11          0.66         0.26 o                         
   1   8   6         72.69         73.21         1.06 o                         
   2   8   6        109.70        113.71         1.63 o                         
   3   8   6        515.38        515.28         4.71 o                         
   4   8   6         62.51         63.89         1.46 o                         
   5   8   6         63.19         63.55         1.52 o                         
  -5   9   6         11.32         11.27         0.64 o                         
  -4   9   6          4.57          4.85         0.48 o                         
  -3   9   6        324.32        325.53         3.17 o                         
  -2   9   6        104.58         98.47         1.55 o                         
  -1   9   6         42.40         44.51         0.82 o                         
   0   9   6         30.35         28.42         0.67 o                         
   1   9   6         43.69         44.59         0.94 o                         
   2   9   6        104.24         97.51         1.70 o                         
   3   9   6        321.99        321.22         3.58 o                         
   4   9   6          4.87          4.92         0.53 o                         
   5   9   6         11.59         10.96         0.64 o                         
  -4  10   6         43.32         46.44         1.21 o                         
  -3  10   6        234.20        243.64         2.88 o                         
  -2  10   6        113.19        114.87         1.53 o                         
  -1  10   6         26.40         27.03         0.67 o                         
   0  10   6          5.71          6.94         0.43 o                         
   1  10   6         27.16         27.30         0.72 o                         
   2  10   6        114.44        115.32         1.51 o                         
   3  10   6        235.86        248.34         2.55 o                         
   4  10   6         43.27         46.93         1.21 o                         
  -4  11   6         38.57         36.12         1.14 o                         
  -3  11   6         43.46         44.40         1.02 o                         
  -2  11   6         32.69         33.57         0.81 o                         
  -1  11   6        305.75        312.61         3.51 o                         
   0  11   6         92.24         91.41         1.43 o                         
   1  11   6        310.37        311.74         3.68 o                         
   2  11   6         32.85         34.26         0.85 o                         
   3  11   6         43.83         46.09         0.98 o                         
   4  11   6         38.67         34.36         1.08 o                         
  -4  12   6         16.58         13.86         0.78 o                         
  -3  12   6         67.22         65.29         1.24 o                         
  -2  12   6        173.29        179.31         2.42 o                         
  -1  12   6        102.70        100.60         1.45 o                         
   0  12   6         60.51         63.75         1.26 o                         
   1  12   6        103.69        104.94         1.86 o                         
   2  12   6        171.62        177.81         3.10 o                         
   3  12   6         66.02         65.01         1.43 o                         
   4  12   6         15.79         11.81         1.10 o                         
  -3  13   6         26.63         27.58         1.00 o                         
  -2  13   6         31.53         27.67         0.82 o                         
  -1  13   6        135.63        136.38         1.81 o                         
   0  13   6         68.86         75.87         1.28 o                         
   1  13   6        134.42        136.82         1.89 o                         
   2  13   6         31.69         28.20         0.80 o                         
   3  13   6         27.19         28.30         0.85 o                         
  -2  14   6         58.58         59.27         2.67 o                         
  -1  14   6          7.95          8.04         0.51 o                         
   0  14   6        113.32        116.31         1.83 o                         
   1  14   6          7.57          8.37         0.54 o                         
   2  14   6         61.12         71.38         1.63 o                         
  -1  15   6          4.73          4.46         0.41 o                         
   0  15   6          5.24          4.98         0.52 o                         
   1  15   6          4.86          5.42         0.63 o                         
   1   0   7        153.53        146.66         1.95 o                         
   2   0   7       2036.03       2039.60        22.98 o                         
   3   0   7         19.99         22.59         0.71 o                         
   4   0   7        117.76        124.05         1.63 o                         
   5   0   7        239.44        250.62         2.88 o                         
   6   0   7          6.57          5.08         0.50 o                         
  -6   1   7         70.61         72.67         2.34 o                         
  -5   1   7          0.53          0.47         0.36 o                         
  -4   1   7         39.89         39.89         0.89 o                         
  -3   1   7        180.85        182.69         2.10 o                         
  -2   1   7        970.46        983.61         9.30 o                         
  -1   1   7       1465.83       1465.94        12.92 o                         
   0   1   7         11.52         12.39         0.55 o                         
   1   1   7       1471.39       1474.58        13.55 o                         
   2   1   7        968.40        980.68         8.70 o                         
   3   1   7        183.32        188.84         2.63 o                         
   4   1   7         39.80         41.05         0.93 o                         
   5   1   7          0.57          0.05         0.37 o                         
   6   1   7         69.62         72.14         2.14 o                         
  -6   2   7         37.07         34.85         1.15 o                         
  -5   2   7          2.96          4.22         0.43 o                         
  -4   2   7        377.39        370.27         3.36 o                         
  -3   2   7        352.89        342.11         2.84 o                         
  -2   2   7        314.57        320.94         3.48 o                         
  -1   2   7         83.92         87.21         1.98 o                         
   0   2   7          0.29          1.09         0.37 o                         
   1   2   7         83.28         82.77         1.41 o                         
   2   2   7        310.22        314.85         2.77 o                         
   3   2   7        351.13        351.47         3.59 o                         
   4   2   7        378.74        375.33         3.58 o                         
   5   2   7          2.64          4.07         0.43 o                         
   6   2   7         38.34         33.64         1.32 o                         
  -6   3   7          7.44          8.29         0.65 o                         
  -5   3   7         19.99         19.27         0.86 o                         
  -4   3   7         16.10         12.73         0.54 o                         
  -3   3   7         60.78         61.19         1.04 o                         
  -2   3   7        855.55        856.01         6.65 o                         
  -1   3   7        940.39        958.66         9.75 o                         
   0   3   7         30.95         25.70         0.76 o                         
   1   3   7        947.36        949.47        12.15 o                         
   2   3   7        859.58        864.57         5.69 o                         
   3   3   7         59.93         60.07         1.13 o                         
   4   3   7         15.42         13.04         0.66 o                         
   5   3   7         19.28         19.22         0.74 o                         
   6   3   7          7.57          7.46         0.52 o                         
  -6   4   7         16.36         13.82         0.82 o                         
  -5   4   7         14.99         13.55         0.74 o                         
  -4   4   7        396.76        400.51         4.63 o                         
  -3   4   7        237.78        235.04         2.32 o                         
  -2   4   7        250.16        254.05         2.18 o                         
  -1   4   7       1541.93       1522.57        13.59 o                         
   0   4   7        143.49        147.59         3.13 o                         
   1   4   7       1548.19       1563.45        15.41 o                         
   2   4   7        253.06        255.51         2.23 o                         
   3   4   7        238.68        226.73         2.59 o                         
   4   4   7        399.25        412.89         5.64 o                         
   5   4   7         15.16         12.95         0.59 o                         
   6   4   7         16.60         16.04         1.09 o                         
  -5   5   7         27.43         28.27         0.99 o                         
  -4   5   7        192.29        193.56         2.83 o                         
  -3   5   7       1291.66       1326.51         9.85 o                         
  -2   5   7        126.94        129.88         1.78 o                         
  -1   5   7        479.12        487.17         4.13 o                         
   0   5   7         49.20         49.19         1.02 o                         
   1   5   7        475.92        492.23         4.05 o                         
   2   5   7        126.57        132.49         1.84 o                         
   3   5   7       1293.12       1321.12         8.80 o                         
   4   5   7        192.81        200.59         2.95 o                         
   5   5   7         27.86         29.85         0.86 o                         
  -5   6   7          4.19          3.31         0.48 o                         
  -4   6   7         18.75         18.18         0.76 o                         
  -3   6   7        262.67        256.59         2.72 o                         
  -2   6   7        125.84        121.97         1.50 o                         
  -1   6   7          2.70          3.75         0.32 o                         
   0   6   7       1393.57       1424.67        11.66 o                         
   1   6   7          2.91          3.67         0.33 o                         
   2   6   7        125.36        121.35         1.59 o                         
   3   6   7        258.93        259.08         2.68 o                         
   4   6   7         18.38         19.21         0.90 o                         
   5   6   7          3.99          3.78         0.45 o                         
  -5   7   7         35.87         36.68         1.07 o                         
  -4   7   7         16.91         16.33         0.72 o                         
  -3   7   7        247.56        256.90         2.85 o                         
  -2   7   7        140.19        140.95         1.79 o                         
  -1   7   7        112.98        120.30         1.64 o                         
   0   7   7        127.31        117.65         1.50 o                         
   1   7   7        113.01        119.74         1.62 o                         
   2   7   7        138.79        136.47         1.94 o                         
   3   7   7        246.36        258.49         2.71 o                         
   4   7   7         17.12         17.15         0.72 o                         
   5   7   7         34.81         36.75         0.98 o                         
  -5   8   7         35.31         33.89         1.09 o                         
  -4   8   7         50.71         47.38         1.28 o                         
  -3   8   7         77.07         82.34         1.43 o                         
  -2   8   7        365.02        372.35         4.15 o                         
  -1   8   7        446.94        449.57         5.46 o                         
   0   8   7        190.34        181.34         2.13 o                         
   1   8   7        444.34        447.29         3.92 o                         
   2   8   7        364.88        368.37         3.49 o                         
   3   8   7         75.89         82.10         1.35 o                         
   4   8   7         49.86         46.70         1.22 o                         
   5   8   7         34.95         32.69         1.09 o                         
  -5   9   7         20.93         18.73         1.06 o                         
  -4   9   7         33.50         33.30         1.24 o                         
  -3   9   7          3.47          4.15         0.51 o                         
  -2   9   7        563.25        569.71         6.92 o                         
  -1   9   7         18.88         20.48         0.63 o                         
   0   9   7        124.60        119.22         1.67 o                         
   1   9   7         19.15         21.82         0.73 o                         
   2   9   7        558.29        559.25         5.54 o                         
   3   9   7          3.70          3.71         0.40 o                         
   4   9   7         33.98         34.38         1.10 o                         
   5   9   7         21.70         18.45         0.77 o                         
  -4  10   7         57.49         61.51         1.39 o                         
  -3  10   7         10.39         12.87         0.61 o                         
  -2  10   7        598.26        615.10         5.39 o                         
  -1  10   7         27.26         26.44         0.82 o                         
   0  10   7        341.00        332.72         3.33 o                         
   1  10   7         28.00         27.53         0.82 o                         
   2  10   7        597.02        619.80         6.12 o                         
   3  10   7         11.13         13.04         0.61 o                         
   4  10   7         56.39         60.16         1.79 o                         
  -4  11   7         55.54         52.98         1.37 o                         
  -3  11   7        127.04        132.94         2.03 o                         
  -2  11   7         10.77         10.33         0.55 o                         
  -1  11   7        278.85        271.63         2.74 o                         
   0  11   7        195.05        197.67         2.31 o                         
   1  11   7        280.58        275.29         2.87 o                         
   2  11   7         10.90          9.57         0.64 o                         
   3  11   7        125.88        130.04         2.07 o                         
   4  11   7         56.45         53.78         1.33 o                         
  -3  12   7         12.78         13.48         0.64 o                         
  -2  12   7         86.14         90.00         1.49 o                         
  -1  12   7         58.95         58.14         1.29 o                         
   0  12   7          0.22          0.37         0.34 o                         
   1  12   7         59.32         60.18         1.34 o                         
   2  12   7         87.44         87.70         1.54 o                         
   3  12   7         13.19         14.41         0.71 o                         
  -3  13   7         38.00         35.12         1.74 o                         
  -2  13   7         52.85         54.92         1.28 o                         
  -1  13   7         65.77         65.48         1.30 o                         
   0  13   7        281.23        284.43         3.14 o                         
   1  13   7         64.73         62.74         1.28 o                         
   2  13   7         54.68         57.95         1.13 o                         
   3  13   7         38.34         36.94         0.95 o                         
  -2  14   7         14.97         13.63         0.67 o                         
  -1  14   7          9.44          9.04         0.56 o                         
   0  14   7        201.84        219.78         2.83 o                         
   1  14   7         10.45         10.42         0.76 o                         
   2  14   7         14.66         13.44         0.72 o                         
  -1  15   7         93.77         82.10         3.63 o                         
   0  15   7         77.49         73.98         4.63 o                         
   1  15   7         91.52         86.27         3.77 o                         
   0   0   8          0.50          0.83         0.46 o                         
   1   0   8        171.48        149.79         3.27 o                         
   2   0   8        739.69        712.65         5.81 o                         
   3   0   8          0.02          0.26         0.37 o                         
   4   0   8         54.46         57.20         1.13 o                         
   5   0   8        220.89        232.76         2.49 o                         
   6   0   8         10.01          7.32         0.53 o                         
  -6   1   8         88.70         87.21         1.56 o                         
  -5   1   8         92.12         91.04         1.39 o                         
  -4   1   8          1.57          0.95         0.38 o                         
  -3   1   8         34.35         35.14         0.85 o                         
  -2   1   8        208.29        211.22         2.15 o                         
  -1   1   8         57.02         57.84         1.54 o                         
   0   1   8        508.51        521.50         5.62 o                         
   1   1   8         57.67         56.96         1.38 o                         
   2   1   8        206.02        206.65         2.37 o                         
   3   1   8         35.10         35.58         1.03 o                         
   4   1   8          1.75          1.92         0.41 o                         
   5   1   8         94.34         94.64         1.45 o                         
   6   1   8         88.56         83.50         1.65 o                         
  -6   2   8         93.06         89.40         2.50 o                         
  -5   2   8         27.94         26.54         0.73 o                         
  -4   2   8        135.92        137.73         1.80 o                         
  -3   2   8        689.38        694.79         5.60 o                         
  -2   2   8        606.39        618.88         5.18 o                         
  -1   2   8         45.39         43.75         1.04 o                         
   0   2   8        345.28        357.19         3.88 o                         
   1   2   8         45.10         42.66         1.11 o                         
   2   2   8        605.64        611.39         4.37 o                         
   3   2   8        697.83        692.58         6.14 o                         
   4   2   8        137.11        141.58         1.97 o                         
   5   2   8         27.32         27.00         0.71 o                         
   6   2   8         92.82         86.26         2.07 o                         
  -6   3   8          7.07          6.43         0.76 o                         
  -5   3   8         12.43         14.34         0.69 o                         
  -4   3   8        677.01        704.94         5.78 o                         
  -3   3   8         37.10         36.01         0.85 o                         
  -2   3   8        511.81        512.26         3.90 o                         
  -1   3   8        754.35        738.50         5.91 o                         
   0   3   8         11.17         14.14         0.64 o                         
   1   3   8        751.37        731.23         5.41 o                         
   2   3   8        513.41        513.94         3.90 o                         
   3   3   8         35.62         34.80         1.12 o                         
   4   3   8        682.54        710.56         6.56 o                         
   5   3   8         12.81         14.87         0.60 o                         
   6   3   8          7.19          6.90         0.75 o                         
  -5   4   8         23.24         23.81         0.85 o                         
  -4   4   8         21.12         19.99         0.68 o                         
  -3   4   8        285.42        292.37         2.63 o                         
  -2   4   8        106.39        100.28         1.21 o                         
  -1   4   8         72.05         74.02         1.07 o                         
   0   4   8        964.60        956.65         8.00 o                         
   1   4   8         73.89         75.94         1.14 o                         
   2   4   8        106.92        102.83         1.23 o                         
   3   4   8        291.15        302.78         3.08 o                         
   4   4   8         20.97         18.26         0.79 o                         
   5   4   8         22.69         22.47         0.66 o                         
  -5   5   8         14.43         13.67         0.73 o                         
  -4   5   8        234.42        247.80         2.88 o                         
  -3   5   8         24.95         26.44         0.77 o                         
  -2   5   8        545.98        557.20         3.90 o                         
  -1   5   8        202.37        209.84         2.14 o                         
   0   5   8        975.39        928.47         7.83 o                         
   1   5   8        201.30        207.30         2.02 o                         
   2   5   8        543.85        555.84         4.18 o                         
   3   5   8         25.27         24.10         0.74 o                         
   4   5   8        229.03        250.49         3.54 o                         
   5   5   8         14.49         13.11         0.53 o                         
  -5   6   8         41.00         39.19         1.26 o                         
  -4   6   8         25.74         24.00         0.96 o                         
  -3   6   8        267.98        271.92         3.08 o                         
  -2   6   8        368.69        362.69         3.49 o                         
  -1   6   8       1044.78       1070.56         7.79 o                         
   0   6   8          6.56          4.98         0.42 o                         
   1   6   8       1045.11       1073.52         7.44 o                         
   2   6   8        369.51        362.39         3.07 o                         
   3   6   8        266.54        268.60         2.69 o                         
   4   6   8         25.91         25.38         0.98 o                         
   5   6   8         41.54         37.77         0.90 o                         
  -5   7   8         22.91         24.60         0.91 o                         
  -4   7   8         71.75         70.47         1.51 o                         
  -3   7   8        312.94        314.49         3.04 o                         
  -2   7   8        162.59        173.42         2.21 o                         
  -1   7   8         88.93         88.74         1.50 o                         
   0   7   8        207.40        222.93         2.35 o                         
   1   7   8         88.04         89.53         1.35 o                         
   2   7   8        164.91        172.23         1.97 o                         
   3   7   8        314.84        307.49         3.08 o                         
   4   7   8         74.06         74.89         1.62 o                         
   5   7   8         21.71         22.05         0.68 o                         
  -5   8   8          7.94          6.16         0.59 o                         
  -4   8   8         88.27         86.25         1.68 o                         
  -3   8   8        116.16        124.89         1.99 o                         
  -2   8   8        311.52        307.57         4.51 o                         
  -1   8   8        504.93        505.59         5.94 o                         
   0   8   8        168.56        166.90         2.04 o                         
   1   8   8        501.75        503.03         4.27 o                         
   2   8   8        305.97        294.24         2.92 o                         
   3   8   8        116.83        120.82         1.86 o                         
   4   8   8         88.71         87.40         1.51 o                         
   5   8   8          7.84          6.44         0.62 o                         
  -4   9   8          2.92          2.03         0.40 o                         
  -3   9   8        129.21        132.16         1.91 o                         
  -2   9   8        457.90        452.40         5.65 o                         
  -1   9   8        115.18        116.84         1.68 o                         
   0   9   8        159.65        161.14         1.82 o                         
   1   9   8        114.70        118.10         1.54 o                         
   2   9   8        452.28        454.73         4.43 o                         
   3   9   8        130.48        130.76         1.80 o                         
   4   9   8          2.69          2.81         0.46 o                         
  -4  10   8         27.15         25.37         0.89 o                         
  -3  10   8        106.77        104.82         1.59 o                         
  -2  10   8         77.04         79.14         1.40 o                         
  -1  10   8        279.36        275.85         2.81 o                         
   0  10   8        480.41        497.29         5.19 o                         
   1  10   8        276.42        276.22         3.20 o                         
   2  10   8         74.46         76.58         1.40 o                         
   3  10   8        106.20        102.24         1.62 o                         
   4  10   8         26.64         25.74         0.89 o                         
  -4  11   8         57.22         55.95         1.80 o                         
  -3  11   8         29.15         25.91         0.81 o                         
  -2  11   8         41.04         48.00         1.21 o                         
  -1  11   8          3.60          3.25         0.40 o                         
   0  11   8        156.55        157.14         1.92 o                         
   1  11   8          3.18          3.63         0.46 o                         
   2  11   8         42.57         47.77         1.14 o                         
   3  11   8         29.29         25.51         0.94 o                         
   4  11   8         57.71         55.21         1.77 o                         
  -3  12   8         16.67         18.29         0.64 o                         
  -2  12   8          8.01          9.70         0.57 o                         
  -1  12   8         19.24         18.97         0.70 o                         
   0  12   8          8.42          9.73         0.56 o                         
   1  12   8         20.27         20.47         0.81 o                         
   2  12   8          8.31          8.89         0.49 o                         
   3  12   8         16.43         18.28         0.83 o                         
  -2  13   8         20.75         21.47         0.84 o                         
  -1  13   8         20.92         22.67         0.70 o                         
   0  13   8          0.19          0.08         0.33 o                         
   1  13   8         20.76         22.18         0.77 o                         
   2  13   8         20.15         20.60         0.75 o                         
  -1  14   8          4.81          5.62         0.56 o                         
   0  14   8         11.56         13.07         0.56 o                         
   1  14   8          4.93          5.07         0.44 o                         
   1   0   9        697.96        650.94         6.23 o                         
   2   0   9        377.90        373.50         3.33 o                         
   3   0   9         87.56         81.28         1.49 o                         
   4   0   9         15.13         12.04         0.56 o                         
   5   0   9         26.05         31.20         0.80 o                         
  -5   1   9         25.19         26.48         0.71 o                         
  -4   1   9        116.06        116.24         1.70 o                         
  -3   1   9         59.92         55.69         1.24 o                         
  -2   1   9        665.85        679.83         5.40 o                         
  -1   1   9         81.13         78.58         1.16 o                         
   0   1   9        214.50        212.84         2.06 o                         
   1   1   9         79.41         77.55         1.07 o                         
   2   1   9        669.60        678.57         6.38 o                         
   3   1   9         58.42         54.81         1.19 o                         
   4   1   9        115.79        114.38         1.80 o                         
   5   1   9         26.28         26.70         0.73 o                         
  -5   2   9         35.42         31.78         0.84 o                         
  -4   2   9        278.24        277.61         2.96 o                         
  -3   2   9        225.10        233.94         2.54 o                         
  -2   2   9         75.37         74.61         1.18 o                         
  -1   2   9       1714.58       1711.11        12.30 o                         
   0   2   9       2753.91       2669.83        19.34 o                         
   1   2   9       1718.10       1730.16        11.77 o                         
   2   2   9         75.06         74.10         1.11 o                         
   3   2   9        228.46        244.12         3.07 o                         
   4   2   9        280.12        279.63         3.30 o                         
   5   2   9         35.52         32.08         0.77 o                         
  -5   3   9         38.70         39.11         0.91 o                         
  -4   3   9        377.94        386.51         3.53 o                         
  -3   3   9        183.05        179.90         2.10 o                         
  -2   3   9          8.94          9.60         0.50 o                         
  -1   3   9        871.25        853.35         6.48 o                         
   0   3   9       1985.83       2058.58        14.01 o                         
   1   3   9        865.48        833.87         5.56 o                         
   2   3   9          9.30         11.12         0.48 o                         
   3   3   9        183.96        184.42         2.27 o                         
   4   3   9        375.66        392.36         3.92 o                         
   5   3   9         38.98         37.42         0.80 o                         
  -5   4   9         44.47         41.72         1.18 o                         
  -4   4   9          7.35          9.45         0.54 o                         
  -3   4   9         68.42         62.27         1.11 o                         
  -2   4   9        104.95        106.73         1.37 o                         
  -1   4   9         36.51         41.49         0.88 o                         
   0   4   9         63.41         56.78         1.08 o                         
   1   4   9         36.49         41.19         0.86 o                         
   2   4   9        104.20        104.51         1.40 o                         
   3   4   9         68.49         63.79         1.20 o                         
   4   4   9          7.39          7.66         0.60 o                         
   5   4   9         43.82         42.66         0.96 o                         
  -5   5   9          5.18          4.31         0.43 o                         
  -4   5   9        102.86        104.21         1.70 o                         
  -3   5   9         49.99         51.36         0.97 o                         
  -2   5   9        252.40        251.60         2.35 o                         
  -1   5   9        144.33        150.87         1.85 o                         
   0   5   9        379.54        365.15         3.43 o                         
   1   5   9        146.14        154.53         1.85 o                         
   2   5   9        252.21        245.59         2.36 o                         
   3   5   9         50.68         53.73         1.21 o                         
   4   5   9        102.18        103.54         1.81 o                         
   5   5   9          5.29          5.59         0.51 o                         
  -5   6   9          1.35          1.21         0.39 o                         
  -4   6   9        213.18        217.25         2.94 o                         
  -3   6   9         87.11         82.33         1.34 o                         
  -2   6   9        123.65        122.78         1.59 o                         
  -1   6   9         14.21         16.22         0.66 o                         
   0   6   9         33.28         32.60         0.80 o                         
   1   6   9         14.52         15.34         0.56 o                         
   2   6   9        125.32        122.93         1.73 o                         
   3   6   9         85.43         82.69         1.33 o                         
   4   6   9        210.21        215.11         2.80 o                         
   5   6   9          1.12          0.80         0.33 o                         
  -5   7   9         18.87         16.65         0.79 o                         
  -4   7   9         33.28         36.77         1.03 o                         
  -3   7   9        201.98        212.69         2.62 o                         
  -2   7   9         76.69         80.81         1.39 o                         
  -1   7   9        419.53        422.77         4.50 o                         
   0   7   9         43.81         43.72         1.12 o                         
   1   7   9        416.13        414.83         3.50 o                         
   2   7   9         76.84         79.53         1.22 o                         
   3   7   9        204.11        211.51         2.57 o                         
   4   7   9         33.76         37.37         1.16 o                         
   5   7   9         17.91         14.16         0.73 o                         
  -4   8   9         90.59         89.16         1.69 o                         
  -3   8   9         51.13         47.61         1.07 o                         
  -2   8   9         93.29         91.90         1.98 o                         
  -1   8   9        713.46        723.01         7.81 o                         
   0   8   9        411.56        409.33         4.06 o                         
   1   8   9        713.59        707.96         6.34 o                         
   2   8   9         94.57         92.20         1.51 o                         
   3   8   9         51.36         48.16         1.19 o                         
   4   8   9         90.71         89.47         1.64 o                         
  -4   9   9          3.73          3.55         0.53 o                         
  -3   9   9         18.01         18.45         0.69 o                         
  -2   9   9         45.57         46.00         1.26 o                         
  -1   9   9          4.56          4.20         0.48 o                         
   0   9   9         13.04         13.46         0.57 o                         
   1   9   9          4.38          3.43         0.38 o                         
   2   9   9         45.23         44.75         1.05 o                         
   3   9   9         17.77         17.79         0.65 o                         
   4   9   9          3.48          3.40         0.51 o                         
  -4  10   9         57.64         58.83         1.54 o                         
  -3  10   9         51.07         48.51         1.16 o                         
  -2  10   9         83.76         81.97         1.63 o                         
  -1  10   9        294.28        312.65         3.10 o                         
   0  10   9          0.00          0.66         0.39 o                         
   1  10   9        292.88        306.92         3.55 o                         
   2  10   9         85.68         82.34         1.31 o                         
   3  10   9         51.74         49.88         1.25 o                         
   4  10   9         56.19         55.22         2.34 o                         
  -3  11   9          1.18          1.66         0.51 o                         
  -2  11   9         43.30         44.17         1.07 o                         
  -1  11   9        150.55        152.24         2.22 o                         
   0  11   9         19.51         20.55         0.87 o                         
   1  11   9        151.29        152.25         2.29 o                         
   2  11   9         41.52         41.66         0.90 o                         
   3  11   9          1.45          1.37         0.39 o                         
  -3  12   9         21.45         19.96         0.75 o                         
  -2  12   9         30.99         31.01         1.15 o                         
  -1  12   9        111.53        112.20         1.99 o                         
   0  12   9          0.73          0.74         0.36 o                         
   1  12   9        113.23        113.83         1.71 o                         
   2  12   9         30.96         29.08         1.00 o                         
   3  12   9         22.42         22.64         1.52 o                         
  -2  13   9         13.11         12.32         0.57 o                         
  -1  13   9        113.27        120.51         2.28 o                         
   0  13   9         28.90         26.01         0.75 o                         
   1  13   9        114.76        119.55         4.76 o                         
   2  13   9         12.51         12.14         0.58 o                         
  -1  14   9        124.93        115.90         2.96 o                         
   0  14   9         50.34         41.36         1.48 o                         
   1  14   9        124.70        104.98         3.05 o                         
   0   0  10         64.72         62.61         1.58 o                         
   1   0  10        328.31        334.84         2.89 o                         
   2   0  10         13.78         16.43         0.64 o                         
   3   0  10        202.56        215.47         2.87 o                         
   4   0  10          0.23          0.94         0.40 o                         
   5   0  10          2.03          3.29         0.35 o                         
  -5   1  10          4.18          4.48         0.43 o                         
  -4   1  10         44.84         48.45         1.09 o                         
  -3   1  10         88.96         89.33         1.41 o                         
  -2   1  10        244.39        230.52         2.71 o                         
  -1   1  10        124.30        127.95         1.54 o                         
   0   1  10        197.82        184.02         2.09 o                         
   1   1  10        124.76        130.51         1.59 o                         
   2   1  10        245.12        236.11         2.70 o                         
   3   1  10         88.77         91.17         1.67 o                         
   4   1  10         46.54         50.18         1.14 o                         
   5   1  10          4.22          4.07         0.35 o                         
  -5   2  10          2.91          2.81         0.45 o                         
  -4   2  10         53.48         49.90         1.03 o                         
  -3   2  10        208.40        207.66         2.43 o                         
  -2   2  10         24.33         21.22         0.75 o                         
  -1   2  10        207.29        205.97         2.14 o                         
   0   2  10         50.56         49.83         0.92 o                         
   1   2  10        209.80        209.59         2.02 o                         
   2   2  10         25.26         20.16         0.78 o                         
   3   2  10        208.59        209.23         2.75 o                         
   4   2  10         52.34         51.80         1.17 o                         
   5   2  10          3.07          3.07         0.40 o                         
  -5   3  10         10.34          8.62         0.54 o                         
  -4   3  10         61.56         58.29         1.16 o                         
  -3   3  10        214.33        218.87         2.57 o                         
  -2   3  10        117.41        125.02         1.72 o                         
  -1   3  10        389.49        397.02         3.73 o                         
   0   3  10        313.43        320.67         2.87 o                         
   1   3  10        390.55        402.97         3.50 o                         
   2   3  10        121.10        130.02         1.75 o                         
   3   3  10        213.89        226.88         2.60 o                         
   4   3  10         62.01         60.13         1.16 o                         
   5   3  10         10.31          8.76         0.52 o                         
  -5   4  10          2.26          1.99         0.40 o                         
  -4   4  10         39.09         36.59         0.91 o                         
  -3   4  10         90.01         85.11         1.37 o                         
  -2   4  10         56.29         55.12         1.10 o                         
  -1   4  10        199.12        199.88         2.22 o                         
   0   4  10        238.74        238.97         2.91 o                         
   1   4  10        197.23        199.62         2.21 o                         
   2   4  10         56.28         53.64         1.04 o                         
   3   4  10         90.58         89.66         1.50 o                         
   4   4  10         39.61         39.67         1.16 o                         
   5   4  10          2.52          2.04         0.37 o                         
  -5   5  10         37.54         33.10         1.38 o                         
  -4   5  10        453.20        459.81         4.56 o                         
  -3   5  10         37.55         37.32         0.89 o                         
  -2   5  10        301.72        312.64         3.10 o                         
  -1   5  10         40.12         39.89         0.94 o                         
   0   5  10        114.54        119.80         1.84 o                         
   1   5  10         40.04         39.33         0.94 o                         
   2   5  10        300.85        309.18         2.82 o                         
   3   5  10         37.07         38.48         0.98 o                         
   4   5  10        457.91        478.89         4.79 o                         
   5   5  10         37.72         32.34         0.97 o                         
  -5   6  10         11.94         10.98         0.67 o                         
  -4   6  10          0.43          0.76         0.37 o                         
  -3   6  10        254.44        257.54         3.00 o                         
  -2   6  10        171.91        168.21         2.08 o                         
  -1   6  10        161.73        170.31         2.48 o                         
   0   6  10          5.84          5.14         0.44 o                         
   1   6  10        162.30        165.87         1.95 o                         
   2   6  10        172.07        163.00         1.82 o                         
   3   6  10        255.10        258.92         3.45 o                         
   4   6  10          0.29          0.85         0.44 o                         
   5   6  10         11.82         11.32         0.70 o                         
  -4   7  10         36.11         37.19         1.02 o                         
  -3   7  10        633.77        649.33         5.94 o                         
  -2   7  10        390.70        378.36         5.37 o                         
  -1   7  10        301.29        303.33         3.51 o                         
   0   7  10         12.35         10.76         0.54 o                         
   1   7  10        304.56        299.24         2.87 o                         
   2   7  10        385.40        371.80         4.48 o                         
   3   7  10        632.24        651.25         7.03 o                         
   4   7  10         36.50         39.97         1.13 o                         
  -4   8  10          4.93          4.88         0.50 o                         
  -3   8  10         67.85         71.31         1.40 o                         
  -2   8  10         74.40         71.31         1.72 o                         
  -1   8  10         51.87         49.86         1.09 o                         
   0   8  10         16.73         18.83         0.82 o                         
   1   8  10         51.39         50.15         0.99 o                         
   2   8  10         75.50         73.39         1.21 o                         
   3   8  10         67.85         69.02         1.45 o                         
   4   8  10          4.86          5.42         0.53 o                         
  -4   9  10          8.75          8.16         0.56 o                         
  -3   9  10         12.55         10.41         0.49 o                         
  -2   9  10         22.70         19.73         0.76 o                         
  -1   9  10        181.31        183.10         2.31 o                         
   0   9  10         52.93         56.16         1.18 o                         
   1   9  10        181.96        180.15         2.44 o                         
   2   9  10         22.65         19.37         0.62 o                         
   3   9  10         11.81         10.05         0.52 o                         
   4   9  10          8.37          8.54         0.66 o                         
  -3  10  10          8.92          8.97         0.59 o                         
  -2  10  10         41.72         44.75         0.96 o                         
  -1  10  10        199.83        217.27         2.56 o                         
   0  10  10        327.06        353.80         3.93 o                         
   1  10  10        198.44        213.28         2.78 o                         
   2  10  10         42.80         43.60         0.90 o                         
   3  10  10          9.07          9.89         0.62 o                         
  -3  11  10         25.05         22.79         1.06 o                         
  -2  11  10        104.06        101.17         1.90 o                         
  -1  11  10         20.69         22.15         0.74 o                         
   0  11  10         30.90         29.89         0.81 o                         
   1  11  10         19.79         19.18         0.65 o                         
   2  11  10        104.47         99.56         1.58 o                         
   3  11  10         23.98         23.30         1.38 o                         
  -2  12  10         51.50         50.06         1.82 o                         
  -1  12  10         32.94         30.42         0.80 o                         
   0  12  10          0.13          0.12         0.35 o                         
   1  12  10         32.23         29.16         0.90 o                         
   2  12  10         51.47         49.16         1.29 o                         
  -1  13  10         41.04         36.10         1.58 o                         
   0  13  10         15.87         17.44         0.69 o                         
   1  13  10         39.92         38.11         1.25 o                         
   1   0  11          0.05          0.14         0.32 o                         
   2   0  11        522.74        516.50         4.68 o                         
   3   0  11        327.53        318.43         3.50 o                         
   4   0  11        120.06        125.17         1.73 o                         
   5   0  11          4.75          5.03         0.34 o                         
  -5   1  11         71.00         67.77         1.25 o                         
  -4   1  11          9.85          9.13         0.52 o                         
  -3   1  11        373.37        374.34         3.48 o                         
  -2   1  11        196.69        197.49         2.34 o                         
  -1   1  11         30.73         29.39         0.72 o                         
   0   1  11          9.94         12.07         0.53 o                         
   1   1  11         31.01         29.41         0.78 o                         
   2   1  11        195.57        201.26         2.44 o                         
   3   1  11        369.25        373.54         4.31 o                         
   4   1  11         10.09          8.68         0.53 o                         
   5   1  11         71.12         66.69         1.14 o                         
  -5   2  11         41.10         42.14         0.93 o                         
  -4   2  11         82.05         84.52         1.40 o                         
  -3   2  11         65.31         64.79         1.17 o                         
  -2   2  11        100.47        104.27         1.65 o                         
  -1   2  11        158.57        158.88         1.81 o                         
   0   2  11         13.09         15.02         0.54 o                         
   1   2  11        158.86        156.37         1.85 o                         
   2   2  11        102.21        107.39         1.67 o                         
   3   2  11         65.59         67.72         1.40 o                         
   4   2  11         83.00         84.04         1.40 o                         
   5   2  11         40.63         39.71         1.24 o                         
  -5   3  11          0.81          1.16         0.37 o                         
  -4   3  11         47.78         44.35         1.04 o                         
  -3   3  11        148.38        152.88         2.17 o                         
  -2   3  11        157.82        165.60         2.34 o                         
  -1   3  11        501.49        488.18         4.23 o                         
   0   3  11        478.13        497.41         4.21 o                         
   1   3  11        501.02        495.43         4.37 o                         
   2   3  11        154.52        157.38         2.24 o                         
   3   3  11        147.82        152.75         2.38 o                         
   4   3  11         47.56         41.18         1.06 o                         
   5   3  11          0.70          1.37         0.31 o                         
  -5   4  11         18.89         17.78         0.79 o                         
  -4   4  11         23.77         22.16         0.71 o                         
  -3   4  11        244.97        257.58         2.92 o                         
  -2   4  11        487.87        496.22         4.66 o                         
  -1   4  11         86.19         85.89         1.44 o                         
   0   4  11        309.25        320.14         3.88 o                         
   1   4  11         87.60         88.79         1.62 o                         
   2   4  11        488.42        496.31         4.26 o                         
   3   4  11        246.79        260.13         3.97 o                         
   4   4  11         24.37         23.59         0.75 o                         
   5   4  11         18.67         16.83         0.74 o                         
  -5   5  11          9.91          9.30         0.80 o                         
  -4   5  11          7.96          7.69         0.50 o                         
  -3   5  11         78.90         79.44         1.29 o                         
  -2   5  11        315.38        322.37         3.43 o                         
  -1   5  11        221.36        229.34         2.34 o                         
   0   5  11         11.07         12.91         0.63 o                         
   1   5  11        221.35        223.31         2.97 o                         
   2   5  11        313.25        320.72         2.97 o                         
   3   5  11         77.86         80.10         1.56 o                         
   4   5  11          7.80          7.96         0.51 o                         
   5   5  11          9.66          9.73         0.78 o                         
  -4   6  11         19.03         22.12         0.73 o                         
  -3   6  11         23.03         24.20         0.69 o                         
  -2   6  11        147.40        150.83         2.14 o                         
  -1   6  11         89.18         84.60         1.39 o                         
   0   6  11          0.01          0.52         0.38 o                         
   1   6  11         89.65         84.18         1.36 o                         
   2   6  11        146.79        148.35         1.94 o                         
   3   6  11         23.36         23.38         0.88 o                         
   4   6  11         19.41         24.44         0.92 o                         
  -4   7  11         27.38         25.48         0.80 o                         
  -3   7  11        138.80        143.16         1.78 o                         
  -2   7  11        147.33        155.36         2.57 o                         
  -1   7  11         74.82         71.91         1.30 o                         
   0   7  11         20.98         17.60         0.80 o                         
   1   7  11         73.57         71.56         1.25 o                         
   2   7  11        147.72        148.62         1.96 o                         
   3   7  11        139.02        142.55         2.59 o                         
   4   7  11         26.82         24.82         0.90 o                         
  -4   8  11         43.26         43.97         2.09 o                         
  -3   8  11        130.13        130.03         1.80 o                         
  -2   8  11        151.07        160.46         2.55 o                         
  -1   8  11         33.85         37.45         1.00 o                         
   0   8  11         33.36         35.36         1.12 o                         
   1   8  11         33.68         34.51         0.91 o                         
   2   8  11        148.13        151.89         2.13 o                         
   3   8  11        127.91        125.99         2.12 o                         
   4   8  11         42.66         44.54         1.13 o                         
  -3   9  11         21.51         20.85         0.65 o                         
  -2   9  11         86.74         92.10         1.35 o                         
  -1   9  11        487.19        498.86         4.63 o                         
   0   9  11        109.88        114.90         1.88 o                         
   1   9  11        487.75        491.33         4.98 o                         
   2   9  11         88.01         93.57         1.52 o                         
   3   9  11         21.64         21.04         0.72 o                         
  -3  10  11         11.77         11.47         0.66 o                         
  -2  10  11         60.23         60.28         1.04 o                         
  -1  10  11         30.44         33.54         0.82 o                         
   0  10  11         37.97         38.13         0.90 o                         
   1  10  11         29.20         30.60         0.77 o                         
   2  10  11         59.69         58.52         0.97 o                         
   3  10  11         11.61         10.08         0.86 o                         
  -2  11  11         18.22         18.14         0.60 o                         
  -1  11  11         20.92         20.75         0.63 o                         
   0  11  11          0.67          0.85         0.38 o                         
   1  11  11         20.02         21.13         0.73 o                         
   2  11  11         17.80         16.97         0.67 o                         
  -2  12  11        101.75         95.58         2.21 o                         
  -1  12  11         33.85         29.92         1.25 o                         
   0  12  11         18.22         14.70         0.56 o                         
   1  12  11         31.80         28.20         1.27 o                         
   2  12  11        101.38         91.53         3.21 o                         
   0  13  11          1.47          0.59         0.53 o                         
   0   0  12        147.89        146.02         2.82 o                         
   1   0  12        621.96        609.46         5.21 o                         
   2   0  12          1.76          1.23         0.40 o                         
   3   0  12         88.37         90.13         1.60 o                         
   4   0  12          1.05          0.21         0.33 o                         
   5   0  12          2.71          2.65         0.44 o                         
  -5   1  12         35.35         34.39         1.25 o                         
  -4   1  12        113.15        117.01         1.78 o                         
  -3   1  12        108.40        110.01         2.38 o                         
  -2   1  12         64.61         64.26         1.18 o                         
  -1   1  12         98.40        100.34         1.57 o                         
   0   1  12          3.22          3.36         0.41 o                         
   1   1  12         98.25         97.82         1.46 o                         
   2   1  12         66.65         66.70         1.32 o                         
   3   1  12        107.43        110.78         2.13 o                         
   4   1  12        115.19        117.56         1.79 o                         
   5   1  12         35.55         32.81         1.45 o                         
  -5   2  12         77.55         69.61         3.42 o                         
  -4   2  12         12.92         10.91         0.55 o                         
  -3   2  12         38.46         36.27         0.91 o                         
  -2   2  12        194.29        207.24         3.16 o                         
  -1   2  12         46.27         45.64         0.87 o                         
   0   2  12        249.91        252.66         2.53 o                         
   1   2  12         46.63         46.17         0.97 o                         
   2   2  12        195.00        211.05         2.69 o                         
   3   2  12         37.23         35.08         1.08 o                         
   4   2  12         13.01         10.77         0.53 o                         
   5   2  12         78.62         65.79         2.98 o                         
  -4   3  12         47.09         45.49         0.97 o                         
  -3   3  12        220.43        236.60         2.71 o                         
  -2   3  12        110.43        115.31         1.92 o                         
  -1   3  12         48.52         45.51         1.05 o                         
   0   3  12         10.46          8.14         0.52 o                         
   1   3  12         48.94         44.72         1.02 o                         
   2   3  12        111.52        118.12         1.73 o                         
   3   3  12        223.27        239.55         3.32 o                         
   4   3  12         48.37         47.33         1.09 o                         
  -4   4  12         54.52         55.14         1.08 o                         
  -3   4  12        291.91        306.06         3.33 o                         
  -2   4  12         82.49         82.76         1.45 o                         
  -1   4  12        138.20        146.54         1.92 o                         
   0   4  12        317.40        334.45         3.58 o                         
   1   4  12        141.97        149.78         2.28 o                         
   2   4  12         81.05         79.43         1.37 o                         
   3   4  12        294.41        311.03         3.50 o                         
   4   4  12         54.49         53.45         1.22 o                         
  -4   5  12         32.57         34.49         1.01 o                         
  -3   5  12         20.45         18.64         0.81 o                         
  -2   5  12        235.19        232.00         2.82 o                         
  -1   5  12        467.87        478.57         4.06 o                         
   0   5  12         76.17         71.87         1.38 o                         
   1   5  12        463.35        464.33         5.66 o                         
   2   5  12        233.58        229.37         2.79 o                         
   3   5  12         20.34         17.67         0.71 o                         
   4   5  12         31.95         34.82         0.96 o                         
  -4   6  12          2.34          1.76         0.36 o                         
  -3   6  12         90.37         94.73         1.57 o                         
  -2   6  12          1.39          1.30         0.42 o                         
  -1   6  12        281.25        280.63         3.09 o                         
   0   6  12        148.93        156.09         2.10 o                         
   1   6  12        278.22        283.94         3.68 o                         
   2   6  12          1.13          1.30         0.41 o                         
   3   6  12         89.23         92.63         1.89 o                         
   4   6  12          2.58          2.58         0.40 o                         
  -4   7  12          8.20          6.42         0.52 o                         
  -3   7  12         98.51        105.95         1.65 o                         
  -2   7  12         11.20         13.54         0.69 o                         
  -1   7  12        212.84        235.17         2.73 o                         
   0   7  12        104.91        112.94         2.14 o                         
   1   7  12        212.58        229.11         2.84 o                         
   2   7  12         10.52         13.38         0.67 o                         
   3   7  12         97.33        104.71         1.89 o                         
   4   7  12          8.48          7.07         0.47 o                         
  -3   8  12         11.02         10.53         0.50 o                         
  -2   8  12         57.02         53.38         1.16 o                         
  -1   8  12        253.34        264.34         3.15 o                         
   0   8  12         17.30         15.53         0.78 o                         
   1   8  12        251.96        271.21         3.11 o                         
   2   8  12         56.93         53.29         1.23 o                         
   3   8  12         10.56         10.54         0.53 o                         
  -3   9  12         42.40         46.16         1.08 o                         
  -2   9  12        258.96        267.76         3.50 o                         
  -1   9  12         49.32         55.30         1.17 o                         
   0   9  12         20.16         21.74         0.77 o                         
   1   9  12         48.79         52.65         1.17 o                         
   2   9  12        259.27        265.78         3.83 o                         
   3   9  12         41.55         45.54         2.03 o                         
  -2  10  12        168.83        164.32         2.75 o                         
  -1  10  12          7.09          6.51         0.49 o                         
   0  10  12         50.10         45.97         1.01 o                         
   1  10  12          7.73          7.81         0.47 o                         
   2  10  12        168.17        162.67         2.62 o                         
   3  10  12         19.79         19.02         1.67 o                         
  -2  11  12         30.05         24.05         1.04 o                         
  -1  11  12         53.04         51.96         1.37 o                         
   0  11  12         23.80         24.33         0.68 o                         
   1  11  12         52.99         50.89         1.07 o                         
   2  11  12         30.25         27.50         1.05 o                         
  -1  12  12         28.25         26.47         0.98 o                         
   0  12  12          2.00          1.86         0.38 o                         
   1  12  12         28.33         24.60         0.96 o                         
   1   0  13         10.16         10.53         0.52 o                         
   2   0  13         38.38         35.50         0.89 o                         
   3   0  13          2.02          1.02         0.36 o                         
   4   0  13         27.56         25.12         0.82 o                         
  -4   1  13          4.07          3.13         0.44 o                         
  -3   1  13        114.17        112.73         1.71 o                         
  -2   1  13        116.44        113.46         1.61 o                         
  -1   1  13        934.07        951.60         6.76 o                         
   0   1  13         56.52         58.54         1.12 o                         
   1   1  13        937.00        958.45         7.30 o                         
   2   1  13        116.46        114.35         2.03 o                         
   3   1  13        117.06        117.77         1.78 o                         
   4   1  13          4.50          4.27         0.50 o                         
  -4   2  13          0.47          0.21         0.33 o                         
  -3   2  13        127.06        129.84         1.89 o                         
  -2   2  13         41.87         43.37         1.10 o                         
  -1   2  13        148.32        152.21         1.83 o                         
   0   2  13        203.16        215.24         2.51 o                         
   1   2  13        146.09        147.24         2.00 o                         
   2   2  13         41.55         45.91         1.06 o                         
   3   2  13        125.75        129.55         1.85 o                         
   4   2  13          0.24         -0.25         0.38 o                         
  -4   3  13          1.76          1.46         0.31 o                         
  -3   3  13        117.58        118.78         1.51 o                         
  -2   3  13        153.38        167.26         2.08 o                         
  -1   3  13        193.25        199.29         2.22 o                         
   0   3  13          9.38         11.97         0.61 o                         
   1   3  13        188.86        192.32         2.39 o                         
   2   3  13        154.91        164.81         2.28 o                         
   3   3  13        117.42        118.12         1.72 o                         
   4   3  13          1.94          1.46         0.39 o                         
  -4   4  13         23.91         22.39         0.70 o                         
  -3   4  13         28.96         30.53         0.82 o                         
  -2   4  13         88.42         94.44         1.46 o                         
  -1   4  13         16.70         14.29         0.59 o                         
   0   4  13        625.44        630.09         6.24 o                         
   1   4  13         17.25         15.81         0.68 o                         
   2   4  13         88.08         91.39         1.41 o                         
   3   4  13         30.07         32.73         0.87 o                         
   4   4  13         23.81         20.66         1.22 o                         
  -4   5  13         21.90         19.98         1.02 o                         
  -3   5  13        111.52        120.76         1.63 o                         
  -2   5  13         15.38         16.38         0.72 o                         
  -1   5  13         94.56         98.35         1.32 o                         
   0   5  13         39.94         38.22         1.16 o                         
   1   5  13         96.79         99.29         1.57 o                         
   2   5  13         15.54         16.52         0.70 o                         
   3   5  13        110.76        119.03         2.47 o                         
   4   5  13         22.51         23.02         1.20 o                         
  -4   6  13         72.21         61.62         1.16 o                         
  -3   6  13         45.52         46.04         0.99 o                         
  -2   6  13         18.89         18.60         0.83 o                         
  -1   6  13        108.99        108.77         1.48 o                         
   0   6  13         59.70         58.52         1.34 o                         
   1   6  13        107.83        106.04         1.54 o                         
   2   6  13         18.54         18.97         0.68 o                         
   3   6  13         46.84         45.98         1.58 o                         
   4   6  13         71.63         65.82         2.81 o                         
  -3   7  13         35.32         33.02         0.88 o                         
  -2   7  13         27.57         28.17         0.84 o                         
  -1   7  13         24.96         26.66         0.81 o                         
   0   7  13         73.46         76.09         1.60 o                         
   1   7  13         25.46         26.30         0.78 o                         
   2   7  13         27.91         25.44         1.03 o                         
   3   7  13         35.84         33.47         0.94 o                         
  -3   8  13          0.77          0.68         0.31 o                         
  -2   8  13        134.03        138.81         1.89 o                         
  -1   8  13          5.42          4.48         0.37 o                         
   0   8  13         11.19         12.93         0.63 o                         
   1   8  13          5.44          4.63         0.46 o                         
   2   8  13        135.58        139.68         2.19 o                         
   3   8  13          0.78          0.84         0.34 o                         
  -2   9  13         25.54         21.89         0.67 o                         
  -1   9  13         22.28         23.77         0.76 o                         
   0   9  13          1.01          0.94         0.33 o                         
   1   9  13         20.92         21.89         0.75 o                         
   2   9  13         25.16         21.42         0.75 o                         
  -2  10  13         10.75          8.49         0.51 o                         
  -1  10  13         29.46         30.65         0.79 o                         
   0  10  13         23.38         22.76         1.04 o                         
   1  10  13         30.59         29.42         0.86 o                         
   2  10  13         11.18          9.80         0.56 o                         
  -1  11  13         24.88         24.03         0.78 o                         
   0  11  13          2.74          2.81         0.34 o                         
   1  11  13         24.15         25.35         1.41 o                         
   0   0  14          2.04          2.00         0.53 o                         
   1   0  14          1.04          0.40         0.33 o                         
   2   0  14          4.06          3.00         0.42 o                         
   3   0  14          0.41          0.42         0.39 o                         
   4   0  14         30.93         28.23         0.77 o                         
  -4   1  14         14.11         12.36         0.51 o                         
  -3   1  14         16.51         16.25         0.69 o                         
  -2   1  14         31.96         34.81         0.89 o                         
  -1   1  14         60.77         62.20         1.08 o                         
   0   1  14         49.10         49.79         1.01 o                         
   1   1  14         60.42         62.53         1.15 o                         
   2   1  14         32.98         36.09         0.92 o                         
   3   1  14         17.21         15.74         0.58 o                         
   4   1  14         14.45         14.08         0.65 o                         
  -4   2  14          5.79          4.96         0.38 o                         
  -3   2  14         65.62         66.92         1.23 o                         
  -2   2  14         29.94         27.42         0.88 o                         
  -1   2  14        431.46        450.10         3.65 o                         
   0   2  14         33.87         32.74         0.90 o                         
   1   2  14        432.07        452.08         5.04 o                         
   2   2  14         31.16         28.83         0.84 o                         
   3   2  14         67.06         67.76         1.22 o                         
   4   2  14          5.83          3.96         0.46 o                         
  -4   3  14         27.80         24.04         0.78 o                         
  -3   3  14         35.35         35.35         0.81 o                         
  -2   3  14        328.97        340.00         3.65 o                         
  -1   3  14         39.25         40.62         0.90 o                         
   0   3  14         80.63         92.06         1.80 o                         
   1   3  14         39.62         39.86         0.96 o                         
   2   3  14        329.62        351.42         4.22 o                         
   3   3  14         35.55         36.06         0.88 o                         
   4   3  14         28.29         25.73         1.02 o                         
  -4   4  14         31.82         27.48         1.33 o                         
  -3   4  14        120.72        122.23         2.03 o                         
  -2   4  14        111.99        118.86         1.78 o                         
  -1   4  14         37.07         39.12         1.00 o                         
   0   4  14        435.63        461.54         5.53 o                         
   1   4  14         37.45         40.20         1.02 o                         
   2   4  14        111.23        115.28         1.81 o                         
   3   4  14        122.79        127.02         2.05 o                         
   4   4  14         32.18         26.51         1.18 o                         
  -3   5  14         17.86         17.05         0.63 o                         
  -2   5  14         52.42         51.14         1.12 o                         
  -1   5  14         85.02         86.96         1.37 o                         
   0   5  14          3.82          4.21         0.54 o                         
   1   5  14         85.00         87.55         1.51 o                         
   2   5  14         54.03         53.87         1.10 o                         
   3   5  14         17.85         17.19         0.71 o                         
  -3   6  14          4.78          5.67         0.42 o                         
  -2   6  14         55.34         52.80         1.22 o                         
  -1   6  14          7.12          8.45         0.50 o                         
   0   6  14          9.50          9.48         0.63 o                         
   1   6  14          7.52          8.00         0.54 o                         
   2   6  14         54.24         53.26         1.27 o                         
   3   6  14          4.97          6.01         0.48 o                         
  -3   7  14          2.29          2.01         0.42 o                         
  -2   7  14         13.38         12.10         0.55 o                         
  -1   7  14         12.27          9.94         0.53 o                         
   0   7  14          0.16          0.56         0.37 o                         
   1   7  14         12.76         11.17         0.56 o                         
   2   7  14         13.70         14.33         0.79 o                         
   3   7  14          2.33          2.68         0.40 o                         
  -2   8  14        103.89         94.86         2.78 o                         
  -1   8  14        203.32        214.86         2.90 o                         
   0   8  14          0.77          1.44         0.33 o                         
   1   8  14        201.79        200.96         4.68 o                         
   2   8  14        104.55        102.03         2.09 o                         
  -2   9  14         31.19         27.31         0.92 o                         
  -1   9  14         40.36         39.12         1.31 o                         
   0   9  14          7.17          6.48         0.42 o                         
   1   9  14         39.35         35.76         0.89 o                         
   2   9  14         29.82         26.69         1.17 o                         
  -1  10  14         72.09         62.70         1.60 o                         
   0  10  14        101.50         89.91         1.73 o                         
   1  10  14         72.10         64.64         1.70 o                         
   1   0  15        295.12        304.16         3.07 o                         
   2   0  15        219.13        232.94         2.78 o                         
   3   0  15          0.14          0.14         0.32 o                         
  -3   1  15          8.00          8.81         0.50 o                         
  -2   1  15        118.29        120.99         1.62 o                         
  -1   1  15         22.26         23.83         0.72 o                         
   0   1  15          4.89          4.97         0.46 o                         
   1   1  15         22.08         24.37         0.81 o                         
   2   1  15        119.06        122.78         1.93 o                         
   3   1  15          8.17         10.45         0.63 o                         
  -3   2  15          7.94          7.89         0.46 o                         
  -2   2  15        208.42        213.97         2.41 o                         
  -1   2  15         87.68         89.75         1.30 o                         
   0   2  15         47.72         48.55         1.24 o                         
   1   2  15         85.91         90.33         1.63 o                         
   2   2  15        208.61        215.63         2.85 o                         
   3   2  15          7.27          6.74         0.45 o                         
  -3   3  15         16.98         16.05         0.74 o                         
  -2   3  15         32.31         32.75         0.82 o                         
  -1   3  15         40.35         41.04         0.90 o                         
   0   3  15         29.93         31.89         0.90 o                         
   1   3  15         42.14         45.23         1.07 o                         
   2   3  15         32.06         32.20         0.83 o                         
   3   3  15         16.44         14.27         0.60 o                         
  -3   4  15         44.92         41.93         1.02 o                         
  -2   4  15         19.34         20.52         0.65 o                         
  -1   4  15          6.03          7.11         0.53 o                         
   0   4  15        198.18        198.20         2.45 o                         
   1   4  15          6.14          6.15         0.46 o                         
   2   4  15         18.73         20.24         0.79 o                         
   3   4  15         44.85         40.79         1.18 o                         
  -3   5  15         22.10         20.08         0.79 o                         
  -2   5  15         90.52         93.51         1.69 o                         
  -1   5  15         20.23         20.12         0.75 o                         
   0   5  15         25.66         24.25         0.79 o                         
   1   5  15         20.31         20.87         0.77 o                         
   2   5  15         92.83         89.63         3.09 o                         
   3   5  15         21.59         18.78         0.79 o                         
  -2   6  15         43.15         40.70         0.97 o                         
  -1   6  15          6.35          6.13         0.44 o                         
   0   6  15         30.59         28.88         0.84 o                         
   1   6  15          6.50          7.00         0.52 o                         
   2   6  15         42.97         43.41         1.43 o                         
  -2   7  15          3.29          3.09         0.32 o                         
  -1   7  15          3.44          3.88         0.46 o                         
   0   7  15        112.96        114.06         1.57 o                         
   1   7  15          3.16          3.17         0.48 o                         
   2   7  15          3.24          3.08         0.51 o                         
  -1   8  15         24.36         24.58         0.66 o                         
   0   8  15          3.89          3.90         0.37 o                         
   1   8  15         23.71         22.81         0.74 o                         
   0   9  15          8.14          9.11         0.95 o                         
   0   0  16         11.55          9.60         0.95 o                         
   1   0  16         44.43         43.00         1.01 o                         
   2   0  16         39.02         35.32         0.91 o                         
   3   0  16          0.98          0.59         0.37 o                         
  -3   1  16         57.03         50.57         1.47 o                         
  -2   1  16         25.68         26.58         0.81 o                         
  -1   1  16         14.86         15.69         0.66 o                         
   0   1  16        433.11        448.93         4.91 o                         
   1   1  16         14.20         15.12         0.69 o                         
   2   1  16         26.25         26.12         0.80 o                         
   3   1  16         56.66         48.71         1.48 o                         
  -3   2  16         48.83         42.03         1.38 o                         
  -2   2  16        163.07        169.75         2.35 o                         
  -1   2  16         26.34         25.49         0.76 o                         
   0   2  16          0.04          0.01         0.39 o                         
   1   2  16         26.16         25.66         0.81 o                         
   2   2  16        161.73        174.10         3.30 o                         
   3   2  16         49.70         40.36         1.05 o                         
  -2   3  16         70.11         66.47         1.62 o                         
  -1   3  16        161.02        162.31         2.39 o                         
   0   3  16         45.02         44.42         0.98 o                         
   1   3  16        158.15        160.24         2.97 o                         
   2   3  16         71.04         65.71         1.63 o                         
  -2   4  16          0.00         -0.12         0.33 o                         
  -1   4  16         51.19         48.67         1.62 o                         
   0   4  16         38.49         39.61         0.86 o                         
   1   4  16         52.60         50.93         1.16 o                         
   2   4  16          0.01          0.17         0.32 o                         
  -2   5  16         75.93         67.15         1.86 o                         
  -1   5  16         30.48         27.50         0.95 o                         
   0   5  16          6.94          6.87         0.50 o                         
   1   5  16         30.75         27.13         0.74 o                         
   2   5  16         76.55         66.06         2.49 o                         
  -1   6  16         75.96         68.99         2.17 o                         
   0   6  16         27.44         23.90         0.71 o                         
   1   6  16         74.48         70.41         2.13 o                         
  -1   7  16         40.69         39.20         1.03 o                         
   0   7  16          2.36          2.20         0.31 o                         
   1   7  16         41.58         40.94         1.43 o                         
   1   0  17         16.95         14.67         0.70 o                         
   2   0  17         20.30         19.41         1.27 o                         
  -2   1  17         34.19         31.88         1.18 o                         
  -1   1  17          2.08          2.27         0.42 o                         
   0   1  17         15.06         14.94         0.61 o                         
   1   1  17          2.16          2.02         0.42 o                         
   2   1  17         33.40         30.43         1.05 o                         
  -2   2  17         16.16         16.83         0.98 o                         
  -1   2  17         60.48         56.06         3.02 o                         
   0   2  17         91.02         84.57         1.90 o                         
   1   2  17         62.22         57.76         1.20 o                         
   2   2  17         16.14         15.16         0.92 o                         
  -1   3  17        211.44        212.49         4.31 o                         
   0   3  17         96.59         93.53         2.05 o                         
   1   3  17        212.75        211.68         2.76 o                         
  -1   4  17         24.33         24.22         0.91 o                         
   0   4  17         42.82         39.44         1.10 o                         
   1   4  17         24.83         26.63         1.15 o                         
  -1   5  17          7.61          6.32         0.55 o                         
   0   5  17          0.01         -0.05         0.35 o                         
   1   5  17          6.93          5.41         0.62 o                         
   0   0  18          0.75          0.29         0.46 o                         
   0   1  18         59.74         56.46         2.13 o                         
                                                                                
